# Supplementary material for: Single‐cell transcriptome analysis deciphers the CD74‐mediated immune evasion and tumour growth in lung squamous cell carcinoma with chronic obstructive pulmonary disease
Source: Clin Transl Med. 2024 Aug 7;14(8):e1786. doi: 10.1002/ctm2.1786 (PMC11306293; doi:10.1002/ctm2.1786)
Supplement: Supplementary file 24 — Supporting Information [file CTM2-14-e1786-s026.xlsx]

## Sheet: Table S2
Table S2. Information of 3'droplet-based single-cell RNA-seq data.
Samples	Abbreviation	Sequencing number	Estimated Number of Cells	Mean Reads per Cell	Median Genes per Cell	Number of Reads	Valid Barcodes	Sequencing Saturation	Q30 Bases in Barcode	Q30 Bases in RNA Read	Q30 Bases in UMI	Reads Mapped to Genome	Reads Mapped Confidently to Genome	Reads Mapped Confidently to Intergenic Regions	Reads Mapped Confidently to Intronic Regions	Reads Mapped Confidently to Exonic Regions	Reads Mapped Confidently to Transcriptome	Reads Mapped Antisense to Gene	Fraction Reads in Cells	Total Genes Detected	Median UMI Counts per Cell
1	Tumor1	2018jz23	4,894	52,922	1,028	259,002,116	97.8%	82.0%	96.3%	90.6%	96.2%	94.2%	92.3%	2.9%	25.0%	64.4%	60.4%	1.0%	79.0%	20,643	2,725
2	Tumor2	2018jz37	4,530	63,491	1,122	287,613,871	97.9%	76.4%	96.20%	90.80%	96.10%	94.40%	91.60%	4.40%	18.60%	68.60%	64.30%	0.70%	88.80%	21,824	3,550
3	Tumor3	2018jz21	587	299,970	1,503	176,082,949	97.90%	93.80%	96.40%	91.70%	96.30%	95.50%	94.10%	2.90%	20.80%	70.50%	66.30%	1.00%	87.00%	16,032	4,586
4	Tumor4	2018jz46	1,839	86,846	982	159,709,817	98.00%	83.10%	96.10%	90.50%	95.90%	92.20%	89.00%	3.40%	18.80%	66.90%	63.00%	0.90%	89.80%	20,481	2,871
5	Normal1	2018jz60	5,466	34,086	940	186,316,795	97.90%	83.40%	96.30%	91.10%	96.10%	95.20%	94.00%	3.00%	21.30%	69.70%	65.80%	1.10%	88.60%	18,843	2,220
6	Normal2	2018jz47	1,765	88,801	1,141	156,734,501	97.90%	87.70%	96.20%	90.70%	96.00%	94.30%	92.90%	3.00%	24.00%	66.00%	62.10%	1.00%	87.90%	18,980	3,032
7	Normal3	2018jz36	1,975	72,224	837	142,641,483	97.60%	90.10%	96.30%	91.00%	96.10%	93.70%	92.20%	3.40%	25.20%	63.60%	59.90%	1.00%	87.30%	16,876	1,992
8	Normal4	2018jz13	3,024	105,879	1,203	320,176,827	98.00%	90.30%	96.30%	90.80%	96.20%	94.40%	93.20%	3.00%	20.40%	69.80%	65.60%	1.20%	89.50%	19,321	3,776
9	CTumor1	2018jz11	4,520	53,685	984	242,657,790	97.80%	82.60%	96.30%	90.0%	96.10%	92.50%	90.70%	3.5%	25.10%	62.1%	58.5%	1.0%	88.0%	20,314	2,534
10	CTumor2	2018jz12	5,093	72,847	1,154	371,007,385	97.8%	84.8%	96.2%	90.3%	96.0%	92.8%	91.0%	3.3%	25.6%	62.1%	58.2%	1.1%	86.9%	20,911	2,845
11	CTumor3	2018jz38	2,813	89,245	1,294	251,045,458	98.0%	82.1%	96.4%	91.0%	96.2%	93.7%	92.2%	2.9%	20.8%	68.5%	64.4%	0.9%	87.9%	20,629	3,818
12	CTumor4	2018jz54	5,912	32,791	1,749	193,861,327	98.0%	60.4%	96.2%	91.2%	96.0%	94.9%	93.6%	3.5%	18.6%	71.5%	67.8%	0.8%	90.7%	21,611	5,254
13	COPD1	2018jz61	4,380	45,646	1,090	199,929,714	98.00%	81.70%	96.30%	91.00%	96.10%	95.10%	93.90%	3.00%	19.70%	71.30%	67.50%	1.00%	87.80%	20,072	2,602
14	COPD2	2018jz63	2,107	69,356	1,277	146,132,116	97.80%	84.70%	96.30%	90.80%	96.10%	93.60%	92.30%	3.10%	22.80%	66.30%	62.30%	1.10%	92.20%	19,100	3,242
15	COPD3	2018jz14	2,983	62,825	1,139	187,406,731	97.90%	85.00%	96.40%	91.30%	96.20%	94.70%	93.20%	3.50%	24.30%	65.40%	61.60%	1.00%	91.70%	19,826	3,339
16	COPD4	2018jz39	1,392	138,688	998	193,054,214	97.70%	92.30%	96.30%	90.60%	96.10%	93.10%	91.60%	3.10%	30.00%	58.40%	54.50%	1.30%	91.30%	17,153	2,472
