# Supplementary material for: Single‐cell transcriptome analysis deciphers the CD74‐mediated immune evasion and tumour growth in lung squamous cell carcinoma with chronic obstructive pulmonary disease
Source: Clin Transl Med. 2024 Aug 7;14(8):e1786. doi: 10.1002/ctm2.1786 (PMC11306293; doi:10.1002/ctm2.1786)
Supplement: Supplementary file 25 — Supporting Information [file CTM2-14-e1786-s017.xlsx]

## Sheet: Table S3
Table S3. List of canonical markers to identify the cell types and references.
Class	Figures	Cell types	Main marker genes	PMID
9 cell lineages	Figure.1	Epithelial cells	CAPS, KRT19, WFDC2, KRT18	28474673, 31067475
	Figure.1	T lymphocytes	CD3D, CD3E, CD3G, TRAC	28475900, 31209336
	Figure.1	B lymphocytes	CD79A, CD79B, IGHM, IGHA1	31712411, 30523328
	Figure.1	Myeloid cells	CD68, S100A8, S100A9, LYZ	28475900, 29967419
	Figure.1	Mast cells	VWA5A, HPGDS, HPGD, LTC4S,	30979687, 33953163
	Figure.1	Stromal cells (Fibroblasts and Endothelial cells)	COL1A1, FN1, C1R, TFPI,IGFBP2, IGFBP6,IGFBP7,EGR1	32385277, 33953163
	Figure.1	Cycling cells	PCLAF, RRM2, TYMS, TK1,	32385277, 33953163
	Figure.1	pDC	LILRA4, IRF7, ITM2C, PLD4.	31209336, 29198524
A subset of Myeloid cells	Figure.2	Monocyte	CTSS, FCN1, S100A8, S100A9, LYZ, VCAN	29967419
	Figure.2	Macrophage	APOC1, IL-12, IL-23, TNF, ARG1, ARG2, IL-10, CD163, CD206, IRF4	29967419
	Figure.2	DC cells	CLEC10A, CD1C, CLEC4C, PTCRA	28475900
A subset of Macrophage	Figure.2	Alveolar macroophags (Alveolar mac)	FBP1, FABP5, MCEMP1, VSIG4	28257233
	Figure.2	Tumor associated macrophage (TAMs)	SPP1, TREM2, CD163	30979687
A subset of DCs	Figure.2	CD1c+ DCs (LCs)	CD1C, FCER3A	24744755
	Figure.2	CD141+ DCs	CLEC9A, XCR1, TACSTD2, DNADE1L3	24744755
	Figure.2	CD207+CD1a+ LCs	CD207, CD1A	24744755
	Figure.2	LAMP+ DCs (Activated DCs)	CCR7, LAMP3	17312119
	Figure.2	CD14+ DCs	CD14, CD163	31474513
A subset of T/NK cells	Figure.3	CD4+ T cells	Il7R, CD4	14662907, 28475900
	Figure.3	CD8+ T cells	CD8A, CD8B	28475900, 33953163
	Figure.3	NK	XCL1, FCGR3A, KLRD1, KLRF1	31477722
	Figure.3	Treg	CTLA4, FOXP3, IKZF2, TGFB1, TGFB3, TGFBI, TGFBR1	29942094, 28474673
	Figure.3	Naïve cells	TCF7, SELL, LEF1, CCR7	29942094
	Figure.3	Exhausted cells	LAG3, TIGIT, PDCD1, HAVCR2	29942094
	Figure.3	Cytotoxic cells	IL2, GZMA, GNLY, PRF1, GZMB, GZMK, IFNG, NKG7	29942094
	Figure.3	Th2	GATA3, STAT6, IL6	32385277
	Figure.3	Th17	IRF4, CREM, NR4A2	32385277
	Figure.3	CD4+ memory cells	CD69, CD27, CD28, IFNg, OX40, 4-1BB, PD-1, CD40L, BTLA	32385277
	Figure.3	CD8+ memory cells	CCR7, CD27, CD28, CD45RO, SELL, IL7Ra	32385277
A subset of Epithelial cells	Figure.4	AtⅠcells	CAV1, PDPN	30554520, 30979687
	Figure.4	At Ⅱcells	SFTPB, LAMP3	30554520, 30979687
	Figure.4	Club cells	SCGB1A1	30554520, 33953163
	Figure.4	Basal cells	S100A2, KRT17	30979687, 30979687
	Figure.4	Ciliated cells	FOXJ1, RFX2	30554520, 33953163
