# Supplementary material for: Single‐cell transcriptome analysis deciphers the CD74‐mediated immune evasion and tumour growth in lung squamous cell carcinoma with chronic obstructive pulmonary disease
Source: Clin Transl Med. 2024 Aug 7;14(8):e1786. doi: 10.1002/ctm2.1786 (PMC11306293; doi:10.1002/ctm2.1786)
Supplement: Supplementary file 26 — Supporting Information [file CTM2-14-e1786-s027.xlsx]

## Sheet: Table S4
Table S4. Full list of genes specific to different DCs by Monocle2.0. p-value, two-sided Student’s t-test.
	pval	qval	gene_id	gene_short_name
HES4	0.000171545	0.00188074	HES4	HES4
TNFRSF18	5.62743e-05	0.000701451	TNFRSF18	TNFRSF18
TNFRSF4	8.62363e-12	3.13441e-10	TNFRSF4	TNFRSF4
PUSL1	0.000786406	0.00701982	PUSL1	PUSL1
SLC35E2B	0.000175782	0.00191908	SLC35E2B	SLC35E2B
SKI	0.000957756	0.00831685	SKI	SKI
PLCH2	5.95088e-06	9.27908e-05	PLCH2	PLCH2
RPL22	1.98447e-06	3.39536e-05	RPL22	RPL22
RNF207	0.000507425	0.00483299	RNF207	RNF207
ACOT7	0.000432568	0.00421282	ACOT7	ACOT7
CAMTA1	0.00117257	0.00984847	CAMTA1	CAMTA1
VAMP3	2.41719e-06	4.07857e-05	VAMP3	VAMP3
TNFRSF9	2.61067e-12	1.01085e-10	TNFRSF9	TNFRSF9
PARK7	0.000226006	0.00239557	PARK7	PARK7
GPR157	1.50088e-30	2.24095e-28	GPR157	GPR157
MIR34AHG	0.00020458	0.00218858	MIR34AHG	MIR34AHG
H6PD	8.42e-20	6.15312e-18	H6PD	H6PD
PIK3CD	1.83791e-05	0.000258254	PIK3CD	PIK3CD
PGD	0.000532312	0.00502621	PGD	PGD
FBXO44	0.000854419	0.00752338	FBXO44	FBXO44
TNFRSF1B	1.12698e-07	2.37455e-06	TNFRSF1B	TNFRSF1B
PRDM2	2.94686e-14	1.39315e-12	PRDM2	PRDM2
TMEM51	1.04144e-12	4.24638e-11	TMEM51	TMEM51
FHAD1	1.85469e-05	0.000260258	FHAD1	FHAD1
EFHD2	8.23223e-06	0.000124892	EFHD2	EFHD2
NECAP2	3.47404e-06	5.65049e-05	NECAP2	NECAP2
SDHB	0.00113576	0.00958195	SDHB	SDHB
ECE1	6.44389e-11	2.11274e-09	ECE1	ECE1
USP48	2.94786e-06	4.88658e-05	USP48	USP48
C1QA	1.62269e-140	5.61289e-137	C1QA	C1QA
C1QC	2.46156e-154	1.27718e-150	C1QC	C1QC
C1QB	2.69479e-155	1.86426e-151	C1QB	C1QB
LUZP1	6.05887e-05	0.000746709	LUZP1	LUZP1
TCEA3	0.000974556	0.00842118	TCEA3	TCEA3
ID3	9.40397e-09	2.31518e-07	ID3	ID3
RPL11	1.21902e-11	4.36199e-10	RPL11	RPL11
FUCA1	0.000755839	0.00679371	FUCA1	FUCA1
CNR2	1.49283e-11	5.30517e-10	CNR2	CNR2
PNRC2	4.99903e-05	0.000631467	PNRC2	PNRC2
SYF2	0.000399402	0.00394348	SYF2	SYF2
RSRP1	1.27165e-06	2.25186e-05	RSRP1	RSRP1
TMEM50A	0.000281592	0.00291334	TMEM50A	TMEM50A
LDLRAP1	0.000960071	0.00833346	LDLRAP1	LDLRAP1
CD52	2.2973e-56	1.2886e-53	CD52	CD52
ZDHHC18	5.52718e-09	1.41969e-07	ZDHHC18	ZDHHC18
SYTL1	3.89822e-18	2.52036e-16	SYTL1	SYTL1
MAP3K6	1.36926e-06	2.40828e-05	MAP3K6	MAP3K6
FGR	4.79106e-11	1.60636e-09	FGR	FGR
IFI6	3.36971e-17	2.0271e-15	IFI6	IFI6
PTAFR	2.65752e-14	1.265e-12	PTAFR	PTAFR
ATP5IF1	0.00101444	0.00872509	ATP5IF1	ATP5IF1
RAB42	0.00084677	0.00746237	RAB42	RAB42
EPB41	1.28741e-05	0.000187238	EPB41	EPB41
LAPTM5	1.02708e-18	6.87614e-17	LAPTM5	LAPTM5
CCDC28B	6.18024e-17	3.61309e-15	CCDC28B	CCDC28B
LCK	2.32617e-05	0.000318662	LCK	LCK
HDAC1	1.82205e-08	4.30693e-07	HDAC1	HDAC1
MARCKSL1	2.16865e-56	1.25023e-53	MARCKSL1	MARCKSL1
ZBTB8OS	0.000246736	0.00259017	ZBTB8OS	ZBTB8OS
RBBP4	0.000538304	0.00507817	RBBP4	RBBP4
RNF19B	9.72983e-05	0.00114151	RNF19B	RNF19B
PHC2	0.000110062	0.00127397	PHC2	PHC2
MAP7D1	0.000551537	0.00518415	MAP7D1	MAP7D1
LSM10	0.000440693	0.0042759	LSM10	LSM10
CSF3R	1.18561e-19	8.51421e-18	CSF3R	CSF3R
FHL3	4.37747e-09	1.1399e-07	FHL3	FHL3
PPT1	4.64669e-20	3.50682e-18	PPT1	PPT1
COL9A2	0.000412886	0.00404964	COL9A2	COL9A2
SMAP2	0.000152187	0.00169084	SMAP2	SMAP2
ATP6V0B	2.97231e-07	5.83057e-06	ATP6V0B	ATP6V0B
ARMH1	0.00016542	0.00182072	ARMH1	ARMH1
RPS8	5.24519e-14	2.41908e-12	RPS8	RPS8
AKR1A1	7.05209e-05	0.000853406	AKR1A1	AKR1A1
UQCRH	5.18385e-05	0.000651639	UQCRH	UQCRH
EPS15	1.21588e-12	4.89037e-11	EPS15	EPS15
OSBPL9	0.000648058	0.00594861	OSBPL9	OSBPL9
TUT4	4.86278e-05	0.000615379	TUT4	TUT4
SHISAL2A	0.00014156	0.00157969	SHISAL2A	SHISAL2A
AC119428.2	6.2012e-06	9.64043e-05	AC119428.2	AC119428.2
ACOT11	0.000752732	0.00676872	ACOT11	ACOT11
JUN	2.93863e-07	5.78088e-06	JUN	JUN
JAK1	2.46121e-05	0.00033539	JAK1	JAK1
LEPROT	1.07429e-05	0.000158689	LEPROT	LEPROT
GADD45A	6.24616e-14	2.85535e-12	GADD45A	GADD45A
ZRANB2	6.38863e-06	9.90214e-05	ZRANB2	ZRANB2
ACADM	0.00092541	0.00807312	ACADM	ACADM
AC103591.3	0.00020737	0.00221386	AC103591.3	AC103591.3
IFI44L	0.000301726	0.00308626	IFI44L	IFI44L
IFI44	4.45152e-06	7.13412e-05	IFI44	IFI44
LINC01781	4.28528e-18	2.75346e-16	LINC01781	LINC01781
MCOLN2	0.000189269	0.00204375	MCOLN2	MCOLN2
GBP1	1.40326e-09	3.8831e-08	GBP1	GBP1
GBP2	0.000267551	0.00278429	GBP2	GBP2
GBP4	0.00039076	0.00386919	GBP4	GBP4
AC099568.2	4.67491e-06	7.46906e-05	AC099568.2	AC099568.2
LRRC8D	0.000157651	0.00174408	LRRC8D	LRRC8D
EVI5	0.00115344	0.0097035	EVI5	EVI5
RPL5	5.26556e-07	9.86295e-06	RPL5	RPL5
FAM69A	0.000243619	0.00256003	FAM69A	FAM69A
BCAR3	1.2259e-12	4.92113e-11	BCAR3	BCAR3
TRMT13	0.000822843	0.00728242	TRMT13	TRMT13
DBT	0.000778792	0.00696925	DBT	DBT
S1PR1	8.04713e-06	0.000122321	S1PR1	S1PR1
SORT1	3.64703e-05	0.000475442	SORT1	SORT1
GNAI3	0.0010395	0.00890005	GNAI3	GNAI3
AMPD2	0.000112819	0.00129792	AMPD2	AMPD2
CD53	1.5487e-12	6.14563e-11	CD53	CD53
DENND2D	0.000410445	0.00403141	DENND2D	DENND2D
CHI3L2	7.90235e-31	1.20592e-28	CHI3L2	CHI3L2
C1orf162	1.44661e-36	3.22827e-34	C1orf162	C1orf162
ADORA3	7.11567e-06	0.000109798	ADORA3	ADORA3
RAP1A	0.00010545	0.00122605	RAP1A	RAP1A
RHOC	9.78158e-07	1.7546e-05	RHOC	RHOC
RSBN1	8.67193e-05	0.00102727	RSBN1	RSBN1
PTPN22	4.72351e-05	0.000601053	PTPN22	PTPN22
OLFML3	5.92205e-09	1.51362e-07	OLFML3	OLFML3
CD58	0.000134784	0.0015168	CD58	CD58
MAN1A2	0.000828188	0.00731725	MAN1A2	MAN1A2
TENT5C	5.99944e-13	2.5205e-11	TENT5C	TENT5C
FCGR1B	4.67916e-07	8.84439e-06	FCGR1B	FCGR1B
AC245014.3	0.00029513	0.00303007	AC245014.3	AC245014.3
NUDT17	0.000620699	0.00573042	NUDT17	NUDT17
TXNIP	5.74963e-11	1.9123e-09	TXNIP	TXNIP
PDE4DIP	0.000196391	0.00211296	PDE4DIP	PDE4DIP
AC245297.3	0.000297606	0.00305164	AC245297.3	AC245297.3
FCGR1A	5.43443e-14	2.49891e-12	FCGR1A	FCGR1A
APH1A	0.000435567	0.00424004	APH1A	APH1A
C1orf54	3.37367e-06	5.51081e-05	C1orf54	C1orf54
ADAMTSL4	6.02379e-06	9.37164e-05	ADAMTSL4	ADAMTSL4
CTSS	1.52065e-07	3.13092e-06	CTSS	CTSS
GABPB2	0.00115283	0.00970232	GABPB2	GABPB2
TNFAIP8L2	1.29779e-09	3.60566e-08	TNFAIP8L2	TNFAIP8L2
S100A10	1.90186e-08	4.4752e-07	S100A10	S100A10
S100A11	2.25826e-28	3.06327e-26	S100A11	S100A11
S100A9	1.4702e-07	3.03608e-06	S100A9	S100A9
S100A12	0.000204946	0.00219137	S100A12	S100A12
S100A8	7.18357e-13	2.98977e-11	S100A8	S100A8
S100A6	1.69127e-11	5.9695e-10	S100A6	S100A6
S100A4	3.18421e-28	4.29123e-26	S100A4	S100A4
INTS3	0.000602018	0.0055778	INTS3	INTS3
RAB13	1.07645e-05	0.000158782	RAB13	RAB13
RPS27	1.47762e-17	9.12695e-16	RPS27	RPS27
IL6R	0.000865025	0.00760709	IL6R	IL6R
PBXIP1	1.9813e-05	0.000275787	PBXIP1	PBXIP1
ASH1L	4.71967e-05	0.000600932	ASH1L	ASH1L
KHDC4	0.000180593	0.00196027	KHDC4	KHDC4
ARHGEF2	0.00117345	0.00985182	ARHGEF2	ARHGEF2
LAMTOR2	3.36303e-07	6.50868e-06	LAMTOR2	LAMTOR2
LMNA	5.00458e-23	4.80857e-21	LMNA	LMNA
SEMA4A	0.000437963	0.00425538	SEMA4A	SEMA4A
ETV3	1.70874e-10	5.35697e-09	ETV3	ETV3
FCRL5	2.08009e-73	2.05572e-70	FCRL5	FCRL5
FCRL3	2.78096e-16	1.56412e-14	FCRL3	FCRL3
FCRL2	9.54878e-44	3.09649e-41	FCRL2	FCRL2
FCRL1	2.02134e-27	2.52716e-25	FCRL1	FCRL1
AL138899.1	0.000281771	0.00291374	AL138899.1	AL138899.1
CD1A	1.60703e-42	4.97794e-40	CD1A	CD1A
CD1C	1.15855e-14	5.72491e-13	CD1C	CD1C
CD1B	5.02106e-17	2.98588e-15	CD1B	CD1B
CD1E	1.39576e-38	3.40795e-36	CD1E	CD1E
MNDA	2.25044e-17	1.36966e-15	MNDA	MNDA
IFI16	2.4061e-08	5.54231e-07	IFI16	IFI16
AIM2	2.99101e-16	1.67319e-14	AIM2	AIM2
FCER1A	1.62583e-20	1.26851e-18	FCER1A	FCER1A
DUSP23	2.70085e-09	7.19557e-08	DUSP23	DUSP23
SLAMF8	2.42946e-11	8.44575e-10	SLAMF8	SLAMF8
TAGLN2	0.000545201	0.00513623	TAGLN2	TAGLN2
PEA15	1.07568e-07	2.2757e-06	PEA15	PEA15
DCAF8	2.9861e-05	0.0003988	DCAF8	DCAF8
SLAMF6	4.49262e-07	8.53348e-06	SLAMF6	SLAMF6
CD84	2.82576e-07	5.57469e-06	CD84	CD84
SLAMF1	1.73467e-15	9.06836e-14	SLAMF1	SLAMF1
CD48	6.68636e-25	7.26538e-23	CD48	CD48
LY9	8.79888e-32	1.4493e-29	LY9	LY9
F11R	1.59724e-05	0.000227673	F11R	F11R
TSTD1	2.97793e-07	5.83606e-06	TSTD1	TSTD1
FCER1G	9.51993e-102	1.79615e-98	FCER1G	FCER1G
FCGR2A	4.08588e-48	1.51426e-45	FCGR2A	FCGR2A
HSPA6	0.00018764	0.00202932	HSPA6	HSPA6
FCGR3A	1.01084e-50	4.28144e-48	FCGR3A	FCGR3A
FCGR2B	3.31977e-35	6.75476e-33	FCGR2B	FCGR2B
FCRLA	1.81943e-105	4.72006e-102	FCRLA	FCRLA
OLFML2B	4.92743e-10	1.4672e-08	OLFML2B	OLFML2B
MGST3	2.1112e-08	4.93422e-07	MGST3	MGST3
POU2F1	0.000110432	0.00127647	POU2F1	POU2F1
CREG1	1.31755e-15	6.97563e-14	CREG1	CREG1
RCSD1	5.30948e-06	8.37969e-05	RCSD1	RCSD1
DCAF6	5.35072e-07	1.00134e-05	DCAF6	DCAF6
ATP1B1	3.43652e-09	9.074e-08	ATP1B1	ATP1B1
BLZF1	0.000927776	0.00808696	BLZF1	BLZF1
SELL	5.83223e-24	5.93344e-22	SELL	SELL
SUCO	0.000872898	0.00766334	SUCO	SUCO
TNFSF4	1.64901e-06	2.85672e-05	TNFSF4	TNFSF4
RABGAP1L	0.000419301	0.00410286	RABGAP1L	RABGAP1L
RASAL2	2.04177e-05	0.000283634	RASAL2	RASAL2
RALGPS2	5.21556e-20	3.89635e-18	RALGPS2	RALGPS2
ABL2	8.49337e-07	1.53949e-05	ABL2	ABL2
SOAT1	1.15433e-05	0.000169068	SOAT1	SOAT1
AL353708.1	2.44758e-05	0.000333752	AL353708.1	AL353708.1
CEP350	3.29286e-05	0.00043418	CEP350	CEP350
QSOX1	1.81844e-08	4.3033e-07	QSOX1	QSOX1
STX6	8.8472e-05	0.00104683	STX6	STX6
IER5	3.63408e-05	0.000474052	IER5	IER5
GLUL	3.58642e-46	1.26157e-43	GLUL	GLUL
RGS16	3.6523e-21	3.10655e-19	RGS16	RGS16
NPL	9.75769e-06	0.000145378	NPL	NPL
NCF2	1.91096e-16	1.08956e-14	NCF2	NCF2
FAM129A	0.000295211	0.00303007	FAM129A	FAM129A
PTGS2	2.45343e-16	1.38742e-14	PTGS2	PTGS2
PLA2G4A	5.88533e-05	0.000727482	PLA2G4A	PLA2G4A
RGS18	3.64385e-09	9.58486e-08	RGS18	RGS18
RGS13	1.46939e-45	5.08263e-43	RGS13	RGS13
RGS2	3.26269e-06	5.34865e-05	RGS2	RGS2
TROVE2	0.000826018	0.00730118	TROVE2	TROVE2
CFH	0.00102154	0.00877164	CFH	CFH
PTPRC	0.000314709	0.00319525	PTPRC	PTPRC
KIF21B	0.000116748	0.00133645	KIF21B	KIF21B
LAD1	5.93283e-67	4.24586e-64	LAD1	LAD1
PHLDA3	1.52766e-05	0.000218823	PHLDA3	PHLDA3
NAV1	4.26391e-07	8.11865e-06	NAV1	NAV1
RNPEP	0.000113588	0.00130316	RNPEP	RNPEP
PTPN7	1.52855e-09	4.20736e-08	PTPN7	PTPN7
KDM5B	6.29327e-05	0.000770034	KDM5B	KDM5B
ADIPOR1	4.12855e-05	0.000531539	ADIPOR1	ADIPOR1
CYB5R1	0.000351412	0.00352159	CYB5R1	CYB5R1
LAX1	5.36521e-06	8.46121e-05	LAX1	LAX1
PPP1R15B	3.69399e-06	5.97545e-05	PPP1R15B	PPP1R15B
PIK3C2B	6.85576e-05	0.000831101	PIK3C2B	PIK3C2B
MDM4	1.68499e-05	0.000239032	MDM4	MDM4
NUAK2	5.77581e-05	0.000715649	NUAK2	NUAK2
ELK4	0.00118911	0.0099551	ELK4	ELK4
RAB29	8.32092e-08	1.79141e-06	RAB29	RAB29
RHEX	6.06187e-07	1.11929e-05	RHEX	RHEX
IKBKE	0.000305574	0.00311947	IKBKE	IKBKE
IL10	1.10766e-05	0.000163038	IL10	IL10
FCMR	8.35379e-34	1.62032e-31	FCMR	FCMR
CD55	2.55011e-07	5.05975e-06	CD55	CD55
MIR29B2CHG	7.35741e-06	0.000112857	MIR29B2CHG	MIR29B2CHG
AL031316.1	3.74566e-13	1.61281e-11	AL031316.1	AL031316.1
G0S2	6.86685e-16	3.72101e-14	G0S2	G0S2
TRAF3IP3	4.8595e-06	7.7342e-05	TRAF3IP3	TRAF3IP3
NENF	0.000266528	0.00277548	NENF	NENF
ATF3	2.02133e-23	1.99765e-21	ATF3	ATF3
BATF3	8.79965e-06	0.000132627	BATF3	BATF3
SMYD2	0.000310631	0.00315795	SMYD2	SMYD2
BPNT1	1.1826e-07	2.48417e-06	BPNT1	BPNT1
CAPN2	0.00109011	0.00923437	CAPN2	CAPN2
CNIH4	0.00107277	0.00912472	CNIH4	CNIH4
LBR	1.59302e-14	7.81596e-13	LBR	LBR
PARP1	3.76892e-21	3.19266e-19	PARP1	PARP1
PSEN2	0.000576257	0.00536306	PSEN2	PSEN2
MRPL55	7.6859e-05	0.000922041	MRPL55	MRPL55
CCSAP	0.000675281	0.00617119	CCSAP	CCSAP
ABCB10	0.000521623	0.00494553	ABCB10	ABCB10
ARID4B	3.11438e-05	0.000413801	ARID4B	ARID4B
LYST	1.8716e-14	9.06716e-13	LYST	LYST
GPR137B	1.76578e-08	4.18822e-07	GPR137B	GPR137B
EDARADD	5.90713e-06	9.22473e-05	EDARADD	EDARADD
OPN3	3.15641e-05	0.00041885	OPN3	OPN3
NLRP3	2.04416e-08	4.78292e-07	NLRP3	NLRP3
ZNF672	0.000384451	0.003814	ZNF672	ZNF672
RPS7	3.84784e-11	1.30274e-09	RPS7	RPS7
RNF144A	0.000756802	0.00679648	RNF144A	RNF144A
ID2	5.50523e-31	8.52654e-29	ID2	ID2
MBOAT2	3.92227e-06	6.32993e-05	MBOAT2	MBOAT2
YWHAQ	2.72065e-06	4.54625e-05	YWHAQ	YWHAQ
ODC1	7.43205e-11	2.40257e-09	ODC1	ODC1
LPIN1	3.37729e-10	1.02027e-08	LPIN1	LPIN1
FAM49A	5.35519e-08	1.18614e-06	FAM49A	FAM49A
SMC6	1.42396e-08	3.42046e-07	SMC6	SMC6
GEN1	6.30854e-05	0.000771069	GEN1	GEN1
LAPTM4A	5.76729e-05	0.000715211	LAPTM4A	LAPTM4A
RHOB	1.61889e-08	3.85316e-07	RHOB	RHOB
ITSN2	1.31462e-08	3.17621e-07	ITSN2	ITSN2
RAB10	1.97369e-06	3.3797e-05	RAB10	RAB10
OST4	6.18186e-07	1.1374e-05	OST4	OST4
ZNF512	0.000794886	0.00708333	ZNF512	ZNF512
MRPL33	0.000738964	0.00666803	MRPL33	MRPL33
TRMT61B	7.55104e-05	0.000907436	TRMT61B	TRMT61B
CLIP4	0.000106543	0.00123807	CLIP4	CLIP4
YPEL5	0.000252278	0.00264033	YPEL5	YPEL5
LBH	8.14465e-21	6.62878e-19	LBH	LBH
RASGRP3	1.91246e-12	7.50306e-11	RASGRP3	RASGRP3
PRKD3	1.30574e-18	8.68571e-17	PRKD3	PRKD3
QPCT	1.79764e-06	3.08842e-05	QPCT	QPCT
CDC42EP3	0.000552913	0.00519003	CDC42EP3	CDC42EP3
HNRNPLL	6.79689e-07	1.24284e-05	HNRNPLL	HNRNPLL
GALM	2.69132e-08	6.14473e-07	GALM	GALM
SRSF7	1.62698e-09	4.45467e-08	SRSF7	SRSF7
SLC8A1	1.09872e-19	8.001e-18	SLC8A1	SLC8A1
HAAO	3.42592e-05	0.000449157	HAAO	HAAO
ZFP36L2	2.40641e-20	1.86353e-18	ZFP36L2	ZFP36L2
KCNK12	1.06247e-06	1.896e-05	KCNK12	KCNK12
MSH6	0.000565103	0.00527087	MSH6	MSH6
PPP1R21	0.000802885	0.00713622	PPP1R21	PPP1R21
EML6	0.000438834	0.00426185	EML6	EML6
RTN4	0.000104471	0.00121672	RTN4	RTN4
RPS27A	6.05467e-13	2.53856e-11	RPS27A	RPS27A
CCDC88A	2.28897e-05	0.000314188	CCDC88A	CCDC88A
FANCL	5.02653e-05	0.000634168	FANCL	FANCL
BCL11A	5.00164e-22	4.53292e-20	BCL11A	BCL11A
REL	2.70793e-09	7.20519e-08	REL	REL
PUS10	0.000178374	0.00194078	PUS10	PUS10
USP34	9.55009e-11	3.05868e-09	USP34	USP34
COMMD1	3.36179e-05	0.000442426	COMMD1	COMMD1
AC012368.1	1.61894e-08	3.85316e-07	AC012368.1	AC012368.1
AC008074.3	0.000233294	0.00246151	AC008074.3	AC008074.3
AFTPH	0.000201862	0.00216397	AFTPH	AFTPH
SLC1A4	4.78817e-05	0.000607536	SLC1A4	SLC1A4
CEP68	5.81822e-05	0.000720474	CEP68	CEP68
RAB1A	2.50528e-06	4.21692e-05	RAB1A	RAB1A
SPRED2	2.39741e-06	4.04849e-05	SPRED2	SPRED2
ARHGAP25	6.91756e-09	1.74868e-07	ARHGAP25	ARHGAP25
GFPT1	6.34897e-05	0.000775554	GFPT1	GFPT1
AAK1	0.000329348	0.00331905	AAK1	AAK1
MXD1	9.14663e-06	0.000137259	MXD1	MXD1
CLEC4F	2.20518e-05	0.000304233	CLEC4F	CLEC4F
CD207	2.09787e-16	1.19285e-14	CD207	CD207
NAGK	0.000199445	0.00214027	NAGK	NAGK
PRADC1	0.000866029	0.00760947	PRADC1	PRADC1
MTHFD2	9.09149e-08	1.9452e-06	MTHFD2	MTHFD2
LOXL3	0.000427799	0.00417224	LOXL3	LOXL3
HK2	2.68922e-06	4.49735e-05	HK2	HK2
POLE4	0.000124191	0.00141076	POLE4	POLE4
TRABD2A	9.42333e-07	1.6962e-05	TRABD2A	TRABD2A
TMSB10	1.88738e-05	0.000264666	TMSB10	TMSB10
CAPG	5.94499e-15	2.98025e-13	CAPG	CAPG
MAT2A	0.00117422	0.00985436	MAT2A	MAT2A
VAMP8	2.1481e-05	0.000297211	VAMP8	VAMP8
VAMP5	0.000544918	0.00513589	VAMP5	VAMP5
ATOH8	0.000518931	0.00492451	ATOH8	ATOH8
ST3GAL5	1.41067e-19	9.95821e-18	ST3GAL5	ST3GAL5
RMND5A	0.000212943	0.00226986	RMND5A	RMND5A
CYTOR	1.1465e-05	0.000168213	CYTOR	CYTOR
IGKC	1.14666e-84	1.39987e-81	IGKC	IGKC
STARD7	0.000682565	0.00622405	STARD7	STARD7
MGAT4A	3.15086e-06	5.1817e-05	MGAT4A	MGAT4A
AFF3	4.36551e-08	9.77366e-07	AFF3	AFF3
RPL31	1.05088e-12	4.27648e-11	RPL31	RPL31
TBC1D8	1.48421e-11	5.28357e-10	TBC1D8	TBC1D8
RNF149	9.85725e-10	2.77581e-08	RNF149	RNF149
MAP4K4	6.24642e-11	2.05124e-09	MAP4K4	MAP4K4
IL1R2	1.48704e-07	3.0678e-06	IL1R2	IL1R2
IL1R1	0.00015939	0.00176144	IL1R1	IL1R1
MRPS9	0.00112672	0.00951336	MRPS9	MRPS9
LIMS1	5.73711e-20	4.25243e-18	LIMS1	LIMS1
BCL2L11	8.58036e-06	0.000129605	BCL2L11	BCL2L11
MERTK	1.21127e-05	0.000176908	MERTK	MERTK
ZC3H8	1.11195e-07	2.34526e-06	ZC3H8	ZC3H8
IL1B	5.42523e-36	1.18521e-33	IL1B	IL1B
IL1RN	2.68617e-24	2.78744e-22	IL1RN	IL1RN
PSD4	0.000204137	0.00218497	PSD4	PSD4
AC016745.2	6.00297e-06	9.34626e-05	AC016745.2	AC016745.2
DBI	2.19563e-07	4.40195e-06	DBI	DBI
GYPC	1.69274e-41	5.09148e-39	GYPC	GYPC
BIN1	1.74442e-08	4.1423e-07	BIN1	BIN1
MAP3K2	0.00104997	0.0089749	MAP3K2	MAP3K2
AMMECR1L	0.000940887	0.00818406	AMMECR1L	AMMECR1L
PTPN18	3.0467e-06	5.03433e-05	PTPN18	PTPN18
PLEKHB2	5.45191e-07	1.0157e-05	PLEKHB2	PLEKHB2
MGAT5	0.000726608	0.0065826	MGAT5	MGAT5
RAB3GAP1	0.000578046	0.0053749	RAB3GAP1	RAB3GAP1
CXCR4	2.73631e-14	1.29953e-12	CXCR4	CXCR4
HNMT	1.67539e-09	4.57513e-08	HNMT	HNMT
SPOPL	0.000664166	0.0060857	SPOPL	SPOPL
KYNU	0.000364979	0.00364522	KYNU	KYNU
TNFAIP6	0.000183945	0.00199248	TNFAIP6	TNFAIP6
FMNL2	0.000990091	0.00852983	FMNL2	FMNL2
NR4A2	0.000254664	0.00266128	NR4A2	NR4A2
CYTIP	7.24115e-10	2.09017e-08	CYTIP	CYTIP
ACVR1C	2.22888e-06	3.77926e-05	ACVR1C	ACVR1C
BAZ2B	0.000816752	0.00724087	BAZ2B	BAZ2B
CD302	1.75121e-18	1.1538e-16	CD302	CD302
LY75	2.12997e-21	1.83424e-19	LY75	LY75
RBMS1	1.45728e-06	2.55227e-05	RBMS1	RBMS1
TANK	1.01492e-07	2.15595e-06	TANK	TANK
COBLL1	2.02952e-24	2.12731e-22	COBLL1	COBLL1
CERS6	5.89184e-17	3.45422e-15	CERS6	CERS6
DHRS9	6.02378e-10	1.77079e-08	DHRS9	DHRS9
TLK1	0.000345407	0.00346308	TLK1	TLK1
METTL8	1.26827e-05	0.000184584	METTL8	METTL8
CYBRD1	3.90935e-07	7.49858e-06	CYBRD1	CYBRD1
CDCA7	1.70812e-06	2.94928e-05	CDCA7	CDCA7
GPR155	0.000355271	0.00355682	GPR155	GPR155
TTC30B	0.000748672	0.00674032	TTC30B	TTC30B
TTN-AS1	9.06185e-07	1.63681e-05	TTN-AS1	TTN-AS1
TTN	4.52737e-12	1.68691e-10	TTN	TTN
CCDC141	1.17811e-11	4.23797e-10	CCDC141	CCDC141
DNAJC10	9.93528e-06	0.000147705	DNAJC10	DNAJC10
ITGAV	1.88314e-08	4.43619e-07	ITGAV	ITGAV
SLC40A1	4.99113e-16	2.73314e-14	SLC40A1	SLC40A1
C2orf88	8.47617e-06	0.000128217	C2orf88	C2orf88
GLS	2.72377e-06	4.5478e-05	GLS	GLS
STAT4	0.00019746	0.00212336	STAT4	STAT4
NABP1	2.75212e-11	9.47224e-10	NABP1	NABP1
STK17B	9.96208e-07	1.78235e-05	STK17B	STK17B
AC114760.2	0.000872392	0.00766214	AC114760.2	AC114760.2
SF3B1	0.000606297	0.00560744	SF3B1	SF3B1
PLCL1	7.29867e-06	0.000112371	PLCL1	PLCL1
SPATS2L	0.000360102	0.00360172	SPATS2L	SPATS2L
BZW1	0.000162718	0.0017944	BZW1	BZW1
CFLAR	1.87425e-14	9.06716e-13	CFLAR	CFLAR
CASP8	2.90171e-05	0.00038828	CASP8	CASP8
CD28	0.000644171	0.00591816	CD28	CD28
CTLA4	0.000511648	0.00485984	CTLA4	CTLA4
NRP2	7.58195e-33	1.34492e-30	NRP2	NRP2
EEF1B2	0.000550071	0.00517271	EEF1B2	EEF1B2
LINC01857	4.02188e-28	5.35064e-26	LINC01857	LINC01857
PIKFYVE	6.17099e-07	1.1364e-05	PIKFYVE	PIKFYVE
FN1	8.05925e-08	1.73688e-06	FN1	FN1
MREG	5.15305e-17	3.0469e-15	MREG	MREG
RPL37A	0.000132695	0.00149509	RPL37A	RPL37A
SLC11A1	1.97925e-12	7.73585e-11	SLC11A1	SLC11A1
TUBA4A	6.10534e-21	5.04822e-19	TUBA4A	TUBA4A
SGPP2	0.000126764	0.00143527	SGPP2	SGPP2
AP1S3	7.72201e-05	0.0009256	AP1S3	AP1S3
MRPL44	2.75991e-05	0.00037098	MRPL44	MRPL44
PID1	5.80884e-06	9.0849e-05	PID1	PID1
SP110	6.12344e-07	1.12965e-05	SP110	SP110
SP140	8.69168e-18	5.51642e-16	SP140	SP140
PTMA	1.03608e-08	2.54171e-07	PTMA	PTMA
PDE6D	0.00047638	0.00457298	PDE6D	PDE6D
INPP5D	9.55554e-16	5.13771e-14	INPP5D	INPP5D
ARL4C	7.99214e-10	2.28155e-08	ARL4C	ARL4C
RAMP1	7.82255e-13	3.2405e-11	RAMP1	RAMP1
UBE2F	0.000510723	0.00485772	UBE2F	UBE2F
SNED1	0.000738409	0.00666803	SNED1	SNED1
PASK	3.71991e-08	8.39163e-07	PASK	PASK
EGOT	0.000294933	0.00303007	EGOT	EGOT
BHLHE40	2.11632e-05	0.00029301	BHLHE40	BHLHE40
LMCD1	1.18357e-05	0.000173106	LMCD1	LMCD1
THUMPD3-AS1	3.5774e-08	8.07892e-07	THUMPD3-AS1	THUMPD3-AS1
MTMR14	0.000946689	0.00823108	MTMR14	MTMR14
OGG1	7.70896e-14	3.50859e-12	OGG1	OGG1
CAMK1	2.03724e-10	6.29181e-09	CAMK1	CAMK1
RPL32	6.18478e-11	2.03422e-09	RPL32	RPL32
SLC6A6	1.93017e-05	0.00027012	SLC6A6	SLC6A6
SH3BP5	1.12133e-05	0.000164816	SH3BP5	SH3BP5
ANKRD28	7.73661e-06	0.00011815	ANKRD28	ANKRD28
RFTN1	5.52488e-27	6.58985e-25	RFTN1	RFTN1
SATB1	5.13043e-06	8.10944e-05	SATB1	SATB1
RPL15	8.90518e-10	2.52829e-08	RPL15	RPL15
NGLY1	4.71507e-05	0.000600715	NGLY1	NGLY1
OSBPL10	3.03074e-11	1.03795e-09	OSBPL10	OSBPL10
OSBPL10-AS1	4.7628e-05	0.00060494	OSBPL10-AS1	OSBPL10-AS1
CNOT10	0.00024415	0.00256432	CNOT10	CNOT10
TRANK1	6.26149e-05	0.000766672	TRANK1	TRANK1
LRRFIP2	2.44123e-09	6.55436e-08	LRRFIP2	LRRFIP2
CX3CR1	6.28432e-07	1.1542e-05	CX3CR1	CX3CR1
RPSA	1.81797e-08	4.3033e-07	RPSA	RPSA
RPL14	7.43247e-10	2.13446e-08	RPL14	RPL14
CTNNB1	0.00023064	0.00243847	CTNNB1	CTNNB1
SS18L2	4.7451e-05	0.000603061	SS18L2	SS18L2
NKTR	0.000801161	0.00712394	NKTR	NKTR
CDCP1	0.000299761	0.0030707	CDCP1	CDCP1
CCR1	0.000193192	0.00208503	CCR1	CCR1
AC098613.1	0.00115557	0.00971354	AC098613.1	AC098613.1
CCRL2	0.00059899	0.00555222	CCRL2	CCRL2
CCDC12	0.000405529	0.00399636	CCDC12	CCDC12
NBEAL2	2.67095e-05	0.000360187	NBEAL2	NBEAL2
SETD2	2.18029e-05	0.000301447	SETD2	SETD2
SMARCC1	0.00049381	0.00472065	SMARCC1	SMARCC1
MAP4	0.000135856	0.00152491	MAP4	MAP4
CAMP	5.30398e-05	0.000665934	CAMP	CAMP
TMA7	0.000553434	0.00519257	TMA7	TMA7
UBA7	5.88017e-05	0.000727277	UBA7	UBA7
RBM6	2.63326e-09	7.03354e-08	RBM6	RBM6
GNAI2	0.000806898	0.00716575	GNAI2	GNAI2
MAPKAPK3	0.000971338	0.00840665	MAPKAPK3	MAPKAPK3
TEX264	0.00109665	0.00928216	TEX264	TEX264
ABHD14B	0.000835939	0.00737631	ABHD14B	ABHD14B
RPL29	1.09723e-07	2.31658e-06	RPL29	RPL29
STAB1	2.33166e-08	5.40082e-07	STAB1	STAB1
TKT	1.54801e-08	3.69281e-07	TKT	TKT
CACNA2D3	2.03557e-06	3.47419e-05	CACNA2D3	CACNA2D3
APPL1	0.00069825	0.00635313	APPL1	APPL1
DNASE1L3	8.44383e-10	2.40389e-08	DNASE1L3	DNASE1L3
PXK	1.61191e-06	2.79713e-05	PXK	PXK
C3orf14	0.000666201	0.00609896	C3orf14	C3orf14
FRMD4B	1.13762e-15	6.07535e-14	FRMD4B	FRMD4B
MITF	4.01571e-08	9.01969e-07	MITF	MITF
FOXP1	9.5354e-06	0.000142372	FOXP1	FOXP1
ST3GAL6	6.24349e-05	0.00076552	ST3GAL6	ST3GAL6
FILIP1L	6.86187e-10	1.99176e-08	FILIP1L	FILIP1L
TFG	5.50647e-07	1.02494e-05	TFG	TFG
RPL24	3.2429e-05	0.00042841	RPL24	RPL24
NFKBIZ	0.000321428	0.0032541	NFKBIZ	NFKBIZ
ALCAM	1.18146e-11	4.24221e-10	ALCAM	ALCAM
CBLB	6.01681e-12	2.22987e-10	CBLB	CBLB
LINC01215	1.27258e-11	4.538e-10	LINC01215	LINC01215
IFT57	7.61208e-11	2.44932e-09	IFT57	IFT57
GCSAM	3.4966e-28	4.68183e-26	GCSAM	GCSAM
CD200	2.46083e-26	2.82166e-24	CD200	CD200
BTLA	4.74438e-15	2.40158e-13	BTLA	BTLA
SIDT1	2.07297e-06	3.52932e-05	SIDT1	SIDT1
GRAMD1C	4.17627e-05	0.000537016	GRAMD1C	GRAMD1C
ZBTB20	0.000120085	0.00136861	ZBTB20	ZBTB20
TMEM39A	0.00061966	0.00572338	TMEM39A	TMEM39A
POGLUT1	6.95589e-19	4.74877e-17	POGLUT1	POGLUT1
CD80	3.41718e-15	1.75112e-13	CD80	CD80
HCLS1	0.0010552	0.00901215	HCLS1	HCLS1
EAF2	5.24017e-17	3.08961e-15	EAF2	EAF2
CD86	8.1097e-07	1.47252e-05	CD86	CD86
CSTA	3.9167e-25	4.32379e-23	CSTA	CSTA
PARP15	1.35469e-06	2.38872e-05	PARP15	PARP15
SLC12A8	6.91002e-05	0.000836701	SLC12A8	SLC12A8
MGLL	1.38958e-39	3.74537e-37	MGLL	MGLL
HMCES	8.49343e-13	3.49747e-11	HMCES	HMCES
H1FX	6.5888e-08	1.43874e-06	H1FX	H1FX
MBD4	4.24517e-12	1.58746e-10	MBD4	MBD4
PLXND1	3.05392e-05	0.000406372	PLXND1	PLXND1
NUDT16	8.54878e-07	1.54818e-05	NUDT16	NUDT16
BFSP2	2.7754e-10	8.45825e-09	BFSP2	BFSP2
ANAPC13	0.00031916	0.0032343	ANAPC13	ANAPC13
MRAS	0.000158122	0.00174835	MRAS	MRAS
ZBTB38	0.000637182	0.00585914	ZBTB38	ZBTB38
ATP1B3	3.48178e-06	5.65865e-05	ATP1B3	ATP1B3
SLC9A9	1.75782e-05	0.000248513	SLC9A9	SLC9A9
PLSCR1	3.54805e-12	1.34618e-10	PLSCR1	PLSCR1
RNF13	1.22145e-09	3.40725e-08	RNF13	RNF13
SIAH2	1.85739e-22	1.71325e-20	SIAH2	SIAH2
P2RY13	2.65859e-11	9.18075e-10	P2RY13	P2RY13
SUCNR1	4.60723e-06	7.3666e-05	SUCNR1	SUCNR1
RAP2B	2.34776e-08	5.42599e-07	RAP2B	RAP2B
RSRC1	0.000743572	0.00670378	RSRC1	RSRC1
MFSD1	5.08671e-14	2.35646e-12	MFSD1	MFSD1
TRIM59	0.000275679	0.00285501	TRIM59	TRIM59
GPR160	0.000485984	0.00465656	GPR160	GPR160
TNFSF10	1.7143e-07	3.49978e-06	TNFSF10	TNFSF10
GNB4	2.47556e-05	0.000336462	GNB4	GNB4
TTC14	7.91726e-05	0.000945969	TTC14	TTC14
LAMP3	5.93738e-90	8.21495e-87	LAMP3	LAMP3
B3GNT5	1.96025e-14	9.43923e-13	B3GNT5	B3GNT5
KLHL6	2.25569e-08	5.25415e-07	KLHL6	KLHL6
PARL	7.14159e-05	0.000862225	PARL	PARL
MAP3K13	4.49412e-07	8.53348e-06	MAP3K13	MAP3K13
SENP2	5.1648e-08	1.14765e-06	SENP2	SENP2
ETV5	1.63392e-08	3.88435e-07	ETV5	ETV5
EIF4A2	1.12579e-12	4.56506e-11	EIF4A2	EIF4A2
ST6GAL1	1.67421e-09	4.57513e-08	ST6GAL1	ST6GAL1
BCL6	1.56556e-05	0.000223925	BCL6	BCL6
LPP	1.75971e-05	0.000248611	LPP	LPP
CLDN1	1.69667e-19	1.19365e-17	CLDN1	CLDN1
IL1RAP	0.000213408	0.00227248	IL1RAP	IL1RAP
CCDC50	1.35874e-06	2.39382e-05	CCDC50	CCDC50
MB21D2	0.000563394	0.0052575	MB21D2	MB21D2
TFRC	1.90259e-05	0.000266619	TFRC	TFRC
RUBCN	0.000762309	0.00683687	RUBCN	RUBCN
FYTTD1	1.65868e-05	0.000235782	FYTTD1	FYTTD1
LRCH3	3.28029e-05	0.000432798	LRCH3	LRCH3
RPL35A	1.83361e-14	8.91211e-13	RPL35A	RPL35A
MYL5	8.28671e-06	0.000125626	MYL5	MYL5
C4orf48	4.08572e-05	0.000527332	C4orf48	C4orf48
TNIP2	0.000592823	0.00550244	TNIP2	TNIP2
SH3BP2	6.37395e-05	0.000778147	SH3BP2	SH3BP2
RGS12	5.41108e-10	1.59974e-08	RGS12	RGS12
CLNK	3.50923e-06	5.69879e-05	CLNK	CLNK
CD38	5.847e-11	1.94158e-09	CD38	CD38
LAP3	1.51223e-06	2.63739e-05	LAP3	LAP3
DCAF16	4.85817e-05	0.000615171	DCAF16	DCAF16
SEL1L3	7.79931e-10	2.23265e-08	SEL1L3	SEL1L3
RBPJ	5.77023e-16	3.14319e-14	RBPJ	RBPJ
STIM2	2.29649e-05	0.000315012	STIM2	STIM2
ARAP2	1.59037e-14	7.81596e-13	ARAP2	ARAP2
TLR10	1.5054e-22	1.39478e-20	TLR10	TLR10
TMEM156	9.92403e-22	8.7644e-20	TMEM156	TMEM156
RFC1	2.26246e-05	0.000310961	RFC1	RFC1
RPL9	1.74909e-05	0.000247447	RPL9	RPL9
SMIM14	2.75412e-45	9.37033e-43	SMIM14	SMIM14
RHOH	6.35684e-20	4.69501e-18	RHOH	RHOH
RBM47	0.000291369	0.00299656	RBM47	RBM47
LIMCH1	5.45073e-21	4.57993e-19	LIMCH1	LIMCH1
ATP8A1	0.000437404	0.0042536	ATP8A1	ATP8A1
OCIAD1	0.00029257	0.00300743	OCIAD1	OCIAD1
OCIAD2	1.97557e-07	3.9962e-06	OCIAD2	OCIAD2
SRD5A3	1.07135e-09	3.00878e-08	SRD5A3	SRD5A3
TMEM165	0.000750298	0.00674976	TMEM165	TMEM165
CEP135	7.85208e-09	1.95868e-07	CEP135	CEP135
HOPX	7.12697e-33	1.27511e-30	HOPX	HOPX
SPINK2	6.43575e-06	9.96773e-05	SPINK2	SPINK2
NOA1	0.000558328	0.00522196	NOA1	NOA1
STAP1	9.94023e-18	6.28962e-16	STAP1	STAP1
JCHAIN	5.78284e-61	3.87152e-58	JCHAIN	JCHAIN
RUFY3	1.34362e-06	2.37122e-05	RUFY3	RUFY3
GRSF1	7.64493e-22	6.86852e-20	GRSF1	GRSF1
MOB1B	4.87743e-11	1.63005e-09	MOB1B	MOB1B
RASSF6	1.30263e-06	2.30279e-05	RASSF6	RASSF6
CXCL8	3.74542e-27	4.54576e-25	CXCL8	CXCL8
CXCL3	5.2713e-08	1.16881e-06	CXCL3	CXCL3
CXCL2	1.01887e-16	5.87378e-15	CXCL2	CXCL2
EREG	3.93076e-12	1.48056e-10	EREG	EREG
AREG	4.47521e-16	2.46362e-14	AREG	AREG
G3BP2	6.74271e-05	0.00081931	G3BP2	G3BP2
NAAA	5.03684e-06	7.97365e-05	NAAA	NAAA
CXCL9	1.67184e-13	7.46179e-12	CXCL9	CXCL9
CXCL10	8.48453e-09	2.10129e-07	CXCL10	CXCL10
CXCL11	9.12328e-06	0.000137008	CXCL11	CXCL11
SCARB2	3.31374e-08	7.51622e-07	SCARB2	SCARB2
CCNI	3.29336e-06	5.39041e-05	CCNI	CCNI
CCNG2	1.0165e-16	5.87378e-15	CCNG2	CCNG2
MRPL1	0.00115448	0.00970831	MRPL1	MRPL1
ANXA3	4.91107e-10	1.46443e-08	ANXA3	ANXA3
ANTXR2	0.00016521	0.00181994	ANTXR2	ANTXR2
RASGEF1B	0.00106704	0.00908717	RASGEF1B	RASGEF1B
TMEM150C	2.23889e-12	8.7178e-11	TMEM150C	TMEM150C
PLAC8	0.000402549	0.00397266	PLAC8	PLAC8
COQ2	0.000178424	0.00194078	COQ2	COQ2
GPAT3	3.90104e-10	1.16997e-08	GPAT3	GPAT3
ARHGAP24	8.89024e-09	2.19652e-07	ARHGAP24	ARHGAP24
SPP1	4.52356e-33	8.16365e-31	SPP1	SPP1
PPM1K	1.56383e-26	1.84407e-24	PPM1K	PPM1K
GPRIN3	4.29173e-07	8.16413e-06	GPRIN3	GPRIN3
SNCA	8.00911e-13	3.31117e-11	SNCA	SNCA
HPGDS	1.87696e-12	7.37774e-11	HPGDS	HPGDS
PDLIM5	0.000167313	0.00183725	PDLIM5	PDLIM5
DAPP1	3.06e-35	6.28784e-33	DAPP1	DAPP1
H2AFZ	8.65524e-09	2.14101e-07	H2AFZ	H2AFZ
BANK1	4.52821e-51	1.99954e-48	BANK1	BANK1
NFKB1	1.97316e-12	7.7266e-11	NFKB1	NFKB1
PPA2	0.000161338	0.00178107	PPA2	PPA2
RPL34	9.26734e-13	3.79358e-11	RPL34	RPL34
OSTC	8.77436e-06	0.000132342	OSTC	OSTC
TIFA	1.09627e-07	2.31658e-06	TIFA	TIFA
UGT8	9.2597e-10	2.61464e-08	UGT8	UGT8
USP53	0.00109804	0.00928639	USP53	USP53
ANXA5	1.00426e-17	6.33509e-16	ANXA5	ANXA5
SLC7A11	2.67758e-10	8.17212e-09	SLC7A11	SLC7A11
AC097376.2	2.63153e-05	0.000355334	AC097376.2	AC097376.2
MGST2	3.00153e-15	1.54959e-13	MGST2	MGST2
TBC1D9	0.000885768	0.00776319	TBC1D9	TBC1D9
IL15	7.03737e-12	2.5896e-10	IL15	IL15
ZNF827	0.000268221	0.0027889	ZNF827	ZNF827
PRMT9	4.11465e-11	1.38855e-09	PRMT9	PRMT9
ARHGAP10	3.16844e-16	1.76295e-14	ARHGAP10	ARHGAP10
RPS3A	0.000130495	0.00147511	RPS3A	RPS3A
TMEM154	2.39282e-18	1.57154e-16	TMEM154	TMEM154
TMEM131L	1.71205e-07	3.49978e-06	TMEM131L	TMEM131L
TLR2	3.8242e-10	1.14859e-08	TLR2	TLR2
FAM198B	5.08737e-05	0.000640287	FAM198B	FAM198B
AC098679.1	0.000622073	0.00574055	AC098679.1	AC098679.1
C4orf46	0.000511141	0.00485897	C4orf46	C4orf46
FNIP2	3.5147e-07	6.79182e-06	FNIP2	FNIP2
RAPGEF2	0.000720516	0.00654138	RAPGEF2	RAPGEF2
2022-03-01	3.52289e-06	5.71204e-05	2022-03-01	2022-03-01
PALLD	1.13224e-08	2.75481e-07	PALLD	PALLD
HPF1	0.00108014	0.00917235	HPF1	HPF1
SPCS3	0.000372802	0.00371442	SPCS3	SPCS3
WWC2	0.000175945	0.00191986	WWC2	WWC2
LINC02362	3.46175e-06	5.63492e-05	LINC02362	LINC02362
CASP3	6.59269e-08	1.43874e-06	CASP3	CASP3
SLC25A4	2.32996e-05	0.000318971	SLC25A4	SLC25A4
LPCAT1	0.000180223	0.00195932	LPCAT1	LPCAT1
MED10	0.00015399	0.00170993	MED10	MED10
ANKRD33B	1.19397e-12	4.82096e-11	ANKRD33B	ANKRD33B
OTULINL	1.21288e-18	8.09394e-17	OTULINL	OTULINL
ANKH	5.51264e-06	8.66738e-05	ANKH	ANKH
BASP1	1.71009e-23	1.69815e-21	BASP1	BASP1
IL7R	4.5021e-52	2.27894e-49	IL7R	IL7R
SLC1A3	1.44979e-07	2.99691e-06	SLC1A3	SLC1A3
FYB1	5.03658e-29	7.11082e-27	FYB1	FYB1
DAB2	6.57744e-21	5.39558e-19	DAB2	DAB2
PTGER4	2.40095e-09	6.45457e-08	PTGER4	PTGER4
RPL37	1.85012e-08	4.36335e-07	RPL37	RPL37
SELENOP	0.000928389	0.00808891	SELENOP	SELENOP
HMGCS1	0.000626714	0.00577567	HMGCS1	HMGCS1
SNX18	0.000307242	0.00313034	SNX18	SNX18
IL6ST	4.69967e-13	2.00281e-11	IL6ST	IL6ST
MAP3K1	0.0011872	0.00994315	MAP3K1	MAP3K1
GPBP1	1.0863e-08	2.65235e-07	GPBP1	GPBP1
GAPT	1.15286e-06	2.04849e-05	GAPT	GAPT
ELOVL7	7.07579e-05	0.000855276	ELOVL7	ELOVL7
KIF2A	4.45376e-33	8.10819e-31	KIF2A	KIF2A
SGTB	0.000546071	0.00514209	SGTB	SGTB
CD180	2.54156e-08	5.84137e-07	CD180	CD180
SLC30A5	1.14947e-05	0.000168475	SLC30A5	SLC30A5
RAD17	0.000313253	0.00318221	RAD17	RAD17
NAIP	0.000446996	0.00432694	NAIP	NAIP
FCHO2	0.00055562	0.00520132	FCHO2	FCHO2
BTF3	0.000627438	0.00577978	BTF3	BTF3
HEXB	1.41347e-21	1.23257e-19	HEXB	HEXB
IQGAP2	0.000103699	0.00120841	IQGAP2	IQGAP2
ZFYVE16	1.14397e-08	2.77684e-07	ZFYVE16	ZFYVE16
SSBP2	7.72448e-05	0.0009256	SSBP2	SSBP2
RPS23	4.92446e-09	1.27117e-07	RPS23	RPS23
VCAN	7.73468e-05	0.000926287	VCAN	VCAN
COX7C	2.48272e-05	0.000337215	COX7C	COX7C
CCNH	1.75136e-06	3.01891e-05	CCNH	CCNH
MEF2C	1.24574e-17	7.78735e-16	MEF2C	MEF2C
MEF2C-AS1	0.000108949	0.00126249	MEF2C-AS1	MEF2C-AS1
MCTP1	0.00114838	0.00968055	MCTP1	MCTP1
GLRX	1.3552e-10	4.28094e-09	GLRX	GLRX
ERAP2	0.000307021	0.00312962	ERAP2	ERAP2
LNPEP	3.36011e-07	6.50868e-06	LNPEP	LNPEP
CHD1	3.07518e-05	0.000408856	CHD1	CHD1
WDR36	0.00088104	0.00772502	WDR36	WDR36
REEP5	0.000326308	0.00329547	REEP5	REEP5
CCDC112	0.000172969	0.00189336	CCDC112	CCDC112
AC010226.1	5.93595e-14	2.71953e-12	AC010226.1	AC010226.1
CSNK1G3	0.000139284	0.00155833	CSNK1G3	CSNK1G3
ZNF608	2.56504e-08	5.8823e-07	ZNF608	ZNF608
LMNB1	0.000699309	0.00635998	LMNB1	LMNB1
LINC01184	0.000453801	0.00438668	LINC01184	LINC01184
HINT1	1.81144e-09	4.9263e-08	HINT1	HINT1
MEIKIN	0.000431083	0.00420033	MEIKIN	MEIKIN
IRF1	3.36962e-12	1.2879e-10	IRF1	IRF1
HSPA4	0.000125097	0.00142027	HSPA4	HSPA4
H2AFY	3.46501e-08	7.84219e-07	H2AFY	H2AFY
TIFAB	4.6784e-05	0.000596409	TIFAB	TIFAB
TGFBI	1.15226e-40	3.2759e-38	TGFBI	TGFBI
EGR1	7.919e-08	1.71199e-06	EGR1	EGR1
CTNNA1	3.34424e-05	0.000440675	CTNNA1	CTNNA1
SIL1	1.23206e-09	3.43225e-08	SIL1	SIL1
MZB1	1.52025e-27	1.93567e-25	MZB1	MZB1
TMEM173	3.46005e-05	0.000452773	TMEM173	TMEM173
UBE2D2	3.80911e-05	0.000494089	UBE2D2	UBE2D2
CXXC5	4.98875e-08	1.1121e-06	CXXC5	CXXC5
CYSTM1	0.000888885	0.00778065	CYSTM1	CYSTM1
HBEGF	2.14877e-39	5.71739e-37	HBEGF	HBEGF
SRA1	6.12083e-05	0.000752557	SRA1	SRA1
CD14	6.82104e-71	5.66255e-68	CD14	CD14
TAF7	2.094e-09	5.6661e-08	TAF7	TAF7
GNPDA1	2.25524e-07	4.51353e-06	GNPDA1	GNPDA1
NDFIP1	0.000914532	0.0079883	NDFIP1	NDFIP1
SCGB3A2	3.54752e-07	6.84886e-06	SCGB3A2	SCGB3A2
CSF1R	8.34366e-58	4.94755e-55	CSF1R	CSF1R
CD74	0.000437266	0.0042536	CD74	CD74
RPS14	2.27336e-08	5.28938e-07	RPS14	RPS14
SYNPO	7.20809e-20	5.2861e-18	SYNPO	SYNPO
SMIM3	7.43722e-05	0.000894694	SMIM3	SMIM3
GPX3	2.38673e-10	7.31673e-09	GPX3	GPX3
TNIP1	9.36679e-05	0.00110203	TNIP1	TNIP1
ANXA6	5.6847e-28	7.42015e-26	ANXA6	ANXA6
CCDC69	9.64522e-11	3.08439e-09	CCDC69	CCDC69
ATOX1	9.50062e-12	3.44112e-10	ATOX1	ATOX1
HAVCR2	8.47742e-18	5.39694e-16	HAVCR2	HAVCR2
MED7	3.89145e-05	0.000504454	MED7	MED7
CYFIP2	5.44235e-14	2.49891e-12	CYFIP2	CYFIP2
EBF1	1.1562e-21	1.01677e-19	EBF1	EBF1
RNF145	5.48215e-06	8.62598e-05	RNF145	RNF145
PWWP2A	1.57258e-05	0.000224775	PWWP2A	PWWP2A
CCNG1	0.000335726	0.00337744	CCNG1	CCNG1
LCP2	1.64268e-20	1.27686e-18	LCP2	LCP2
KCNMB1	1.02803e-09	2.89102e-08	KCNMB1	KCNMB1
NPM1	0.000174587	0.00190704	NPM1	NPM1
SH3PXD2B	1.8057e-05	0.000254243	SH3PXD2B	SH3PXD2B
CREBRF	3.22652e-05	0.000426788	CREBRF	CREBRF
BOD1	0.00071665	0.00650913	BOD1	BOD1
CPEB4	0.00021036	0.00224348	CPEB4	CPEB4
HRH2	0.000125806	0.00142599	HRH2	HRH2
PRELID1	8.88807e-08	1.90561e-06	PRELID1	PRELID1
DBN1	0.000842592	0.00742869	DBN1	DBN1
PDLIM7	2.29248e-08	5.32194e-07	PDLIM7	PDLIM7
PHYKPL	0.000157611	0.00174408	PHYKPL	PHYKPL
CANX	4.93056e-05	0.000623576	CANX	CANX
LTC4S	1.93151e-17	1.18599e-15	LTC4S	LTC4S
SQSTM1	1.91608e-06	3.28375e-05	SQSTM1	SQSTM1
RNF130	1.49052e-25	1.68121e-23	RNF130	RNF130
MGAT1	6.16702e-12	2.27741e-10	MGAT1	MGAT1
RACK1	1.97626e-08	4.63899e-07	RACK1	RACK1
IRF4	7.75721e-17	4.50194e-15	IRF4	IRF4
GMDS	4.31837e-09	1.12876e-07	GMDS	GMDS
SERPINB1	3.72692e-07	7.18185e-06	SERPINB1	SERPINB1
SERPINB9	0.000586892	0.00545226	SERPINB9	SERPINB9
SERPINB6	0.000217666	0.00231426	SERPINB6	SERPINB6
NQO2	1.8103e-06	3.10761e-05	NQO2	NQO2
TUBB2A	2.7198e-05	0.000366062	TUBB2A	TUBB2A
SLC22A23	4.72472e-11	1.58668e-09	SLC22A23	SLC22A23
PXDC1	9.17178e-06	0.000137537	PXDC1	PXDC1
F13A1	6.49301e-19	4.46212e-17	F13A1	F13A1
LY86	1.56025e-12	6.17966e-11	LY86	LY86
SSR1	8.29761e-06	0.0001257	SSR1	SSR1
EEF1E1	0.000107414	0.0012468	EEF1E1	EEF1E1
TMEM14C	1.79418e-09	4.88666e-08	TMEM14C	TMEM14C
ADTRP	1.05534e-07	2.23723e-06	ADTRP	ADTRP
HIVEP1	5.42413e-06	8.54115e-05	HIVEP1	HIVEP1
PHACTR1	3.21028e-09	8.49823e-08	PHACTR1	PHACTR1
CD83	6.13852e-09	1.56352e-07	CD83	CD83
TPMT	3.9025e-05	0.000505256	TPMT	TPMT
RNF144B	0.000506488	0.00482629	RNF144B	RNF144B
SOX4	1.41264e-12	5.63808e-11	SOX4	SOX4
ALDH5A1	9.24125e-05	0.00108911	ALDH5A1	ALDH5A1
ACOT13	1.2609e-06	2.23473e-05	ACOT13	ACOT13
RIPOR2	8.64594e-21	6.95496e-19	RIPOR2	RIPOR2
HIST1H2AC	0.000428271	0.00417489	HIST1H2AC	HIST1H2AC
HIST1H2BG	0.000323064	0.00326748	HIST1H2BG	HIST1H2BG
BTN3A2	2.67664e-08	6.11795e-07	BTN3A2	BTN3A2
BTN2A2	2.35344e-10	7.22533e-09	BTN2A2	BTN2A2
AL121944.1	7.2695e-10	2.09543e-08	AL121944.1	AL121944.1
UBD	5.77307e-50	2.30412e-47	UBD	UBD
HLA-F	1.0129e-08	2.48777e-07	HLA-F	HLA-F
HLA-G	0.000811002	0.00719912	HLA-G	HLA-G
HLA-A	8.82188e-11	2.8342e-09	HLA-A	HLA-A
HCG18	0.000725466	0.00657768	HCG18	HCG18
RPP21	0.000748443	0.00674032	RPP21	RPP21
HLA-E	1.07044e-07	2.26693e-06	HLA-E	HLA-E
TUBB	6.21754e-08	1.36694e-06	TUBB	TUBB
FLOT1	3.61166e-05	0.000471423	FLOT1	FLOT1
IER3	9.95263e-26	1.12873e-23	IER3	IER3
AL662844.4	2.29281e-10	7.06009e-09	AL662844.4	AL662844.4
HLA-C	9.08235e-07	1.63909e-05	HLA-C	HLA-C
LTA	1.7236e-15	9.03323e-14	LTA	LTA
LTB	1.62167e-51	7.64914e-49	LTB	LTB
LST1	2.49652e-39	6.55857e-37	LST1	LST1
NCR3	1.13656e-24	1.20965e-22	NCR3	NCR3
AIF1	4.03599e-71	3.49012e-68	AIF1	AIF1
CLIC1	9.82851e-05	0.00115243	CLIC1	CLIC1
HSPA1A	4.4542e-11	1.49826e-09	HSPA1A	HSPA1A
HSPA1B	1.00605e-06	1.79841e-05	HSPA1B	HSPA1B
C2	0.000623761	0.00575101	C2	C2
AL662796.1	1.48581e-06	2.59347e-05	AL662796.1	AL662796.1
HLA-DRB5	9.2882e-05	0.00109403	HLA-DRB5	HLA-DRB5
HLA-DQA2	1.35919e-07	2.82369e-06	HLA-DQA2	HLA-DQA2
HLA-DQB2	2.67642e-32	4.62887e-30	HLA-DQB2	HLA-DQB2
HLA-DOB	4.24986e-27	5.09836e-25	HLA-DOB	HLA-DOB
TAP2	0.00118587	0.00993607	TAP2	TAP2
PSMB9	0.000552237	0.00518603	PSMB9	PSMB9
TAP1	2.92599e-05	0.000391276	TAP1	TAP1
HLA-DMB	1.2604e-17	7.85538e-16	HLA-DMB	HLA-DMB
HLA-DMA	5.41121e-05	0.000677348	HLA-DMA	HLA-DMA
RPS18	2.92891e-11	1.00474e-09	RPS18	RPS18
DAXX	7.46066e-06	0.000114356	DAXX	DAXX
PHF1	0.000525077	0.00497373	PHF1	PHF1
HMGA1	5.42776e-10	1.60239e-08	HMGA1	HMGA1
RPS10	7.47936e-12	2.74252e-10	RPS10	RPS10
DEF6	1.07506e-05	0.00015869	DEF6	DEF6
PPARD	3.37489e-06	5.51081e-05	PPARD	PPARD
RPL10A	3.1243e-10	9.4798e-09	RPL10A	RPL10A
FKBP5	0.000134841	0.0015168	FKBP5	FKBP5
CDKN1A	7.61123e-11	2.44932e-09	CDKN1A	CDKN1A
CPNE5	2.26841e-23	2.22069e-21	CPNE5	CPNE5
MTCH1	0.000340137	0.00342015	MTCH1	MTCH1
TREML1	1.20825e-21	1.05806e-19	TREML1	TREML1
TREM2	5.93889e-51	2.56783e-48	TREM2	TREM2
TREM1	6.03379e-11	1.99086e-09	TREM1	TREM1
FOXP4	0.000344225	0.00345624	FOXP4	FOXP4
USP49	0.000447427	0.00432909	USP49	USP49
CCND3	0.000387054	0.00383616	CCND3	CCND3
TBCC	0.000756701	0.00679648	TBCC	TBCC
ZNF318	0.00108684	0.00922168	ZNF318	ZNF318
VEGFA	6.29594e-23	5.96648e-21	VEGFA	VEGFA
MRPL14	0.000638946	0.00587276	MRPL14	MRPL14
SLC29A1	0.000451908	0.00437041	SLC29A1	SLC29A1
ENPP4	0.000764394	0.00684688	ENPP4	ENPP4
PLA2G7	1.04925e-14	5.19715e-13	PLA2G7	PLA2G7
EFHC1	9.38142e-05	0.00110313	EFHC1	EFHC1
TMEM14A	2.14516e-08	5.00796e-07	TMEM14A	TMEM14A
ELOVL5	0.00047403	0.00455253	ELOVL5	ELOVL5
OGFRL1	1.76057e-10	5.51115e-09	OGFRL1	OGFRL1
EEF1A1	2.91186e-14	1.37974e-12	EEF1A1	EEF1A1
CD109	2.28405e-05	0.00031372	CD109	CD109
HMGN3	4.82246e-05	0.000611395	HMGN3	HMGN3
TENT5A	1.54796e-06	2.69291e-05	TENT5A	TENT5A
ZNF292	0.000565335	0.00527087	ZNF292	ZNF292
AKIRIN2	0.000510423	0.00485772	AKIRIN2	AKIRIN2
RNGTT	4.61801e-07	8.74472e-06	RNGTT	RNGTT
PNRC1	3.23603e-05	0.000427775	PNRC1	PNRC1
PM20D2	0.000135748	0.00152491	PM20D2	PM20D2
UBE2J1	7.68221e-08	1.66426e-06	UBE2J1	UBE2J1
PNISR	1.81533e-13	8.0503e-12	PNISR	PNISR
PRDM1	6.71728e-17	3.91602e-15	PRDM1	PRDM1
QRSL1	4.68518e-07	8.84771e-06	QRSL1	QRSL1
CD24	1.92876e-34	3.88636e-32	CD24	CD24
SOBP	7.22537e-05	0.000871834	SOBP	SOBP
SNX3	0.00053376	0.00503758	SNX3	SNX3
CD164	0.000110462	0.00127647	CD164	CD164
SLC16A10	8.70443e-21	6.97497e-19	SLC16A10	SLC16A10
TRAF3IP2	0.00111294	0.00940474	TRAF3IP2	TRAF3IP2
MARCKS	1.9073e-50	7.91681e-48	MARCKS	MARCKS
NT5DC1	4.35225e-05	0.000557227	NT5DC1	NT5DC1
DSE	1.04105e-05	0.000154328	DSE	DSE
CALHM6	7.13188e-23	6.72796e-21	CALHM6	CALHM6
PKIB	1.12197e-36	2.55884e-34	PKIB	PKIB
CENPW	0.000799404	0.00711442	CENPW	CENPW
ARHGAP18	1.58687e-23	1.58336e-21	ARHGAP18	ARHGAP18
EPB41L2	4.48819e-08	1.00375e-06	EPB41L2	EPB41L2
STX7	2.84101e-12	1.09595e-10	STX7	STX7
VNN2	8.9775e-19	6.02974e-17	VNN2	VNN2
RPS12	7.65959e-09	1.91758e-07	RPS12	RPS12
TBPL1	0.000779062	0.00696925	TBPL1	TBPL1
SGK1	1.68127e-48	6.46169e-46	SGK1	SGK1
IFNGR1	2.09126e-15	1.09051e-13	IFNGR1	IFNGR1
AL357060.1	0.000504174	0.00480644	AL357060.1	AL357060.1
TNFAIP3	1.23817e-07	2.59565e-06	TNFAIP3	TNFAIP3
ABRACL	0.000226283	0.00239728	ABRACL	ABRACL
TXLNB	9.29735e-06	0.000139118	TXLNB	TXLNB
CITED2	2.18162e-05	0.000301447	CITED2	CITED2
FUCA2	2.01998e-05	0.000280794	FUCA2	FUCA2
PHACTR2	0.000248828	0.00260949	PHACTR2	PHACTR2
STX11	7.73203e-09	1.93338e-07	STX11	STX11
RAB32	5.1522e-17	3.0469e-15	RAB32	RAB32
PLEKHG1	3.09662e-14	1.45395e-12	PLEKHG1	PLEKHG1
MTHFD1L	0.000182013	0.00197361	MTHFD1L	MTHFD1L
CCDC170	3.82169e-06	6.1724e-05	CCDC170	CCDC170
SYNE1	1.48335e-05	0.000213639	SYNE1	SYNE1
TIAM2	9.04225e-05	0.00106799	TIAM2	TIAM2
TFB1M	0.00113062	0.00954242	TFB1M	TFB1M
ARID1B	1.31221e-07	2.73706e-06	ARID1B	ARID1B
TULP4	0.000315569	0.00320104	TULP4	TULP4
EZR	9.71244e-21	7.75277e-19	EZR	EZR
TAGAP	9.47741e-06	0.00014171	TAGAP	TAGAP
SOD2	1.17823e-11	4.23797e-10	SOD2	SOD2
MAP3K4	0.0010369	0.00888516	MAP3K4	MAP3K4
QKI	8.16035e-09	2.03069e-07	QKI	QKI
MPC1	7.41789e-07	1.35163e-05	MPC1	MPC1
RNASET2	1.43947e-17	8.91783e-16	RNASET2	RNASET2
AFDN	1.99809e-07	4.03782e-06	AFDN	AFDN
TMEM184A	0.000329442	0.00331905	TMEM184A	TMEM184A
TTYH3	1.32633e-09	3.67511e-08	TTYH3	TTYH3
CARD11	8.16062e-12	2.97655e-10	CARD11	CARD11
AP5Z1	0.00024098	0.00253487	AP5Z1	AP5Z1
ACTB	1.34413e-07	2.79519e-06	ACTB	ACTB
FSCN1	1.03862e-102	2.15555e-99	FSCN1	FSCN1
RAC1	2.2965e-10	7.06098e-09	RAC1	RAC1
KDELR2	7.54476e-08	1.6362e-06	KDELR2	KDELR2
C1GALT1	1.1169e-05	0.000164281	C1GALT1	C1GALT1
TSPAN13	9.83308e-29	1.36051e-26	TSPAN13	TSPAN13
AHR	1.52887e-05	0.000218829	AHR	AHR
HDAC9	4.23582e-06	6.80946e-05	HDAC9	HDAC9
MACC1	5.56107e-05	0.000694431	MACC1	MACC1
SP4	0.000559977	0.00523267	SP4	SP4
CDCA7L	1.70067e-11	5.99248e-10	CDCA7L	CDCA7L
RAPGEF5	1.18937e-07	2.49586e-06	RAPGEF5	RAPGEF5
GPNMB	1.08719e-22	1.01181e-20	GPNMB	GPNMB
IGF2BP3	9.50385e-06	0.000142004	IGF2BP3	IGF2BP3
CCDC126	6.34331e-08	1.39311e-06	CCDC126	CCDC126
MPP6	0.000157258	0.00174159	MPP6	MPP6
HNRNPA2B1	1.95758e-05	0.000273144	HNRNPA2B1	HNRNPA2B1
SNX10	2.54083e-05	0.000344209	SNX10	SNX10
SKAP2	1.64143e-06	2.84596e-05	SKAP2	SKAP2
CPVL	1.88206e-30	2.79001e-28	CPVL	CPVL
NT5C3A	7.02413e-11	2.28136e-09	NT5C3A	NT5C3A
2022-09-07	7.67252e-05	0.000920969	2022-09-07	2022-09-07
AOAH	6.00357e-09	1.53257e-07	AOAH	AOAH
STARD3NL	0.000915288	0.00799154	STARD3NL	STARD3NL
RALA	6.43137e-10	1.87995e-08	RALA	RALA
INHBA	9.86177e-07	1.76593e-05	INHBA	INHBA
STK17A	1.59526e-28	2.18772e-26	STK17A	STK17A
BLVRA	7.35455e-06	0.000112857	BLVRA	BLVRA
DBNL	0.000712402	0.00647338	DBNL	DBNL
POLM	0.000406868	0.00400766	POLM	POLM
NUDCD3	1.66983e-06	2.89039e-05	NUDCD3	NUDCD3
MYO1G	3.04908e-13	1.32942e-11	MYO1G	MYO1G
UPP1	2.41854e-12	9.39971e-11	UPP1	UPP1
IKZF1	6.20986e-08	1.3667e-06	IKZF1	IKZF1
VOPP1	1.87148e-10	5.8207e-09	VOPP1	VOPP1
ZNF107	0.000237953	0.00250556	ZNF107	ZNF107
ZNF138	0.000131381	0.0014827	ZNF138	ZNF138
ZNF92	6.08401e-05	0.000749363	ZNF92	ZNF92
GUSB	5.73653e-05	0.000712057	GUSB	GUSB
TPST1	9.77301e-07	1.75458e-05	TPST1	TPST1
KCTD7	0.000207101	0.00221213	KCTD7	KCTD7
AC027644.3	0.000398923	0.0039425	AC027644.3	AC027644.3
AUTS2	1.76863e-10	5.52802e-09	AUTS2	AUTS2
LAT2	5.90139e-08	1.30251e-06	LAT2	LAT2
NCF1	1.35449e-12	5.41638e-11	NCF1	NCF1
HSPB1	1.43533e-12	5.71761e-11	HSPB1	HSPB1
FGL2	2.96474e-34	5.91637e-32	FGL2	FGL2
CD36	2.62633e-06	4.40281e-05	CD36	CD36
TMEM243	8.74961e-19	5.89576e-17	TMEM243	TMEM243
ABCB4	0.000379054	0.00376767	ABCB4	ABCB4
FZD1	1.55213e-07	3.18939e-06	FZD1	FZD1
AKAP9	2.1886e-06	3.714e-05	AKAP9	AKAP9
TFPI2	2.08786e-27	2.57925e-25	TFPI2	TFPI2
GNG11	2.05299e-14	9.86292e-13	GNG11	GNG11
BET1	3.29487e-11	1.1247e-09	BET1	BET1
PON2	5.01426e-06	7.94397e-05	PON2	PON2
PDK4	2.96065e-06	4.90387e-05	PDK4	PDK4
BRI3	8.43363e-12	3.07073e-10	BRI3	BRI3
ARPC1B	1.74192e-09	4.75058e-08	ARPC1B	ARPC1B
TRIM4	0.00090216	0.0078902	TRIM4	TRIM4
GAL3ST4	2.10291e-09	5.68279e-08	GAL3ST4	GAL3ST4
STAG3	7.62866e-14	3.47968e-12	STAG3	STAG3
PILRB	2.83252e-06	4.71043e-05	PILRB	PILRB
PILRA	1.14938e-17	7.20671e-16	PILRA	PILRA
MEPCE	0.000461587	0.00445157	MEPCE	MEPCE
ACHE	6.00404e-26	6.84659e-24	ACHE	ACHE
SH2B2	2.92253e-07	5.75466e-06	SH2B2	SH2B2
ORAI2	7.26509e-09	1.82985e-07	ORAI2	ORAI2
POLR2J3.1	0.000310083	0.00315559	POLR2J3.1	POLR2J3.1
PMPCB	4.81896e-06	7.67557e-05	PMPCB	PMPCB
KMT2E	0.00101589	0.00873393	KMT2E	KMT2E
SYPL1	1.69121e-14	8.25868e-13	SYPL1	SYPL1
NAMPT	3.72168e-14	1.73572e-12	NAMPT	NAMPT
DLD	0.000563174	0.0052575	DLD	DLD
DOCK4	7.18847e-13	2.98977e-11	DOCK4	DOCK4
SMIM30	0.000376422	0.00374557	SMIM30	SMIM30
CAPZA2	4.00733e-07	7.67234e-06	CAPZA2	CAPZA2
CPED1	2.47178e-05	0.000336169	CPED1	CPED1
FAM3C	1.6019e-07	3.28841e-06	FAM3C	FAM3C
WASL	1.74102e-05	0.000246474	WASL	WASL
HILPDA	9.79701e-07	1.75585e-05	HILPDA	HILPDA
METTL2B	0.000123056	0.0013994	METTL2B	METTL2B
ATP6V1F	1.56903e-06	2.72727e-05	ATP6V1F	ATP6V1F
TSPAN33	1.99799e-05	0.000277924	TSPAN33	TSPAN33
STRIP2	6.078e-10	1.7842e-08	STRIP2	STRIP2
NRF1	0.000728587	0.00659733	NRF1	NRF1
AKR1B1	3.14272e-10	9.52174e-09	AKR1B1	AKR1B1
MTPN	6.24839e-05	0.00076552	MTPN	MTPN
CREB3L2	0.000408523	0.00402015	CREB3L2	CREB3L2
TBXAS1	1.75045e-26	2.05248e-24	TBXAS1	TBXAS1
MRPS33	0.000403957	0.00398466	MRPS33	MRPS33
CLEC5A	4.33239e-36	9.56536e-34	CLEC5A	CLEC5A
ZYX	3.2119e-06	5.27371e-05	ZYX	ZYX
EZH2	0.000570291	0.00531231	EZH2	EZH2
PDIA4	0.000200363	0.00214901	PDIA4	PDIA4
RARRES2	1.26772e-10	4.02298e-09	RARRES2	RARRES2
REPIN1	2.21359e-12	8.6355e-11	REPIN1	REPIN1
AC073111.5	1.33012e-05	0.000193179	AC073111.5	AC073111.5
LINC00996	1.14811e-09	3.21131e-08	LINC00996	LINC00996
GIMAP7	5.90179e-06	9.22332e-05	GIMAP7	GIMAP7
GIMAP4	9.23203e-10	2.61038e-08	GIMAP4	GIMAP4
GIMAP1	0.000260877	0.00272483	GIMAP1	GIMAP1
TMEM176B	1.40536e-55	7.6755e-53	TMEM176B	TMEM176B
TMEM176A	8.28324e-48	3.01597e-45	TMEM176A	TMEM176A
CDK5	0.000477548	0.00458208	CDK5	CDK5
NUB1	2.21386e-10	6.82712e-09	NUB1	NUB1
RHEB	7.07373e-10	2.04545e-08	RHEB	RHEB
INSIG1	6.15869e-16	3.346e-14	INSIG1	INSIG1
DNAJB6	2.6997e-05	0.000363592	DNAJB6	DNAJB6
CRLF2	7.49738e-11	2.41991e-09	CRLF2	CRLF2
CSF2RA	1.38573e-31	2.21227e-29	CSF2RA	CSF2RA
SLC25A6	0.000266076	0.00277216	SLC25A6	SLC25A6
ASMTL	2.54087e-05	0.000344209	ASMTL	ASMTL
P2RY8	5.59061e-15	2.8162e-13	P2RY8	P2RY8
CD99	2.03065e-06	3.46864e-05	CD99	CD99
TMSB4X	1.20794e-08	2.9287e-07	TMSB4X	TMSB4X
RAB9A	1.58116e-29	2.27885e-27	RAB9A	RAB9A
TRAPPC2	0.000565873	0.00527352	TRAPPC2	TRAPPC2
OFD1	0.000233062	0.00246031	OFD1	OFD1
GPM6B	0.00116874	0.00982029	GPM6B	GPM6B
MOSPD2	6.9012e-05	0.000836121	MOSPD2	MOSPD2
AP1S2	0.000117423	0.00134122	AP1S2	AP1S2
TXLNG	5.16255e-05	0.000649355	TXLNG	TXLNG
BCLAF3	1.8239e-05	0.000256458	BCLAF3	BCLAF3
SMS	7.4765e-08	1.62309e-06	SMS	SMS
ACOT9	4.3405e-05	0.000556066	ACOT9	ACOT9
SAT1	0.000100951	0.00118102	SAT1	SAT1
CXorf21	2.05826e-07	4.14328e-06	CXorf21	CXorf21
GK	3.79717e-10	1.14212e-08	GK	GK
DMD	1.97453e-07	3.9962e-06	DMD	DMD
CYBB	7.83192e-19	5.3293e-17	CYBB	CYBB
MID1IP1	0.000399344	0.00394348	MID1IP1	MID1IP1
ATP6AP2	8.37872e-13	3.4571e-11	ATP6AP2	ATP6AP2
GPR34	2.46748e-08	5.67739e-07	GPR34	GPR34
AC234772.3	0.000253372	0.00264911	AC234772.3	AC234772.3
CHST7	1.65814e-14	8.11628e-13	CHST7	CHST7
TIMP1	1.71836e-21	1.48595e-19	TIMP1	TIMP1
CFP	6.26871e-09	1.59242e-07	CFP	CFP
WAS	0.00030333	0.00310114	WAS	WAS
PIM2	8.29178e-09	2.06093e-07	PIM2	PIM2
PLP2	3.1835e-05	0.000421636	PLP2	PLP2
FAAH2	0.000851104	0.00749737	FAAH2	FAAH2
VSIG4	1.54245e-17	9.49914e-16	VSIG4	VSIG4
PJA1	0.000369042	0.00368049	PJA1	PJA1
IGBP1	2.01571e-07	4.06946e-06	IGBP1	IGBP1
IL2RG	0.000577325	0.00537059	IL2RG	IL2RG
OGT	0.000670468	0.00613261	OGT	OGT
CXCR3	0.000977539	0.0084392	CXCR3	CXCR3
RPS4X	7.98005e-10	2.28124e-08	RPS4X	RPS4X
ATRX	2.7805e-06	4.63134e-05	ATRX	ATRX
P2RY10	5.45928e-12	2.02687e-10	P2RY10	P2RY10
DIAPH2	0.000324685	0.00328227	DIAPH2	DIAPH2
BTK	6.60145e-06	0.000102091	BTK	BTK
RPL36A	0.000108556	0.00125934	RPL36A	RPL36A
GLA	0.000594401	0.00551215	GLA	GLA
BEX4	2.82237e-06	4.69732e-05	BEX4	BEX4
BEX2	0.00107559	0.0091412	BEX2	BEX2
TCEAL9	2.28388e-07	4.56205e-06	TCEAL9	TCEAL9
TCEAL4	2.56347e-12	9.94434e-11	TCEAL4	TCEAL4
TCEAL3	0.000101854	0.00119058	TCEAL3	TCEAL3
TSC22D3	3.30571e-16	1.8344e-14	TSC22D3	TSC22D3
PLS3	0.000583367	0.00542194	PLS3	PLS3
IL13RA1	3.9586e-15	2.00872e-13	IL13RA1	IL13RA1
SLC25A5	0.000213178	0.0022712	SLC25A5	SLC25A5
2022-09-06	2.56811e-11	8.88308e-10	2022-09-06	2022-09-06
RPL39	8.44207e-09	2.09577e-07	RPL39	RPL39
LAMP2	0.000667062	0.00610415	LAMP2	LAMP2
SASH3	0.000683471	0.00622685	SASH3	SASH3
RAP2C	0.000195771	0.00210794	RAP2C	RAP2C
PHF6	1.54035e-08	3.67876e-07	PHF6	PHF6
HPRT1	3.3762e-05	0.00044363	HPRT1	HPRT1
RBMX	5.66614e-07	1.05183e-05	RBMX	RBMX
ATP11C	1.86813e-07	3.78995e-06	ATP11C	ATP11C
IDS	6.1353e-05	0.000753444	IDS	IDS
TMEM185A	3.71809e-05	0.000482921	TMEM185A	TMEM185A
RENBP	2.32807e-07	4.64585e-06	RENBP	RENBP
RPL10	1.15512e-11	4.16926e-10	RPL10	RPL10
ATP6AP1	6.20015e-10	1.81492e-08	ATP6AP1	ATP6AP1
CLIC2	1.41986e-18	9.38461e-17	CLIC2	CLIC2
ERICH1	7.43574e-10	2.13446e-08	ERICH1	ERICH1
CLN8	1.52778e-05	0.000218823	CLN8	CLN8
XKR6	0.000233863	0.00246501	XKR6	XKR6
MTMR9	0.000285118	0.00294131	MTMR9	MTMR9
BLK	4.26842e-41	1.26553e-38	BLK	BLK
CTSB	3.04445e-35	6.28784e-33	CTSB	CTSB
MSR1	7.01086e-29	9.76533e-27	MSR1	MSR1
ASAH1	3.60435e-14	1.68479e-12	ASAH1	ASAH1
PSD3	6.1986e-18	3.95833e-16	PSD3	PSD3
ATP6V1B2	2.4563e-11	8.52475e-10	ATP6V1B2	ATP6V1B2
DOK2	4.04041e-17	2.42354e-15	DOK2	DOK2
REEP4	1.45258e-06	2.54834e-05	REEP4	REEP4
PPP3CC	2.45125e-06	4.13268e-05	PPP3CC	PPP3CC
SORBS3	0.00046446	0.0044772	SORBS3	SORBS3
PDLIM2	5.16534e-09	1.33004e-07	PDLIM2	PDLIM2
RHOBTB2	0.000731816	0.00661791	RHOBTB2	RHOBTB2
TNFRSF10D	0.00032213	0.00325962	TNFRSF10D	TNFRSF10D
CHMP7	5.46367e-05	0.000683502	CHMP7	CHMP7
ADAMDEC1	2.02213e-09	5.47875e-08	ADAMDEC1	ADAMDEC1
BNIP3L	7.44069e-05	0.000894694	BNIP3L	BNIP3L
DPYSL2	1.78466e-06	3.07122e-05	DPYSL2	DPYSL2
EPHX2	4.01344e-05	0.000518972	EPHX2	EPHX2
CLU	5.59915e-05	0.000698357	CLU	CLU
PNOC	3.19718e-20	2.4395e-18	PNOC	PNOC
ZNF395	0.00026839	0.00278927	ZNF395	ZNF395
DUSP4	8.12606e-32	1.34919e-29	DUSP4	DUSP4
LEPROTL1	0.000281093	0.00290963	LEPROTL1	LEPROTL1
GTF2E2	1.2902e-06	2.28276e-05	GTF2E2	GTF2E2
NRG1	5.01201e-05	0.00063272	NRG1	NRG1
RAB11FIP1	5.33096e-13	2.26255e-11	RAB11FIP1	RAB11FIP1
EIF4EBP1	5.07793e-08	1.13077e-06	EIF4EBP1	EIF4EBP1
NSD3	0.000142282	0.00158589	NSD3	NSD3
ADAM9	2.96511e-07	5.82195e-06	ADAM9	ADAM9
IDO1	1.13099e-52	6.01858e-50	IDO1	IDO1
GOLGA7	0.000886449	0.00776587	GOLGA7	GOLGA7
HGSNAT	0.000593831	0.00550933	HGSNAT	HGSNAT
CEBPD	4.69863e-41	1.37345e-38	CEBPD	CEBPD
TCEA1	6.99844e-11	2.27658e-09	TCEA1	TCEA1
RPS20	4.75677e-09	1.23095e-07	RPS20	RPS20
PLAG1	2.51452e-05	0.00034131	PLAG1	PLAG1
CHCHD7	0.00041626	0.00407695	CHCHD7	CHCHD7
SDCBP	2.49386e-09	6.6784e-08	SDCBP	SDCBP
TOX	5.91626e-13	2.49059e-11	TOX	TOX
AC090152.1	5.71494e-05	0.000710226	AC090152.1	AC090152.1
CHD7	2.58233e-13	1.13306e-11	CHD7	CHD7
AC022182.2	0.000167143	0.00183636	AC022182.2	AC022182.2
MYBL1	0.00109331	0.00925765	MYBL1	MYBL1
SGK3	0.000900361	0.00787778	SGK3	SGK3
SLCO5A1	4.34602e-25	4.77234e-23	SLCO5A1	SLCO5A1
MSC	0.000488926	0.00468258	MSC	MSC
RPL7	1.87688e-10	5.82255e-09	RPL7	RPL7
MRPS28	0.000937529	0.00816169	MRPS28	MRPS28
TPD52	2.10313e-13	9.30669e-12	TPD52	TPD52
ZBTB10	1.83357e-10	5.7138e-09	ZBTB10	ZBTB10
FABP5	1.30348e-09	3.61664e-08	FABP5	FABP5
E2F5	1.71879e-15	9.03085e-14	E2F5	E2F5
CA2	2.95196e-07	5.80161e-06	CA2	CA2
CPNE3	8.41449e-10	2.39882e-08	CPNE3	CPNE3
RIPK2	3.0339e-06	5.01717e-05	RIPK2	RIPK2
PLEKHF2	5.74902e-07	1.06627e-05	PLEKHF2	PLEKHF2
MTDH	0.0001004	0.0011759	MTDH	MTDH
RPL30	5.17459e-10	1.53419e-08	RPL30	RPL30
PABPC1	6.42466e-08	1.408e-06	PABPC1	PABPC1
ZNF706	2.08464e-05	0.000289009	ZNF706	ZNF706
ATP6V1C1	0.000414627	0.00406288	ATP6V1C1	ATP6V1C1
EIF3E	2.19737e-07	4.40195e-06	EIF3E	EIF3E
SYBU	0.000888251	0.00777838	SYBU	SYBU
EIF3H	5.04272e-06	7.97687e-05	EIF3H	EIF3H
AC023590.1	2.84989e-21	2.43402e-19	AC023590.1	AC023590.1
ENPP2	6.50929e-07	1.19446e-05	ENPP2	ENPP2
ZHX2	6.20338e-08	1.3667e-06	ZHX2	ZHX2
RNF139	6.35901e-08	1.39508e-06	RNF139	RNF139
MTSS1	5.75262e-10	1.69588e-08	MTSS1	MTSS1
SQLE	0.000757165	0.0067968	SQLE	SQLE
TRIB1	0.00110346	0.00932841	TRIB1	TRIB1
MYC	2.42566e-07	4.83131e-06	MYC	MYC
PVT1	3.77654e-08	8.51013e-07	PVT1	PVT1
ASAP1	0.000496368	0.00474292	ASAP1	ASAP1
SLA	2.54587e-06	4.27483e-05	SLA	SLA
KHDRBS3	0.000305251	0.00311771	KHDRBS3	KHDRBS3
PTK2	3.9086e-10	1.17055e-08	PTK2	PTK2
EEF1D	1.93315e-07	3.91803e-06	EEF1D	EEF1D
PLEC	5.40873e-05	0.000677348	PLEC	PLEC
GRINA	4.54468e-09	1.18196e-07	GRINA	GRINA
RPL8	1.03551e-07	2.19745e-06	RPL8	RPL8
RCL1	0.00060867	0.00562688	RCL1	RCL1
PLGRKT	3.43658e-06	5.60713e-05	PLGRKT	PLGRKT
CD274	8.60741e-21	6.9509e-19	CD274	CD274
PDCD1LG2	2.29825e-16	1.30322e-14	PDCD1LG2	PDCD1LG2
ZDHHC21	5.18171e-07	9.71465e-06	ZDHHC21	ZDHHC21
SNAPC3	0.000525551	0.00497595	SNAPC3	SNAPC3
PLIN2	8.78825e-07	1.58877e-05	PLIN2	PLIN2
RPS6	3.65446e-13	1.5801e-11	RPS6	RPS6
HACD4	2.0263e-07	4.0829e-06	HACD4	HACD4
MOB3B	1.47851e-05	0.00021309	MOB3B	MOB3B
B4GALT1	5.34274e-05	0.000670394	B4GALT1	B4GALT1
NFX1	2.90107e-05	0.00038828	NFX1	NFX1
CD72	7.22362e-11	2.34249e-09	CD72	CD72
SIT1	8.40157e-24	8.50567e-22	SIT1	SIT1
GLIPR2	3.14899e-05	0.000418132	GLIPR2	GLIPR2
CLTA	7.81011e-06	0.000119185	CLTA	CLTA
PAX5	6.4963e-22	5.86192e-20	PAX5	PAX5
EBLN3P	7.45281e-10	2.1364e-08	EBLN3P	EBLN3P
ZCCHC7	2.0392e-11	7.16101e-10	ZCCHC7	ZCCHC7
GLIDR	0.000270986	0.00281062	GLIDR	GLIDR
CBWD5	0.000526316	0.00497865	CBWD5	CBWD5
CBWD3	7.56151e-06	0.000115646	CBWD3	CBWD3
ABHD17B	1.33616e-06	2.36006e-05	ABHD17B	ABHD17B
ZFAND5	2.20618e-05	0.000304233	ZFAND5	ZFAND5
ANXA1	2.72358e-35	5.70961e-33	ANXA1	ANXA1
NMRK1	1.80205e-26	2.10111e-24	NMRK1	NMRK1
VPS13A	0.000198178	0.00212888	VPS13A	VPS13A
GNAQ	7.31169e-09	1.83936e-07	GNAQ	GNAQ
TLE1	2.99947e-05	0.00040007	TLE1	TLE1
HNRNPK	0.000365471	0.00364838	HNRNPK	HNRNPK
CTSL	1.37375e-19	9.7562e-18	CTSL	CTSL
GADD45G	7.45788e-09	1.87159e-07	GADD45G	GADD45G
SYK	0.000163039	0.00179698	SYK	SYK
SUSD3	8.00477e-05	0.000955325	SUSD3	SUSD3
NINJ1	5.18452e-11	1.72712e-09	NINJ1	NINJ1
FBP1	1.74565e-24	1.83904e-22	FBP1	FBP1
NANS	0.000917343	0.00800611	NANS	NANS
SEC61B	2.24778e-06	3.8082e-05	SEC61B	SEC61B
NR4A3	1.62484e-05	0.000231131	NR4A3	NR4A3
ABCA1	1.7743e-05	0.000250502	ABCA1	ABCA1
SLC44A1	2.81275e-05	0.000377592	SLC44A1	SLC44A1
FKTN	0.000793436	0.00707344	FKTN	FKTN
KLF4	4.87414e-17	2.90683e-15	KLF4	KLF4
TXN	2.67005e-51	1.20466e-48	TXN	TXN
UGCG	1.79445e-07	3.6476e-06	UGCG	UGCG
SLC31A2	1.78989e-14	8.72005e-13	SLC31A2	SLC31A2
FKBP15	2.577e-06	4.32361e-05	FKBP15	FKBP15
SLC31A1	7.79751e-09	1.94741e-07	SLC31A1	SLC31A1
RGS3	0.0010706	0.00911078	RGS3	RGS3
ZNF618	0.000417246	0.00408469	ZNF618	ZNF618
AKNA	4.05242e-05	0.000523686	AKNA	AKNA
TMEM268	0.000113249	0.00130087	TMEM268	TMEM268
TLR4	4.70573e-07	8.87843e-06	TLR4	TLR4
TRAF1	6.60199e-25	7.21146e-23	TRAF1	TRAF1
GSN	6.73292e-39	1.72512e-36	GSN	GSN
STOM	3.10698e-07	6.06036e-06	STOM	STOM
PTGS1	3.07542e-20	2.36397e-18	PTGS1	PTGS1
RC3H2	0.000226728	0.00240077	RC3H2	RC3H2
RABGAP1	0.000234701	0.00247258	RABGAP1	RABGAP1
STRBP	4.29861e-16	2.3727e-14	STRBP	STRBP
NEK6	5.94963e-07	1.1015e-05	NEK6	NEK6
RPL35	9.34155e-10	2.63416e-08	RPL35	RPL35
ARPC5L	6.02296e-07	1.11309e-05	ARPC5L	ARPC5L
RPL12	1.49412e-10	4.70545e-09	RPL12	RPL12
FAM129B	6.62129e-07	1.2118e-05	FAM129B	FAM129B
TOR2A	0.000110342	0.00127647	TOR2A	TOR2A
SH2D3C	0.000295614	0.00303271	SH2D3C	SH2D3C
ENG	3.90609e-21	3.29541e-19	ENG	ENG
ST6GALNAC4	3.45577e-06	5.62959e-05	ST6GALNAC4	ST6GALNAC4
FAM102A	8.71221e-10	2.47689e-08	FAM102A	FAM102A
PTGES2	2.62327e-07	5.19994e-06	PTGES2	PTGES2
WDR34	3.45173e-06	5.62744e-05	WDR34	WDR34
TBC1D13	1.53454e-07	3.15637e-06	TBC1D13	TBC1D13
ENDOG	0.000646837	0.00594002	ENDOG	ENDOG
SH3GLB2	0.000833793	0.0073605	SH3GLB2	SH3GLB2
FNBP1	1.13368e-19	8.19802e-18	FNBP1	FNBP1
SETX	6.66564e-09	1.69118e-07	SETX	SETX
GBGT1	0.000813445	0.00721772	GBGT1	GBGT1
RPL7A	2.28509e-08	5.31072e-07	RPL7A	RPL7A
SLC2A6	0.000688628	0.00627108	SLC2A6	SLC2A6
VAV2	0.000385434	0.00382193	VAV2	VAV2
RXRA	0.000441355	0.00427832	RXRA	RXRA
FCN1	1.47633e-09	4.07443e-08	FCN1	FCN1
CARD9	2.09354e-14	1.00345e-12	CARD9	CARD9
AGPAT2	6.43177e-05	0.000784744	AGPAT2	AGPAT2
SNHG7	1.85004e-05	0.000259782	SNHG7	SNHG7
EDF1	0.00106445	0.00906879	EDF1	EDF1
CLIC3	0.000102332	0.00119449	CLIC3	CLIC3
EHMT1	3.8933e-07	7.4747e-06	EHMT1	EHMT1
IFITM2	2.4843e-10	7.59339e-09	IFITM2	IFITM2
IFITM1	3.06686e-08	6.96386e-07	IFITM1	IFITM1
IFITM3	2.27832e-31	3.60949e-29	IFITM3	IFITM3
ANO9	4.69076e-09	1.2169e-07	ANO9	ANO9
RNH1	0.00090425	0.00790514	RNH1	RNH1
IRF7	7.31126e-06	0.000112482	IRF7	IRF7
GATD1	0.00117491	0.00985617	GATD1	GATD1
RPLP2	2.48237e-10	7.59339e-09	RPLP2	RPLP2
CD151	9.29397e-08	1.98443e-06	CD151	CD151
TSPAN4	3.97569e-08	8.93948e-07	TSPAN4	TSPAN4
TOLLIP-AS1	0.000555052	0.00519847	TOLLIP-AS1	TOLLIP-AS1
CTSD	9.74321e-32	1.59221e-29	CTSD	CTSD
LSP1	1.20416e-11	4.31626e-10	LSP1	LSP1
ASCL2	7.90732e-05	0.000945326	ASCL2	ASCL2
TSPAN32	0.000439718	0.00426843	TSPAN32	TSPAN32
CD81	2.11047e-07	4.23604e-06	CD81	CD81
CDKN1C	9.04657e-05	0.00106799	CDKN1C	CDKN1C
PHLDA2	1.97713e-10	6.11525e-09	PHLDA2	PHLDA2
RHOG	0.000554985	0.00519847	RHOG	RHOG
TPP1	5.06081e-05	0.000637331	TPP1	TPP1
EIF3F	6.8865e-07	1.25701e-05	EIF3F	EIF3F
RIC3	7.51595e-12	2.75107e-10	RIC3	RIC3
RPL27A	1.54524e-10	4.85907e-09	RPL27A	RPL27A
AKIP1	0.000310713	0.00315795	AKIP1	AKIP1
TMEM9B	0.00013583	0.00152491	TMEM9B	TMEM9B
DENND5A	5.94442e-05	0.000733912	DENND5A	DENND5A
WEE1	7.26015e-06	0.000111861	WEE1	WEE1
SWAP70	5.447e-07	1.0157e-05	SWAP70	SWAP70
SBF2	1.80005e-05	0.000253621	SBF2	SBF2
ADM	4.91006e-07	9.23038e-06	ADM	ADM
RRAS2	1.60226e-28	2.18772e-26	RRAS2	RRAS2
PLEKHA7	3.71836e-05	0.000482921	PLEKHA7	PLEKHA7
RPS13	4.80065e-07	9.03288e-06	RPS13	RPS13
NUCB2	1.98091e-05	0.000275787	NUCB2	NUCB2
LDHA	2.98932e-07	5.85287e-06	LDHA	LDHA
ELP4	0.00105982	0.00904011	ELP4	ELP4
PRRG4	2.46298e-05	0.000335411	PRRG4	PRRG4
CD59	1.45595e-06	2.5521e-05	CD59	CD59
LMO2	7.48581e-06	0.000114573	LMO2	LMO2
ABTB2	0.000392015	0.00387977	ABTB2	ABTB2
EHF	0.000555065	0.00519847	EHF	EHF
COMMD9	6.69777e-06	0.000103504	COMMD9	COMMD9
TRAF6	0.00106291	0.00905943	TRAF6	TRAF6
CD82	9.60069e-23	9.01596e-21	CD82	CD82
ACP2	4.04396e-09	1.0597e-07	ACP2	ACP2
SPI1	7.76571e-17	4.50194e-15	SPI1	SPI1
SLC39A13	0.000861393	0.00758158	SLC39A13	SLC39A13
NDUFS3	0.000102526	0.00119608	NDUFS3	NDUFS3
FNBP4	0.000195823	0.00210794	FNBP4	FNBP4
PTPRJ	0.000224336	0.0023803	PTPRJ	PTPRJ
SLC43A3	0.000181256	0.00196644	SLC43A3	SLC43A3
SERPING1	6.87189e-11	2.24597e-09	SERPING1	SERPING1
CTNND1	2.21915e-11	7.76663e-10	CTNND1	CTNND1
MPEG1	2.45879e-06	4.14203e-05	MPEG1	MPEG1
MS4A6A	1.60879e-76	1.66944e-73	MS4A6A	MS4A6A
MS4A4A	5.99721e-23	5.70946e-21	MS4A4A	MS4A4A
MS4A7	1.4162e-32	2.49083e-30	MS4A7	MS4A7
MS4A1	3.57415e-229	7.41779e-225	MS4A1	MS4A1
SLC15A3	2.67913e-07	5.29549e-06	SLC15A3	SLC15A3
CYB561A3	1.35104e-31	2.17361e-29	CYB561A3	CYB561A3
FADS3	4.4445e-06	7.12837e-05	FADS3	FADS3
CSKMT	0.000283667	0.00293042	CSKMT	CSKMT
PLA2G16	1.10952e-19	8.05138e-18	PLA2G16	PLA2G16
RTN3	2.54251e-05	0.000344209	RTN3	RTN3
GPR137	0.00069759	0.0063499	GPR137	GPR137
RASGRP2	1.1514e-12	4.65813e-11	RASGRP2	RASGRP2
SF1	0.000437575	0.0042536	SF1	SF1
MAP4K2	2.12608e-06	3.61382e-05	MAP4K2	MAP4K2
EHD1	1.72212e-05	0.000243965	EHD1	EHD1
FAU	6.9946e-11	2.27658e-09	FAU	FAU
SYVN1	3.24201e-09	8.57129e-08	SYVN1	SYVN1
MRPL49	0.000973758	0.00842058	MRPL49	MRPL49
SLC25A45	0.000183224	0.00198571	SLC25A45	SLC25A45
NEAT1	0.00104567	0.00894555	NEAT1	NEAT1
MALAT1	3.25682e-23	3.14382e-21	MALAT1	MALAT1
FAM89B	0.00115193	0.00969867	FAM89B	FAM89B
SIPA1	0.000140286	0.001567	SIPA1	SIPA1
CST6	9.7167e-08	2.07256e-06	CST6	CST6
CATSPER1	3.5472e-06	5.74697e-05	CATSPER1	CATSPER1
PACS1	2.04603e-06	3.48918e-05	PACS1	PACS1
TBC1D10C	1.1262e-12	4.56506e-11	TBC1D10C	TBC1D10C
CORO1B	6.48522e-08	1.41977e-06	CORO1B	CORO1B
GSTP1	4.03115e-11	1.36258e-09	GSTP1	GSTP1
ACY3	1.6793e-15	8.84575e-14	ACY3	ACY3
UNC93B1	9.47708e-07	1.70292e-05	UNC93B1	UNC93B1
ALDH3B1	0.000724798	0.0065745	ALDH3B1	ALDH3B1
ARAP1	0.000681342	0.00621803	ARAP1	ARAP1
P2RY6	0.000149327	0.00165996	P2RY6	P2RY6
AP000763.3	0.000166875	0.00183438	AP000763.3	AP000763.3
UCP2	9.43443e-07	1.69673e-05	UCP2	UCP2
SPCS2	0.000953526	0.00828705	SPCS2	SPCS2
SLCO2B1	6.53734e-21	5.38396e-19	SLCO2B1	SLCO2B1
RPS3	1.40404e-08	3.37654e-07	RPS3	RPS3
SERPINH1	8.38295e-06	0.0001269	SERPINH1	SERPINH1
UVRAG	6.29636e-05	0.000770034	UVRAG	UVRAG
ACER3	1.42097e-05	0.000205797	ACER3	ACER3
PAK1	5.94173e-11	1.96988e-09	PAK1	PAK1
AAMDC	0.000326109	0.00329507	AAMDC	AAMDC
PRCP	0.000138946	0.00155622	PRCP	PRCP
RAB30	1.40541e-24	1.48816e-22	RAB30	RAB30
CREBZF	1.02418e-05	0.000152045	CREBZF	CREBZF
PICALM	9.58649e-06	0.000143032	PICALM	PICALM
CCDC81	4.84647e-08	1.08154e-06	CCDC81	CCDC81
CTSC	7.46996e-25	8.03272e-23	CTSC	CTSC
CHORDC1	0.000481234	0.00461531	CHORDC1	CHORDC1
SMCO4	0.000104622	0.00121768	SMCO4	SMCO4
TAF1D	0.000123812	0.00140722	TAF1D	TAF1D
MED17	0.000393169	0.00388934	MED17	MED17
ANKRD49	0.000528492	0.00499469	ANKRD49	ANKRD49
SRSF8	4.36734e-06	7.01004e-05	SRSF8	SRSF8
FAM76B	4.35229e-09	1.13619e-07	FAM76B	FAM76B
CCDC82	0.000127123	0.00143856	CCDC82	CCDC82
TRPC6	0.000329021	0.00331803	TRPC6	TRPC6
BIRC3	7.56219e-103	1.74384e-99	BIRC3	BIRC3
BIRC2	2.67698e-06	4.48049e-05	BIRC2	BIRC2
TMEM123	0.000228366	0.00241565	TMEM123	TMEM123
MMP12	3.30743e-31	5.20019e-29	MMP12	MMP12
PDGFD	4.97651e-05	0.000629004	PDGFD	PDGFD
CASP1	5.38652e-08	1.19181e-06	CASP1	CASP1
NPAT	0.000109501	0.00126818	NPAT	NPAT
ATM	1.70639e-12	6.73277e-11	ATM	ATM
POU2AF1	1.36453e-59	8.32927e-57	POU2AF1	POU2AF1
IL18	1.93514e-10	5.99431e-09	IL18	IL18
BCO2	6.72022e-05	0.000817056	BCO2	BCO2
CADM1	0.000355534	0.00355774	CADM1	CADM1
APOA1	0.000748925	0.00674032	APOA1	APOA1
SIK3	0.000763711	0.00684372	SIK3	SIK3
PCSK7	3.79765e-07	7.30458e-06	PCSK7	PCSK7
FXYD2	6.47091e-05	0.000789056	FXYD2	FXYD2
JAML	1.1345e-30	1.71864e-28	JAML	JAML
MPZL2	3.27961e-06	5.37215e-05	MPZL2	MPZL2
CD3G	0.000372547	0.00371366	CD3G	CD3G
ATP5MG	0.00032798	0.00330914	ATP5MG	ATP5MG
CXCR5	1.95033e-52	1.01193e-49	CXCR5	CXCR5
BCL9L	7.28551e-05	0.000878069	BCL9L	BCL9L
RPS25	3.51356e-10	1.05835e-08	RPS25	RPS25
TMEM136	1.46754e-06	2.5659e-05	TMEM136	TMEM136
SLC37A2	5.68613e-06	8.90641e-05	SLC37A2	SLC37A2
TMEM218	0.000984203	0.00848262	TMEM218	TMEM218
ETS1	0.000231268	0.00244262	ETS1	ETS1
APLP2	1.7853e-07	3.63256e-06	APLP2	APLP2
ST14	4.23352e-11	1.42634e-09	ST14	ST14
VPS26B	0.000609865	0.00563541	VPS26B	VPS26B
IDI1	7.31379e-08	1.58943e-06	IDI1	IDI1
KLF6	0.000133066	0.00149845	KLF6	KLF6
NET1	4.63461e-16	2.54462e-14	NET1	NET1
ASB13	0.000214482	0.00228275	ASB13	ASB13
ATP5F1C	0.000138063	0.00154716	ATP5F1C	ATP5F1C
CELF2	0.000122477	0.00139434	CELF2	CELF2
USP6NL	0.000180581	0.00196027	USP6NL	USP6NL
UPF2	3.21881e-13	1.40048e-11	UPF2	UPF2
SEC61A2	0.00109765	0.00928639	SEC61A2	SEC61A2
OPTN	5.76883e-05	0.000715211	OPTN	OPTN
FRMD4A	1.85618e-07	3.76939e-06	FRMD4A	FRMD4A
FAM107B	4.21623e-13	1.80757e-11	FAM107B	FAM107B
VIM	1.38754e-07	2.87682e-06	VIM	VIM
MRC1	5.23793e-20	3.89635e-18	MRC1	MRC1
PLXDC2	4.3238e-28	5.67951e-26	PLXDC2	PLXDC2
MSRB2	1.22449e-05	0.000178714	MSRB2	MSRB2
OTUD1	5.5433e-05	0.000692629	OTUD1	OTUD1
ARHGAP21	0.000410383	0.00403141	ARHGAP21	ARHGAP21
APBB1IP	5.8282e-07	1.07999e-05	APBB1IP	APBB1IP
WAC	0.000269204	0.00279493	WAC	WAC
ZNF438	5.05513e-05	0.00063723	ZNF438	ZNF438
ZEB1	2.02608e-07	4.0829e-06	ZEB1	ZEB1
AL161935.3	1.04003e-05	0.000154287	AL161935.3	AL161935.3
NRP1	2.73992e-09	7.28095e-08	NRP1	NRP1
RASSF4	1.88511e-33	3.55669e-31	RASSF4	RASSF4
DEPP1	2.3007e-17	1.39209e-15	DEPP1	DEPP1
ALOX5	2.98621e-14	1.40854e-12	ALOX5	ALOX5
AGAP4	0.000880723	0.00772502	AGAP4	AGAP4
NCOA4	4.07062e-06	6.55913e-05	NCOA4	NCOA4
MAPK8	0.000125782	0.00142599	MAPK8	MAPK8
ARHGAP22	6.7867e-10	1.97271e-08	ARHGAP22	ARHGAP22
WDFY4	2.85145e-20	2.19996e-18	WDFY4	WDFY4
TMEM273	5.59924e-05	0.000698357	TMEM273	TMEM273
AC074327.1	3.80252e-05	0.000493543	AC074327.1	AC074327.1
UBE2D1	0.000526231	0.00497865	UBE2D1	UBE2D1
CCDC6	3.66667e-05	0.000477703	CCDC6	CCDC6
ARID5B	4.14432e-08	9.29852e-07	ARID5B	ARID5B
EGR2	4.62831e-05	0.00059075	EGR2	EGR2
REEP3	2.8213e-05	0.000378496	REEP3	REEP3
HERC4	0.000113368	0.00130135	HERC4	HERC4
SRGN	1.48444e-05	0.000213648	SRGN	SRGN
TSPAN15	1.47169e-06	2.57099e-05	TSPAN15	TSPAN15
H2AFY2	9.08559e-08	1.9452e-06	H2AFY2	H2AFY2
PPA1	1.38851e-08	3.34305e-07	PPA1	PPA1
PALD1	3.51332e-08	7.94286e-07	PALD1	PALD1
SGPL1	0.000155802	0.00172638	SGPL1	SGPL1
UNC5B	1.40162e-05	0.000203137	UNC5B	UNC5B
VSIR	4.91214e-06	7.80602e-05	VSIR	VSIR
PSAP	1.7821e-12	7.01816e-11	PSAP	PSAP
ANAPC16	8.9209e-10	2.52929e-08	ANAPC16	ANAPC16
P4HA1	0.000306599	0.00312686	P4HA1	P4HA1
ANXA7	4.44281e-05	0.000568472	ANXA7	ANXA7
PLAU	1.53173e-09	4.21052e-08	PLAU	PLAU
SAMD8	0.000344511	0.00345743	SAMD8	SAMD8
COMTD1	0.000676058	0.00617557	COMTD1	COMTD1
LRMDA	9.92706e-06	0.000147689	LRMDA	LRMDA
RPS24	7.10232e-05	0.000857984	RPS24	RPS24
ZMIZ1	0.000722271	0.00655444	ZMIZ1	ZMIZ1
TSPAN14	3.1721e-05	0.000420395	TSPAN14	TSPAN14
ANKRD22	1.77568e-13	7.89132e-12	ANKRD22	ANKRD22
STAMBPL1	1.50014e-05	0.000215609	STAMBPL1	STAMBPL1
FAS	0.00112051	0.00946484	FAS	FAS
LIPA	1.6754e-07	3.42913e-06	LIPA	LIPA
IFIT1	0.000177307	0.00193066	IFIT1	IFIT1
2022-03-05	0.00104073	0.00890694	2022-03-05	2022-03-05
HHEX	7.98085e-08	1.72357e-06	HHEX	HHEX
MYOF	7.95521e-05	0.000949956	MYOF	MYOF
FFAR4	0.000104671	0.00121768	FFAR4	FFAR4
PLCE1	0.000115141	0.00131951	PLCE1	PLCE1
HELLS	1.25158e-06	2.2201e-05	HELLS	HELLS
PDLIM1	3.05236e-15	1.57193e-13	PDLIM1	PDLIM1
BLNK	2.63734e-23	2.55773e-21	BLNK	BLNK
PIK3AP1	1.96823e-05	0.000274336	PIK3AP1	PIK3AP1
UBTD1	0.00105126	0.00898223	UBTD1	UBTD1
AVPI1	4.74371e-05	0.000603061	AVPI1	AVPI1
SCD	0.00027332	0.002832	SCD	SCD
SFXN3	8.38682e-05	0.000996907	SFXN3	SFXN3
OGA	1.3289e-08	3.20697e-07	OGA	OGA
NFKB2	3.87792e-12	1.46331e-10	NFKB2	NFKB2
CNNM2	0.000961655	0.00834023	CNNM2	CNNM2
TAF5	9.52959e-05	0.00111992	TAF5	TAF5
CALHM2	6.55928e-08	1.43447e-06	CALHM2	CALHM2
SH3PXD2A	2.18856e-11	7.67252e-10	SH3PXD2A	SH3PXD2A
GSTO1	3.19978e-12	1.22978e-10	GSTO1	GSTO1
ADD3	4.80281e-06	7.66161e-05	ADD3	ADD3
MXI1	8.81531e-06	0.000132767	MXI1	MXI1
DUSP5	2.19166e-35	4.64141e-33	DUSP5	DUSP5
ACSL5	0.000252039	0.00263916	ACSL5	ACSL5
CASP7	7.85536e-06	0.000119699	CASP7	CASP7
HSPA12A	5.47546e-05	0.000684564	HSPA12A	HSPA12A
CACUL1	3.45588e-05	0.000452513	CACUL1	CACUL1
PRDX3	3.68147e-05	0.00047894	PRDX3	PRDX3
GRK5	0.000730368	0.0066077	GRK5	GRK5
RGS10	3.66062e-11	1.24341e-09	RGS10	RGS10
BAG3	4.55196e-06	7.28384e-05	BAG3	BAG3
WDR11	0.000955406	0.00829991	WDR11	WDR11
PLEKHA1	0.000790047	0.00704626	PLEKHA1	PLEKHA1
HTRA1	2.64922e-08	6.06195e-07	HTRA1	HTRA1
FAM53B	5.63764e-06	8.83712e-05	FAM53B	FAM53B
EDRF1	0.000363808	0.00363527	EDRF1	EDRF1
ADAM12	9.6e-25	1.027e-22	ADAM12	ADAM12
PTPRE	5.28357e-13	2.24703e-11	PTPRE	PTPRE
KDM5A	0.000125549	0.00142463	KDM5A	KDM5A
WNT5B	4.12301e-12	1.54736e-10	WNT5B	WNT5B
ITFG2	1.52367e-05	0.000218537	ITFG2	ITFG2
CCND2	0.000427038	0.00416678	CCND2	CCND2
CD9	2.33819e-51	1.07837e-48	CD9	CD9
TNFRSF1A	5.16948e-11	1.72488e-09	TNFRSF1A	TNFRSF1A
CD27	2.86544e-27	3.4982e-25	CD27	CD27
VAMP1	0.000314845	0.00319525	VAMP1	VAMP1
PTMS	2.50401e-15	1.29921e-13	PTMS	PTMS
CD4	2.92452e-15	1.5136e-13	CD4	CD4
PTPN6	3.22202e-07	6.26121e-06	PTPN6	PTPN6
CD163	5.41215e-13	2.28765e-11	CD163	CD163
SLC2A3	3.76508e-12	1.42332e-10	SLC2A3	SLC2A3
C3AR1	1.00359e-31	1.62723e-29	C3AR1	C3AR1
CLEC4A	4.87894e-20	3.66875e-18	CLEC4A	CLEC4A
LINC00937	0.000389196	0.00385554	LINC00937	LINC00937
CLEC4E	4.90233e-06	7.7964e-05	CLEC4E	CLEC4E
A2M	6.3806e-29	8.9475e-27	A2M	A2M
CLEC2D	4.19056e-28	5.53955e-26	CLEC2D	CLEC2D
CLECL1	1.42848e-07	2.95874e-06	CLECL1	CLECL1
CD69	3.49105e-18	2.27126e-16	CD69	CD69
CLEC2B	6.12929e-11	2.01916e-09	CLEC2B	CLEC2B
CLEC12A	7.67986e-07	1.39814e-05	CLEC12A	CLEC12A
CLEC9A	1.08411e-09	3.03639e-08	CLEC9A	CLEC9A
CLEC7A	7.60592e-31	1.16928e-28	CLEC7A	CLEC7A
OLR1	5.95802e-43	1.87353e-40	OLR1	OLR1
TMEM52B	4.27133e-05	0.000547543	TMEM52B	TMEM52B
GABARAPL1	7.37978e-10	2.12427e-08	GABARAPL1	GABARAPL1
BCL2L14	3.06202e-29	4.35268e-27	BCL2L14	BCL2L14
CREBL2	4.37086e-09	1.13961e-07	CREBL2	CREBL2
APOLD1	1.46866e-05	0.000211818	APOLD1	APOLD1
EMP1	1.44149e-05	0.000208044	EMP1	EMP1
ATF7IP	8.75497e-08	1.87901e-06	ATF7IP	ATF7IP
PLBD1	5.25874e-09	1.35241e-07	PLBD1	PLBD1
GUCY2C	0.000930972	0.00810801	GUCY2C	GUCY2C
ARHGDIB	5.61646e-21	4.70016e-19	ARHGDIB	ARHGDIB
PTPRO	4.11825e-05	0.00053054	PTPRO	PTPRO
DERA	6.7859e-05	0.000824076	DERA	DERA
AEBP2	0.000194267	0.00209502	AEBP2	AEBP2
LDHB	2.54162e-05	0.000344209	LDHB	LDHB
ST8SIA1	4.14045e-06	6.66648e-05	ST8SIA1	ST8SIA1
SOX5	3.15995e-06	5.19252e-05	SOX5	SOX5
BCAT1	0.00101915	0.00875469	BCAT1	BCAT1
LRMP	7.59013e-34	1.48609e-31	LRMP	LRMP
ETFRF1	0.000269167	0.00279493	ETFRF1	ETFRF1
ITPR2	1.07555e-06	1.9177e-05	ITPR2	ITPR2
MED21	0.000738935	0.00666803	MED21	MED21
STK38L	0.000828801	0.00731955	STK38L	STK38L
ARNTL2	3.13967e-12	1.20892e-10	ARNTL2	ARNTL2
SINHCAF	2.16163e-25	2.41196e-23	SINHCAF	SINHCAF
DENND5B	5.75772e-09	1.47504e-07	DENND5B	DENND5B
LINC02422	1.97818e-08	4.63899e-07	LINC02422	LINC02422
KIAA1551	5.74675e-06	8.99457e-05	KIAA1551	KIAA1551
BICD1	0.000112034	0.0012924	BICD1	BICD1
FGD4	1.51707e-05	0.000217891	FGD4	FGD4
AC008124.1	1.06716e-08	2.61178e-07	AC008124.1	AC008124.1
SCAF11	0.000962177	0.00834128	SCAF11	SCAF11
SLC38A1	0.000510712	0.00485772	SLC38A1	SLC38A1
PCED1B	4.09168e-07	7.81939e-06	PCED1B	PCED1B
HDAC7	2.83865e-08	6.474e-07	HDAC7	HDAC7
FKBP11	0.00017293	0.00189336	FKBP11	FKBP11
ARF3	0.000103465	0.00120635	ARF3	ARF3
TUBA1B	2.39132e-13	1.0537e-11	TUBA1B	TUBA1B
TUBA1C	7.02016e-15	3.51076e-13	TUBA1C	TUBA1C
SPATS2	6.01705e-11	1.9885e-09	SPATS2	SPATS2
BCDIN3D	0.000304874	0.00311539	BCDIN3D	BCDIN3D
BIN2	0.000220495	0.00234314	BIN2	BIN2
NR4A1	0.000171288	0.00187892	NR4A1	NR4A1
ITGB7	1.27061e-09	3.53488e-08	ITGB7	ITGB7
HNRNPA1	7.3772e-05	0.000888604	HNRNPA1	HNRNPA1
GPR84	2.55883e-08	5.87454e-07	GPR84	GPR84
ZNF385A	6.7313e-11	2.20349e-09	ZNF385A	ZNF385A
CD63	3.96366e-32	6.7985e-30	CD63	CD63
MMP19	0.000287495	0.0029626	MMP19	MMP19
RAB5B	0.00107891	0.00916566	RAB5B	RAB5B
RPL41	9.43884e-14	4.27716e-12	RPL41	RPL41
MYL6	1.92015e-05	0.000268899	MYL6	MYL6
RBMS2	8.62731e-06	0.000130219	RBMS2	RBMS2
NACA	0.00027281	0.00282812	NACA	NACA
LRP1	0.000310037	0.00315559	LRP1	LRP1
ARHGAP9	0.00080043	0.0071205	ARHGAP9	ARHGAP9
SRGAP1	4.09134e-05	0.000527729	SRGAP1	SRGAP1
GNS	1.68349e-06	2.9116e-05	GNS	GNS
LEMD3	0.000122949	0.00139894	LEMD3	LEMD3
IFNG-AS1	4.83535e-05	0.000612655	IFNG-AS1	IFNG-AS1
LINC02384	2.53917e-14	1.21424e-12	LINC02384	LINC02384
CPM	5.40189e-13	2.28765e-11	CPM	CPM
LYZ	1.29844e-51	6.26692e-49	LYZ	LYZ
AC020656.1	4.29244e-16	2.3727e-14	AC020656.1	AC020656.1
ZFC3H1	0.000172524	0.00189047	ZFC3H1	ZFC3H1
TMEM19	0.000814483	0.00722384	TMEM19	TMEM19
GLIPR1	6.44739e-13	2.69777e-11	GLIPR1	GLIPR1
PHLDA1	2.53444e-11	8.78127e-10	PHLDA1	PHLDA1
NAP1L1	0.000500502	0.00477582	NAP1L1	NAP1L1
PAWR	2.65979e-13	1.16458e-11	PAWR	PAWR
CEP290	0.000604462	0.00559296	CEP290	CEP290
DUSP6	1.21598e-09	3.39656e-08	DUSP6	DUSP6
BTG1	8.54376e-19	5.79468e-17	BTG1	BTG1
AC025164.1	2.05845e-05	0.000285759	AC025164.1	AC025164.1
LINC02397	2.27599e-26	2.62421e-24	LINC02397	LINC02397
C12orf74	0.000738409	0.00666803	C12orf74	C12orf74
SOCS2	6.6117e-10	1.92724e-08	SOCS2	SOCS2
PLXNC1	1.75395e-06	3.02086e-05	PLXNC1	PLXNC1
TMCC3	8.06074e-06	0.000122379	TMCC3	TMCC3
NDUFA12	0.000112972	0.00129896	NDUFA12	NDUFA12
FGD6	0.00011209	0.0012924	FGD6	FGD6
ELK3	1.05775e-08	2.5918e-07	ELK3	ELK3
IKBIP	0.000198362	0.00212975	IKBIP	IKBIP
APAF1	0.00019432	0.00209502	APAF1	APAF1
GNPTAB	2.40971e-05	0.000329454	GNPTAB	GNPTAB
HSP90B1	3.05748e-06	5.04793e-05	HSP90B1	HSP90B1
CHST11	0.000425914	0.00415973	CHST11	CHST11
SLC41A2	2.2769e-07	4.55248e-06	SLC41A2	SLC41A2
C12orf45	1.57722e-05	0.000225283	C12orf45	C12orf45
C12orf75	8.67702e-13	3.566e-11	C12orf75	C12orf75
CMKLR1	0.000528367	0.00499469	CMKLR1	CMKLR1
ISCU	4.457e-12	1.66368e-10	ISCU	ISCU
SELPLG	1.33455e-08	3.21687e-07	SELPLG	SELPLG
CORO1C	7.82318e-06	0.000119296	CORO1C	CORO1C
ANKRD13A	8.66626e-15	4.31318e-13	ANKRD13A	ANKRD13A
ARPC3	4.11307e-07	7.84584e-06	ARPC3	ARPC3
VPS29	0.000154152	0.00170993	VPS29	VPS29
HVCN1	1.38918e-06	2.44123e-05	HVCN1	HVCN1
PPP1CC	5.57528e-06	8.7526e-05	PPP1CC	PPP1CC
PHETA1	1.26138e-05	0.000183711	PHETA1	PHETA1
ACAD10	6.04502e-05	0.000745445	ACAD10	ACAD10
ALDH2	2.49964e-23	2.43557e-21	ALDH2	ALDH2
ERP29	8.65798e-05	0.00102679	ERP29	ERP29
TRAFD1	7.18678e-21	5.87222e-19	TRAFD1	TRAFD1
RPL6	4.70423e-09	1.21887e-07	RPL6	RPL6
OAS1	1.24211e-05	0.000181158	OAS1	OAS1
PLBD2	0.000252418	0.00264047	PLBD2	PLBD2
SDS	2.35082e-33	4.39539e-31	SDS	SDS
SDSL	1.01752e-13	4.60077e-12	SDSL	SDSL
MED13L	4.22592e-05	0.000542587	MED13L	MED13L
HRK	3.78481e-06	6.1176e-05	HRK	HRK
TESC	2.85484e-06	4.73995e-05	TESC	TESC
WSB2	1.69583e-06	2.9305e-05	WSB2	WSB2
BICDL1	2.11285e-05	0.000292724	BICDL1	BICDL1
RPLP0	5.49462e-08	1.21443e-06	RPLP0	RPLP0
MLEC	3.08765e-06	5.08177e-05	MLEC	MLEC
P2RX4	3.93314e-06	6.34253e-05	P2RX4	P2RX4
KDM2B	7.11388e-20	5.23551e-18	KDM2B	KDM2B
ORAI1	0.00103353	0.00885996	ORAI1	ORAI1
RHOF	5.41068e-07	1.01165e-05	RHOF	RHOF
WDR66	8.87925e-05	0.00104943	WDR66	WDR66
BCL7A	2.30361e-15	1.19822e-13	BCL7A	BCL7A
HIP1R	2.94754e-08	6.70759e-07	HIP1R	HIP1R
VPS37B	0.000100701	0.00117876	VPS37B	VPS37B
CDK2AP1	0.000216583	0.00230393	CDK2AP1	CDK2AP1
TMED2	0.000782209	0.00699438	TMED2	TMED2
ATP6V0A2	3.345e-08	7.57884e-07	ATP6V0A2	ATP6V0A2
UBC	1.79132e-05	0.000252562	UBC	UBC
BRI3BP	1.93273e-05	0.000270198	BRI3BP	BRI3BP
SLC15A4	8.54432e-05	0.00101505	SLC15A4	SLC15A4
ZMYM5	0.00032786	0.00330914	ZMYM5	ZMYM5
GJB2	0.00104732	0.00895595	GJB2	GJB2
USP12	4.33518e-08	9.71623e-07	USP12	USP12
RPL21	5.82869e-15	2.92902e-13	RPL21	RPL21
RASL11A	0.00102636	0.00880207	RASL11A	RASL11A
GTF3A	0.000113264	0.00130087	GTF3A	GTF3A
FLT3	1.74743e-13	7.78244e-12	FLT3	FLT3
FLT1	0.000116629	0.00133582	FLT1	FLT1
UBL3	9.19766e-06	0.000137825	UBL3	UBL3
HMGB1	9.23826e-05	0.00108911	HMGB1	HMGB1
ALOX5AP	3.40738e-34	6.73494e-32	ALOX5AP	ALOX5AP
N4BP2L1	6.44138e-10	1.88023e-08	N4BP2L1	N4BP2L1
N4BP2L2	2.75795e-05	0.000370956	N4BP2L2	N4BP2L2
NHLRC3	0.00046516	0.00448186	NHLRC3	NHLRC3
FOXO1	0.000176862	0.00192783	FOXO1	FOXO1
ELF1	0.000140256	0.001567	ELF1	ELF1
RGCC	4.89942e-14	2.27478e-12	RGCC	RGCC
EPSTI1	1.054e-06	1.88251e-05	EPSTI1	EPSTI1
LCP1	6.80352e-07	1.24296e-05	LCP1	LCP1
RUBCNL	1.32787e-17	8.2511e-16	RUBCNL	RUBCNL
ITM2B	8.02942e-22	7.18287e-20	ITM2B	ITM2B
RB1	7.72102e-08	1.67093e-06	RB1	RB1
LPAR6	4.23417e-20	3.20715e-18	LPAR6	LPAR6
RCBTB2	6.1755e-05	0.000757932	RCBTB2	RCBTB2
DLEU2	2.07157e-05	0.000287388	DLEU2	DLEU2
AL359513.1	5.73337e-05	0.000712057	AL359513.1	AL359513.1
TBC1D4	7.0043e-36	1.51424e-33	TBC1D4	TBC1D4
KCTD12	3.68942e-15	1.87672e-13	KCTD12	KCTD12
MYCBP2	5.35682e-05	0.000671755	MYCBP2	MYCBP2
SPRY2	2.38086e-06	4.02381e-05	SPRY2	SPRY2
ABCC4	2.6589e-06	4.45382e-05	ABCC4	ABCC4
DNAJC3	6.92639e-07	1.26318e-05	DNAJC3	DNAJC3
RAP2A	7.32757e-06	0.000112611	RAP2A	RAP2A
GPR18	1.14836e-33	2.19743e-31	GPR18	GPR18
GPR183	1.13829e-06	2.02782e-05	GPR183	GPR183
ARGLU1	2.10802e-06	3.58605e-05	ARGLU1	ARGLU1
TNFSF13B	5.83774e-21	4.86572e-19	TNFSF13B	TNFSF13B
IRS2	0.000739473	0.00666972	IRS2	IRS2
RAB20	1.05795e-16	6.08218e-15	RAB20	RAB20
ANKRD10	1.5998e-05	0.000227881	ANKRD10	ANKRD10
TMEM255B	8.69364e-08	1.86778e-06	TMEM255B	TMEM255B
OSGEP	0.000407566	0.00401263	OSGEP	OSGEP
PNP	0.000145624	0.00162052	PNP	PNP
ANG	6.64539e-05	0.000808906	ANG	ANG
RNASE6	1.89826e-22	1.74321e-20	RNASE6	RNASE6
RNASE1	2.31795e-08	5.37506e-07	RNASE1	RNASE1
NDRG2	2.79274e-24	2.86934e-22	NDRG2	NDRG2
ARHGEF40	2.18384e-09	5.88615e-08	ARHGEF40	ARHGEF40
HNRNPC	0.000649239	0.00595681	HNRNPC	HNRNPC
SLC7A7	3.20442e-19	2.23921e-17	SLC7A7	SLC7A7
MMP14	1.56016e-32	2.72097e-30	MMP14	MMP14
RBM23	2.46929e-05	0.000336051	RBM23	RBM23
AP1G2	4.87916e-09	1.26105e-07	AP1G2	AP1G2
PSME1	8.22387e-05	0.00097922	PSME1	PSME1
IRF9	2.64494e-05	0.000356912	IRF9	IRF9
GZMB	0.000559216	0.00522792	GZMB	GZMB
NUBPL	0.00108612	0.00921934	NUBPL	NUBPL
SPTSSA	0.000249295	0.00261306	SPTSSA	SPTSSA
NFKBIA	2.25773e-17	1.37008e-15	NFKBIA	NFKBIA
PNN	2.10385e-07	4.22685e-06	PNN	PNN
TOGARAM1	0.00034266	0.00344386	TOGARAM1	TOGARAM1
RPS29	1.08785e-11	3.93333e-10	RPS29	RPS29
VCPKMT	0.000785919	0.00701849	VCPKMT	VCPKMT
PYGL	0.000203045	0.00217553	PYGL	PYGL
LGALS3	5.57729e-32	9.41066e-30	LGALS3	LGALS3
DAAM1	3.10351e-14	1.45395e-12	DAAM1	DAAM1
L3HYPDH	0.000976588	0.0084345	L3HYPDH	L3HYPDH
RTN1	2.60247e-08	5.96154e-07	RTN1	RTN1
SLC38A6	0.000405172	0.00399475	SLC38A6	SLC38A6
HIF1A	1.82091e-05	0.000256212	HIF1A	HIF1A
SGPP1	2.91929e-08	6.6506e-07	SGPP1	SGPP1
SYNE2	1.20179e-15	6.39539e-14	SYNE2	SYNE2
ESR2	0.000195033	0.00210161	ESR2	ESR2
ZBTB25	0.000471644	0.00453592	ZBTB25	ZBTB25
FUT8	0.000224089	0.0023789	FUT8	FUT8
EIF2S1	0.000532185	0.00502621	EIF2S1	EIF2S1
PLEK2	3.35089e-18	2.18693e-16	PLEK2	PLEK2
ZFP36L1	2.25225e-05	0.000309763	ZFP36L1	ZFP36L1
ACTN1	2.36628e-08	5.4627e-07	ACTN1	ACTN1
SUSD6	0.000382587	0.00379914	SUSD6	SUSD6
SMOC1	1.41441e-09	3.90876e-08	SMOC1	SMOC1
TTC9	0.000331877	0.00334033	TTC9	TTC9
AC004817.3	1.58939e-09	4.36324e-08	AC004817.3	AC004817.3
PNMA1	3.54562e-05	0.000463095	PNMA1	PNMA1
ELMSAN1	6.12938e-07	1.12974e-05	ELMSAN1	ELMSAN1
ALDH6A1	0.000796261	0.00708949	ALDH6A1	ALDH6A1
NPC2	1.06958e-38	2.67446e-36	NPC2	NPC2
FOS	5.41842e-07	1.01219e-05	FOS	FOS
VASH1	2.7572e-13	1.20469e-11	VASH1	VASH1
TMED8	2.3297e-09	6.27114e-08	TMED8	TMED8
RPS6KA5	0.000460878	0.0044468	RPS6KA5	RPS6KA5
GPR68	0.000414477	0.00406288	GPR68	GPR68
CCDC88C	1.3092e-05	0.000190274	CCDC88C	CCDC88C
TRIP11	2.99212e-05	0.000399347	TRIP11	TRIP11
LGMN	2.88058e-05	0.000386199	LGMN	LGMN
MOAP1	2.68593e-05	0.000361973	MOAP1	MOAP1
ASB2	9.00323e-10	2.54915e-08	ASB2	ASB2
DDX24	8.58756e-05	0.0010196	DDX24	DDX24
IFI27	0.000981045	0.00845892	IFI27	IFI27
SERPINA1	3.83133e-37	8.93431e-35	SERPINA1	SERPINA1
SYNE3	0.00041964	0.00410424	SYNE3	SYNE3
AL133467.1	3.2176e-07	6.25849e-06	AL133467.1	AL133467.1
TCL1A	5.07991e-67	3.7653e-64	TCL1A	TCL1A
EVL	1.7203e-16	9.83558e-15	EVL	EVL
TNFAIP2	1.37736e-19	9.7562e-18	TNFAIP2	TNFAIP2
CKB	3.34927e-05	0.000441058	CKB	CKB
PLD4	5.88202e-13	2.48121e-11	PLD4	PLD4
GPR132	0.000784062	0.00700491	GPR132	GPR132
CRIP1	1.06556e-23	1.06834e-21	CRIP1	CRIP1
TEDC1	7.10755e-08	1.54948e-06	TEDC1	TEDC1
IGHA2	4.01152e-22	3.66762e-20	IGHA2	IGHA2
IGHG4	3.43409e-12	1.30533e-10	IGHG4	IGHG4
IGHG2	2.8193e-21	2.41784e-19	IGHG2	IGHG2
IGHA1	7.55288e-28	9.67608e-26	IGHA1	IGHA1
IGHG1	6.24923e-32	1.04594e-29	IGHG1	IGHG1
IGHG3	1.33331e-19	9.50912e-18	IGHG3	IGHG3
IGHD	1.15409e-33	2.19743e-31	IGHD	IGHD
IGHM	7.22041e-83	8.32513e-80	IGHM	IGHM
FAM30A	1.30957e-36	2.95421e-34	FAM30A	FAM30A
CYFIP1	3.25501e-06	5.34027e-05	CYFIP1	CYFIP1
NSMCE3	6.00719e-11	1.98841e-09	NSMCE3	NSMCE3
AC012236.1	3.40693e-05	0.000447232	AC012236.1	AC012236.1
FMN1	5.27274e-05	0.000662412	FMN1	FMN1
SPRED1	6.046e-12	2.2367e-10	SPRED1	SPRED1
THBS1	1.01206e-07	2.15208e-06	THBS1	THBS1
GCHFR	2.24082e-05	0.0003086	GCHFR	GCHFR
ZFYVE19	1.19469e-05	0.00017461	ZFYVE19	ZFYVE19
SPINT1	1.49176e-05	0.000214553	SPINT1	SPINT1
MGA	0.00012611	0.00142865	MGA	MGA
SNAP23	0.000351607	0.00352183	SNAP23	SNAP23
MAP1A	0.000499362	0.00476714	MAP1A	MAP1A
B2M	7.32786e-13	3.04165e-11	B2M	B2M
GATM	0.000345094	0.00346161	GATM	GATM
C15orf48	9.29296e-61	6.02706e-58	C15orf48	C15orf48
FAM227B	9.17907e-05	0.00108302	FAM227B	FAM227B
ATP8B4	3.6715e-05	0.000478031	ATP8B4	ATP8B4
SPPL2A	5.62054e-06	8.81698e-05	SPPL2A	SPPL2A
TNFAIP8L3	0.000267643	0.00278429	TNFAIP8L3	TNFAIP8L3
GLDN	3.73243e-07	7.1858e-06	GLDN	GLDN
GNB5	2.26787e-11	7.92381e-10	GNB5	GNB5
ARPP19	1.737e-06	2.99665e-05	ARPP19	ARPP19
FAM214A	8.0104e-08	1.72815e-06	FAM214A	FAM214A
TEX9	2.01242e-08	4.71397e-07	TEX9	TEX9
LINC00926	3.95972e-24	4.04828e-22	LINC00926	LINC00926
SLTM	0.000367249	0.00366437	SLTM	SLTM
MYO1E	0.000228364	0.00241565	MYO1E	MYO1E
ANXA2	1.25502e-20	9.97958e-19	ANXA2	ANXA2
LACTB	0.000161683	0.00178392	LACTB	LACTB
RPS27L	1.61258e-13	7.2128e-12	RPS27L	RPS27L
RAB8B	1.57779e-12	6.23725e-11	RAB8B	RAB8B
SNX22	2.72814e-24	2.81691e-22	SNX22	SNX22
PPIB	0.000503697	0.0048041	PPIB	PPIB
OAZ2	0.000820817	0.0072707	OAZ2	OAZ2
PIF1	6.80576e-09	1.72252e-07	PIF1	PIF1
MAP2K1	4.28741e-06	6.88707e-05	MAP2K1	MAP2K1
RPL4	1.30109e-07	2.71658e-06	RPL4	RPL4
RPLP1	1.50379e-11	5.33498e-10	RPLP1	RPLP1
HEXA	5.42618e-07	1.01272e-05	HEXA	HEXA
CD276	4.87007e-11	1.63005e-09	CD276	CD276
SEMA7A	7.39889e-25	7.99773e-23	SEMA7A	SEMA7A
CSK	2.3604e-07	4.70583e-06	CSK	CSK
NEIL1	1.07024e-37	2.58276e-35	NEIL1	NEIL1
TSPAN3	0.00045658	0.00441148	TSPAN3	TSPAN3
RASGRF1	0.000423411	0.00413723	RASGRF1	RASGRF1
ST20	8.45397e-09	2.09622e-07	ST20	ST20
BCL2A1	0.000824204	0.00729136	BCL2A1	BCL2A1
ZFAND6	0.000628252	0.00578471	ZFAND6	ZFAND6
IL16	3.61305e-15	1.84239e-13	IL16	IL16
RPS17	1.08125e-09	3.03248e-08	RPS17	RPS17
WHAMM	0.000654802	0.00600519	WHAMM	WHAMM
TM6SF1	7.41447e-15	3.69904e-13	TM6SF1	TM6SF1
ISG20	3.58292e-33	6.58052e-31	ISG20	ISG20
MFGE8	3.27918e-05	0.000432798	MFGE8	MFGE8
ANPEP	3.16373e-05	0.000419554	ANPEP	ANPEP
ARPIN	2.28217e-06	3.86331e-05	ARPIN	ARPIN
IDH2	6.60012e-07	1.20899e-05	IDH2	IDH2
CIB1	0.000806334	0.00716381	CIB1	CIB1
FES	2.67386e-07	5.2901e-06	FES	FES
MCTP2	2.73215e-11	9.4191e-10	MCTP2	MCTP2
ARRDC4	0.000239591	0.00252153	ARRDC4	ARRDC4
MEF2A	8.13088e-05	0.000968705	MEF2A	MEF2A
LRRK1	3.40105e-11	1.15904e-09	LRRK1	LRRK1
SELENOS	2.4218e-05	0.000330672	SELENOS	SELENOS
FAM234A	0.000768535	0.00688101	FAM234A	FAM234A
NME3	0.000180372	0.00195992	NME3	NME3
RPS2	2.78488e-09	7.39098e-08	RPS2	RPS2
SYNGR3	0.000745007	0.0067138	SYNGR3	SYNGR3
RNPS1	0.00037647	0.00374557	RNPS1	RNPS1
SRRM2	4.81264e-06	7.67139e-05	SRRM2	SRRM2
TNFRSF12A	0.000231252	0.00244262	TNFRSF12A	TNFRSF12A
HCFC1R1	0.000184287	0.00199515	HCFC1R1	HCFC1R1
MMP25	3.12524e-07	6.09025e-06	MMP25	MMP25
IL32	8.96994e-12	3.25458e-10	IL32	IL32
ZNF213-AS1	1.42497e-05	0.000206233	ZNF213-AS1	ZNF213-AS1
CLUAP1	5.01021e-06	7.94362e-05	CLUAP1	CLUAP1
DNASE1	1.68005e-05	0.000238493	DNASE1	DNASE1
ROGDI	0.000137883	0.00154599	ROGDI	ROGDI
ATF7IP2	7.62965e-06	0.000116602	ATF7IP2	ATF7IP2
TVP23A	8.79426e-16	4.75302e-14	TVP23A	TVP23A
RMI2	1.62494e-07	3.33242e-06	RMI2	RMI2
SOCS1	5.30673e-15	2.67971e-13	SOCS1	SOCS1
LITAF	3.96017e-07	7.58904e-06	LITAF	LITAF
SNN	5.57404e-16	3.0443e-14	SNN	SNN
ZC3H7A	0.000160498	0.00177274	ZC3H7A	ZC3H7A
TNFRSF17	7.53629e-12	2.75366e-10	TNFRSF17	TNFRSF17
MIR193BHG	1.047e-05	0.00015499	MIR193BHG	MIR193BHG
NDE1	1.52561e-08	3.64775e-07	NDE1	NDE1
MYH11	7.0473e-06	0.000108824	MYH11	MYH11
FOPNL	0.00118419	0.00992595	FOPNL	FOPNL
RPS15A	3.8767e-13	1.66578e-11	RPS15A	RPS15A
SYT17	0.000112593	0.00129604	SYT17	SYT17
IGSF6	3.62247e-50	1.47413e-47	IGSF6	IGSF6
AC092119.2	0.000553815	0.0051938	AC092119.2	AC092119.2
GGA2	6.61612e-19	4.53171e-17	GGA2	GGA2
PRKCB	1.69573e-05	0.00024039	PRKCB	PRKCB
IL4R	5.96541e-05	0.000736065	IL4R	IL4R
NUPR1	0.000511323	0.00485897	NUPR1	NUPR1
RABEP2	7.24898e-08	1.57726e-06	RABEP2	RABEP2
CD19	1.20461e-99	1.92312e-96	CD19	CD19
SPN	7.06059e-05	0.000853937	SPN	SPN
AC009133.1	3.51192e-05	0.000458982	AC009133.1	AC009133.1
MVP	0.000102326	0.00119449	MVP	MVP
YPEL3	5.62672e-07	1.04545e-05	YPEL3	YPEL3
CORO1A	2.73832e-29	3.91938e-27	CORO1A	CORO1A
2022-09-01	2.59302e-18	1.69765e-16	2022-09-01	2022-09-01
BCL7C	8.31263e-05	0.000988655	BCL7C	BCL7C
HSD3B7	8.23629e-05	0.000980138	HSD3B7	HSD3B7
STX4	7.42063e-05	0.000893317	STX4	STX4
VKORC1	2.91245e-07	5.74027e-06	VKORC1	VKORC1
FUS	0.000926507	0.0080793	FUS	FUS
PYCARD	2.03425e-23	2.00089e-21	PYCARD	PYCARD
ITGAM	4.65137e-05	0.000593328	ITGAM	ITGAM
ITGAX	1.66668e-07	3.41464e-06	ITGAX	ITGAX
ZNF267	0.000762617	0.00683687	ZNF267	ZNF267
SHCBP1	0.000208658	0.00222647	SHCBP1	SHCBP1
PHKB	3.43991e-10	1.03767e-08	PHKB	PHKB
SIAH1	1.12699e-08	2.74524e-07	SIAH1	SIAH1
ADCY7	2.58928e-05	0.000350084	ADCY7	ADCY7
MMP2	1.58972e-05	0.000226912	MMP2	MMP2
LPCAT2	3.26606e-20	2.48292e-18	LPCAT2	LPCAT2
GNAO1	0.00105695	0.00901968	GNAO1	GNAO1
AMFR	0.000629881	0.00579714	AMFR	AMFR
AC092140.1	6.64483e-05	0.000808906	AC092140.1	AC092140.1
MT2A	0.00031799	0.00322402	MT2A	MT2A
MT1E	0.000166105	0.00182689	MT1E	MT1E
HERPUD1	6.37052e-12	2.34838e-10	HERPUD1	HERPUD1
NLRC5	3.52135e-06	5.71204e-05	NLRC5	NLRC5
CCL22	1.13793e-84	1.39987e-81	CCL22	CCL22
CCL17	4.30184e-31	6.7128e-29	CCL17	CCL17
ADGRG5	7.0764e-10	2.04545e-08	ADGRG5	ADGRG5
KIFC3	0.000225858	0.00239523	KIFC3	KIFC3
CKLF	2.69093e-33	4.9864e-31	CKLF	CKLF
CMTM3	3.29565e-10	9.97055e-09	CMTM3	CMTM3
TRADD	1.91311e-08	4.49656e-07	TRADD	TRADD
AC009061.2	7.61545e-05	0.000914648	AC009061.2	AC009061.2
CARMIL2	0.000176398	0.00192378	CARMIL2	CARMIL2
DUS2	5.59253e-09	1.4347e-07	DUS2	DUS2
PLA2G15	0.000587866	0.00545887	PLA2G15	PLA2G15
TERF2	2.91109e-06	4.82947e-05	TERF2	TERF2
NFAT5	8.07321e-05	0.000962386	NFAT5	NFAT5
WWP2	0.000467067	0.00449815	WWP2	WWP2
VAC14	2.64406e-07	5.23615e-06	VAC14	VAC14
ZFHX3	0.000730296	0.0066077	ZFHX3	ZFHX3
GABARAPL2	3.05979e-06	5.04793e-05	GABARAPL2	GABARAPL2
TERF2IP	1.21471e-08	2.94168e-07	TERF2IP	TERF2IP
MAF	1.52354e-06	2.65487e-05	MAF	MAF
AC099524.1	3.15686e-07	6.1461e-06	AC099524.1	AC099524.1
PLCG2	1.3192e-19	9.44093e-18	PLCG2	PLCG2
HSBP1	0.000203499	0.00217926	HSBP1	HSBP1
C16orf74	2.61161e-05	0.000352873	C16orf74	C16orf74
IRF8	8.27543e-30	1.20949e-27	IRF8	IRF8
LINC02132	0.000269963	0.0028014	LINC02132	LINC02132
SLC7A5	0.000421022	0.00411582	SLC7A5	SLC7A5
CYBA	9.62332e-05	0.00113029	CYBA	CYBA
RNF166	0.00046799	0.00450495	RNF166	RNF166
ANKRD11	5.67092e-05	0.000705906	ANKRD11	ANKRD11
RPL13	4.02187e-10	1.20274e-08	RPL13	RPL13
CDK10	0.00022258	0.00236408	CDK10	CDK10
FANCA	4.75437e-07	8.96205e-06	FANCA	FANCA
DBNDD1	0.00018811	0.00203335	DBNDD1	DBNDD1
ABR	0.00066565	0.0060966	ABR	ABR
INPP5K	0.000679037	0.00620006	INPP5K	INPP5K
SLC43A2	1.29176e-07	2.69981e-06	SLC43A2	SLC43A2
SERPINF1	4.684e-06	7.47783e-05	SERPINF1	SERPINF1
HIC1	3.41241e-05	0.000447669	HIC1	HIC1
TSR1	0.00049844	0.00476052	TSR1	TSR1
CTNS	0.0011502	0.00969191	CTNS	CTNS
TAX1BP3	2.46883e-09	6.61991e-08	TAX1BP3	TAX1BP3
P2RX5	1.15311e-30	1.73418e-28	P2RX5	P2RX5
ITGAE	0.000189239	0.00204375	ITGAE	ITGAE
ATP2A3	1.11879e-15	5.99982e-14	ATP2A3	ATP2A3
UBE2G1	0.000250748	0.00262697	UBE2G1	UBE2G1
ARRB2	9.4594e-16	5.09923e-14	ARRB2	ARRB2
CXCL16	5.67391e-23	5.42656e-21	CXCL16	CXCL16
VMO1	0.000493622	0.00472065	VMO1	VMO1
PLD2	0.000305875	0.00312101	PLD2	PLD2
MINK1	6.47928e-06	0.000100277	MINK1	MINK1
CHRNE	0.00097464	0.00842118	CHRNE	CHRNE
ENO3	2.19254e-08	5.11281e-07	ENO3	ENO3
SCIMP	1.14054e-08	2.77174e-07	SCIMP	SCIMP
C17orf100	3.93199e-05	0.000508756	C17orf100	C17orf100
C17orf49	4.76263e-07	8.96947e-06	C17orf49	C17orf49
CLEC10A	4.31246e-32	7.33613e-30	CLEC10A	CLEC10A
ASGR1	6.10676e-05	0.000751488	ASGR1	ASGR1
CLDN7	8.61407e-05	0.00102216	CLDN7	CLDN7
ACAP1	5.4679e-17	3.21475e-15	ACAP1	ACAP1
TNFSF12	2.17894e-17	1.33398e-15	TNFSF12	TNFSF12
CD68	3.96513e-42	1.21018e-39	CD68	CD68
CHD3	1.1286e-07	2.37556e-06	CHD3	CHD3
PER1	2.13683e-06	3.62911e-05	PER1	PER1
VAMP2	0.00011731	0.00134066	VAMP2	VAMP2
LINC00324	0.00115133	0.00969755	LINC00324	LINC00324
RPL26	6.13986e-09	1.56352e-07	RPL26	RPL26
ARHGAP44	0.000520377	0.00493597	ARHGAP44	ARHGAP44
AC005224.3	1.94976e-05	0.00027231	AC005224.3	AC005224.3
PMP22	2.06638e-27	2.568e-25	PMP22	PMP22
TRPV2	0.000282408	0.00291887	TRPV2	TRPV2
CCDC144A	4.80488e-17	2.87379e-15	CCDC144A	CCDC144A
TNFRSF13B	3.74264e-44	1.23293e-41	TNFRSF13B	TNFRSF13B
PRPSAP2	1.24848e-07	2.61462e-06	PRPSAP2	PRPSAP2
GRAP	1.81348e-09	4.9263e-08	GRAP	GRAP
SPECC1	1.34299e-05	0.000194912	SPECC1	SPECC1
WSB1	0.000173732	0.00190071	WSB1	WSB1
LGALS9	1.44149e-05	0.000208044	LGALS9	LGALS9
VTN	3.94968e-12	1.485e-10	VTN	VTN
SLC46A1	0.000444835	0.00431004	SLC46A1	SLC46A1
RAB34	3.87271e-07	7.44205e-06	RAB34	RAB34
RPL23A	6.55441e-13	2.73703e-11	RPL23A	RPL23A
NEK8	4.58242e-09	1.19028e-07	NEK8	NEK8
TRAF4	1.29482e-20	1.02568e-18	TRAF4	TRAF4
AC104984.3	0.000879939	0.00772188	AC104984.3	AC104984.3
ADAP2	3.37966e-12	1.28937e-10	ADAP2	ADAP2
EVI2B	1.23159e-10	3.9143e-09	EVI2B	EVI2B
EVI2A	1.47203e-08	3.5237e-07	EVI2A	EVI2A
RAB11FIP4	0.00054875	0.00516497	RAB11FIP4	RAB11FIP4
[truncated: 481 more rows]
