# Supplementary material for: Single‐cell transcriptome analysis deciphers the CD74‐mediated immune evasion and tumour growth in lung squamous cell carcinoma with chronic obstructive pulmonary disease
Source: Clin Transl Med. 2024 Aug 7;14(8):e1786. doi: 10.1002/ctm2.1786 (PMC11306293; doi:10.1002/ctm2.1786)
Supplement: Supplementary file 27 — Supporting Information [file CTM2-14-e1786-s022.xlsx]

## Sheet: Table S5
Table S5. Full list of genes specific to different T cells by Monocle2.0. p-value, two-sided Student’s t-test.
p_val	avg_logFC	pct.1	pct.2	p_val_adj	cluster		gene
GZMK	7.5026e-165	0.613623	0.787	0.732	1.50052e-161	CD8 cytotoxic	GZMK
CCL5	0	0.557472	0.999	0.954	0	CD8 cytotoxic	CCL5
TRGC2	0	0.528001	0.871	0.81	0	CD8 cytotoxic	TRGC2
CD8B	1.61118e-181	0.505977	0.671	0.549	3.22236e-178	CD8 cytotoxic	CD8B
CD8A	6.63201e-173	0.498276	0.725	0.652	1.3264e-169	CD8 cytotoxic	CD8A
CMC1	4.24727e-99	0.430037	0.851	0.843	8.49454e-96	CD8 cytotoxic	CMC1
CD3G	9.28811e-211	0.428786	0.873	0.814	1.85762e-207	CD8 cytotoxic	CD3G
KLRG1	3.62157e-296	0.411768	0.843	0.788	7.24314e-293	CD8 cytotoxic	KLRG1
GZMH	3.71928e-204	0.391569	0.946	0.9	7.43857e-201	CD8 cytotoxic	GZMH
CD3D	1.48276e-283	0.377879	0.961	0.92	2.96551e-280	CD8 cytotoxic	CD3D
TUBA4A	2.13391e-134	0.335458	0.939	0.922	4.26781e-131	CD8 cytotoxic	TUBA4A
CD3E	7.80859e-167	0.318228	0.933	0.874	1.56172e-163	CD8 cytotoxic	CD3E
GZMA	8.8356e-178	0.300008	0.951	0.909	1.76712e-174	CD8 cytotoxic	GZMA
TNFSF9	1.39775e-82	0.284106	0.728	0.74	2.79549e-79	CD8 cytotoxic	TNFSF9
HLA-DPB1	1.17857e-123	0.270526	0.898	0.867	2.35713e-120	CD8 cytotoxic	HLA-DPB1
CRTAM	4.07157e-68	0.268897	0.658	0.654	8.14314e-65	CD8 cytotoxic	CRTAM
SH2D1A	8.67813e-42	0.256707	0.779	0.796	1.73563e-38	CD8 cytotoxic	SH2D1A
HLA-DRB1	1.88366e-117	0.245471	0.87	0.81	3.76732e-114	CD8 cytotoxic	HLA-DRB1
CD74	7.9298e-75	0.242401	0.962	0.961	1.58596e-71	CD8 cytotoxic	CD74
C12orf75	1.73126e-75	0.231864	0.847	0.808	3.46251e-72	CD8 cytotoxic	C12orf75
HLA-DPA1	2.82712e-79	0.227194	0.842	0.818	5.65423e-76	CD8 cytotoxic	HLA-DPA1
IFNG	5.75054e-30	0.217913	0.657	0.643	1.15011e-26	CD8 cytotoxic	IFNG
CXCR4	1.05684e-110	0.214096	0.993	0.973	2.11369e-107	CD8 cytotoxic	CXCR4
HLA-DQA2	9.829e-169	0.21233	0.812	0.808	1.9658e-165	CD8 cytotoxic	HLA-DQA2
CCL4L2	6.07339e-12	0.207064	0.587	0.608	1.21468e-08	CD8 cytotoxic	CCL4L2
HLA-DRA	6.09519e-46	0.204089	0.788	0.765	1.21904e-42	CD8 cytotoxic	HLA-DRA
LAG3	6.57214e-66	0.202845	0.684	0.641	1.31443e-62	CD8 cytotoxic	LAG3
IL32	7.59949e-118	0.195675	0.991	0.96	1.5199e-114	CD8 cytotoxic	IL32
LCK	6.97416e-41	0.180297	0.854	0.821	1.39483e-37	CD8 cytotoxic	LCK
GZMM	9.0769e-64	0.179261	0.897	0.884	1.81538e-60	CD8 cytotoxic	GZMM
CST7	2.09987e-91	0.175789	0.971	0.941	4.19974e-88	CD8 cytotoxic	CST7
HLA-DMA	3.64896e-31	0.17018	0.695	0.703	7.29793e-28	CD8 cytotoxic	HLA-DMA
NKG7	1.19838e-122	0.168629	0.998	0.943	2.39676e-119	CD8 cytotoxic	NKG7
HMGB2	3.94471e-32	0.168374	0.827	0.821	7.88941e-29	CD8 cytotoxic	HMGB2
TRBC2	2.86453e-52	0.167739	0.932	0.92	5.72905e-49	CD8 cytotoxic	TRBC2
CLEC2B	7.7021e-41	0.162048	0.819	0.795	1.54042e-37	CD8 cytotoxic	CLEC2B
DUSP2	1.80209e-59	0.15454	0.975	0.969	3.60417e-56	CD8 cytotoxic	DUSP2
LINC01871	1.69734e-37	0.154431	0.789	0.746	3.39468e-34	CD8 cytotoxic	LINC01871
YBX3	4.8862e-52	0.153786	0.608	0.555	9.77241e-49	CD8 cytotoxic	YBX3
ITM2C	1.19422e-72	0.150353	0.55	0.412	2.38845e-69	CD8 cytotoxic	ITM2C
CTSC	9.39066e-26	0.143979	0.77	0.739	1.87813e-22	CD8 cytotoxic	CTSC
CD5	1.30684e-34	0.131187	0.807	0.797	2.61367e-31	CD8 cytotoxic	CD5
HMGN2	1.42874e-18	0.129161	0.859	0.85	2.85748e-15	CD8 cytotoxic	HMGN2
HLA-DQA1	3.59065e-20	0.127474	0.558	0.529	7.18131e-17	CD8 cytotoxic	HLA-DQA1
CD52	2.50604e-23	0.12649	0.958	0.938	5.01208e-20	CD8 cytotoxic	CD52
TRBC1	0.000625774	0.125479	0.823	0.83	1	CD8 cytotoxic	TRBC1
CDC25B	1.05453e-64	0.125224	0.775	0.759	2.10906e-61	CD8 cytotoxic	CDC25B
EOMES	1.474e-69	0.124654	0.588	0.497	2.948e-66	CD8 cytotoxic	EOMES
LITAF	2.40403e-32	0.123324	0.937	0.931	4.80806e-29	CD8 cytotoxic	LITAF
HLA-DQB1	1.25227e-12	0.117471	0.601	0.595	2.50453e-09	CD8 cytotoxic	HLA-DQB1
CCL3L1	1.14138e-16	0.11448	0.489	0.462	2.28276e-13	CD8 cytotoxic	CCL3L1
CD81	4.44157e-33	0.109751	0.773	0.753	8.88314e-30	CD8 cytotoxic	CD81
FABP5	3.17709e-11	0.106936	0.578	0.591	6.35419e-08	CD8 cytotoxic	FABP5
PDCD1	4.04383e-45	0.106897	0.635	0.627	8.08766e-42	CD8 cytotoxic	PDCD1
PLEK	2.29612e-82	0.10185	0.814	0.827	4.59225e-79	CD8 cytotoxic	PLEK
CHI3L2	1.55976e-130	0.101431	0.65	0.549	3.11952e-127	CD8 cytotoxic	CHI3L2
OASL	2.08263e-30	0.100826	0.674	0.667	4.16527e-27	CD8 cytotoxic	OASL
CLEC2D	3.26471e-23	0.100453	0.866	0.849	6.52941e-20	CD8 cytotoxic	CLEC2D
SLAMF7	7.82628e-75	0.100363	0.716	0.707	1.56526e-71	CD8 cytotoxic	SLAMF7
GZMK1	2.73084e-245	0.481634	0.885	0.716	5.46167e-242	CD8 exhausted	GZMK
HSPA1A	1.26193e-237	0.401574	0.876	0.713	2.52386e-234	CD8 exhausted	HSPA1A
CD8B1	2.07367e-143	0.354176	0.715	0.544	4.14733e-140	CD8 exhausted	CD8B
CCL51	3.97254e-218	0.353835	0.998	0.955	7.94508e-215	CD8 exhausted	CCL5
COTL1	5.18989e-181	0.349108	0.88	0.774	1.03798e-177	CD8 exhausted	COTL1
CD8A1	2.95449e-140	0.34699	0.779	0.644	5.90899e-137	CD8 exhausted	CD8A
RGCC	1.55028e-138	0.328156	0.966	0.896	3.10057e-135	CD8 exhausted	RGCC
ANXA1	2.4393e-168	0.310687	0.986	0.946	4.87859e-165	CD8 exhausted	ANXA1
CXCR41	8.81602e-163	0.299123	0.993	0.973	1.7632e-159	CD8 exhausted	CXCR4
HSPA1B	7.56625e-235	0.292676	0.877	0.737	1.51325e-231	CD8 exhausted	HSPA1B
TUBA4A1	1.86094e-122	0.292154	0.98	0.915	3.72188e-119	CD8 exhausted	TUBA4A
ZNF683	9.13533e-37	0.289292	0.502	0.348	1.82707e-33	CD8 exhausted	ZNF683
CD741	9.70945e-128	0.280173	0.987	0.957	1.94189e-124	CD8 exhausted	CD74
HLA-DRA1	4.42358e-125	0.277051	0.871	0.751	8.84717e-122	CD8 exhausted	HLA-DRA
CD3D1	2.35151e-165	0.26166	0.978	0.918	4.70302e-162	CD8 exhausted	CD3D
CRTAM1	2.08863e-137	0.254947	0.754	0.638	4.17727e-134	CD8 exhausted	CRTAM
DNAJB1	8.81952e-80	0.253658	0.978	0.921	1.7639e-76	CD8 exhausted	DNAJB1
JUN	1.77019e-97	0.251093	0.981	0.941	3.54038e-94	CD8 exhausted	JUN
LMNA	1.21708e-184	0.24524	0.967	0.874	2.43417e-181	CD8 exhausted	LMNA
IFNG1	3.88154e-85	0.242303	0.745	0.629	7.76309e-82	CD8 exhausted	IFNG
RGS1	1.10776e-98	0.237789	0.947	0.885	2.21553e-95	CD8 exhausted	RGS1
XCL1	3.89133e-69	0.227131	0.613	0.473	7.78265e-66	CD8 exhausted	XCL1
LINC02195	1.27345e-60	0.226246	0.535	0.34	2.54691e-57	CD8 exhausted	LINC02195
XCL2	3.9093e-120	0.222992	0.718	0.577	7.8186e-117	CD8 exhausted	XCL2
HSPA6	1.24026e-229	0.221472	0.811	0.621	2.48052e-226	CD8 exhausted	HSPA6
MYADM	2.73265e-88	0.219901	0.857	0.739	5.4653e-85	CD8 exhausted	MYADM
CD3E1	9.83836e-115	0.218679	0.964	0.87	1.96767e-111	CD8 exhausted	CD3E
HLA-DRB11	1.01516e-102	0.217333	0.908	0.805	2.03031e-99	CD8 exhausted	HLA-DRB1
CRIP1	2.38148e-90	0.215507	0.977	0.935	4.76296e-87	CD8 exhausted	CRIP1
DUSP4	2.9535e-134	0.211245	0.797	0.674	5.907e-131	CD8 exhausted	DUSP4
CAPG	3.39133e-31	0.210349	0.556	0.439	6.78267e-28	CD8 exhausted	CAPG
TRGC21	4.91242e-139	0.205429	0.908	0.805	9.82484e-136	CD8 exhausted	TRGC2
VIM	9.79871e-94	0.202325	0.961	0.887	1.95974e-90	CD8 exhausted	VIM
LAG31	5.66338e-74	0.199906	0.732	0.633	1.13268e-70	CD8 exhausted	LAG3
CXCR3	6.25274e-90	0.195191	0.713	0.616	1.25055e-86	CD8 exhausted	CXCR3
CD3G1	1.20575e-85	0.192916	0.902	0.81	2.41151e-82	CD8 exhausted	CD3G
LINC018711	1.37077e-89	0.183924	0.856	0.735	2.74154e-86	CD8 exhausted	LINC01871
LGALS1	6.25216e-42	0.183525	0.924	0.864	1.25043e-38	CD8 exhausted	LGALS1
TRAT1	2.18699e-202	0.183136	0.859	0.664	4.37399e-199	CD8 exhausted	TRAT1
HLA-DPA11	1.07003e-70	0.182622	0.901	0.808	2.14007e-67	CD8 exhausted	HLA-DPA1
EZR	4.89746e-69	0.181209	0.949	0.876	9.79493e-66	CD8 exhausted	EZR
LDLRAD4	1.47465e-31	0.17828	0.604	0.531	2.9493e-28	CD8 exhausted	LDLRAD4
TUBA1A	8.06212e-52	0.174022	0.904	0.828	1.61242e-48	CD8 exhausted	TUBA1A
CKLF	6.88565e-79	0.17182	0.797	0.661	1.37713e-75	CD8 exhausted	CKLF
CD96	1.21456e-54	0.165618	0.779	0.682	2.42912e-51	CD8 exhausted	CD96
FABP51	8.80084e-39	0.163109	0.654	0.578	1.76017e-35	CD8 exhausted	FABP5
JAML	4.66395e-29	0.162241	0.578	0.428	9.32789e-26	CD8 exhausted	JAML
ITM2C1	1.85075e-26	0.160894	0.552	0.414	3.7015e-23	CD8 exhausted	ITM2C
SLC1A5	3.0958e-204	0.158625	0.856	0.753	6.19159e-201	CD8 exhausted	SLC1A5
HLA-DQA11	4.84222e-94	0.157404	0.68	0.509	9.68443e-91	CD8 exhausted	HLA-DQA1
CLEC2B1	8.24183e-52	0.155419	0.87	0.786	1.64837e-48	CD8 exhausted	CLEC2B
SAMSN1	2.99572e-66	0.154462	0.918	0.844	5.99143e-63	CD8 exhausted	SAMSN1
ZFP36L2	1.83254e-62	0.154232	0.98	0.96	3.66508e-59	CD8 exhausted	ZFP36L2
PDCD11	1.93407e-49	0.153559	0.665	0.622	3.86814e-46	CD8 exhausted	PDCD1
HLA-DQB11	2.65935e-59	0.152805	0.719	0.575	5.31871e-56	CD8 exhausted	HLA-DQB1
CXCR6	3.62517e-79	0.152024	0.657	0.461	7.25034e-76	CD8 exhausted	CXCR6
GAPDH	8.35047e-61	0.151179	0.98	0.953	1.67009e-57	CD8 exhausted	GAPDH
CLU	1.2121e-258	0.150554	0.794	0.602	2.4242e-255	CD8 exhausted	CLU
HLA-DQA21	0	0.149329	0.917	0.791	0	CD8 exhausted	HLA-DQA2
HSP90AB1	6.65081e-27	0.148368	0.919	0.864	1.33016e-23	CD8 exhausted	HSP90AB1
LINC02446	1.6408e-60	0.147517	0.593	0.442	3.28159e-57	CD8 exhausted	LINC02446
RHOB	3.07317e-42	0.146135	0.643	0.517	6.14633e-39	CD8 exhausted	RHOB
YBX31	1.40373e-63	0.142099	0.666	0.546	2.80747e-60	CD8 exhausted	YBX3
EIF4A3	1.87495e-66	0.138484	0.915	0.833	3.7499e-63	CD8 exhausted	EIF4A3
SLC7A5	9.35915e-83	0.136854	0.885	0.805	1.87183e-79	CD8 exhausted	SLC7A5
TAGLN2	2.65695e-35	0.136363	0.971	0.934	5.3139e-32	CD8 exhausted	TAGLN2
TXN	7.43201e-52	0.135117	0.865	0.764	1.4864e-48	CD8 exhausted	TXN
S100A10	8.21193e-37	0.126832	0.96	0.899	1.64239e-33	CD8 exhausted	S100A10
PERP	2.36294e-79	0.126286	0.696	0.542	4.72587e-76	CD8 exhausted	PERP
GLUL	1.28179e-86	0.124863	0.795	0.66	2.56357e-83	CD8 exhausted	GLUL
HSP90AA1	4.39474e-23	0.124054	0.957	0.915	8.78947e-20	CD8 exhausted	HSP90AA1
MSC	3.05167e-278	0.122007	0.797	0.618	6.10334e-275	CD8 exhausted	MSC
TNFSF91	4.32587e-71	0.120548	0.805	0.727	8.65174e-68	CD8 exhausted	TNFSF9
IL321	3.43654e-56	0.119731	0.996	0.96	6.87308e-53	CD8 exhausted	IL32
ANXA2	9.54663e-43	0.117793	0.884	0.797	1.90933e-39	CD8 exhausted	ANXA2
GATA3	4.06725e-48	0.115094	0.766	0.648	8.13451e-45	CD8 exhausted	GATA3
S100A6	6.82e-40	0.114693	0.982	0.955	1.364e-36	CD8 exhausted	S100A6
SERPINB9	4.0615e-91	0.11351	0.9	0.788	8.12301e-88	CD8 exhausted	SERPINB9
CITED2	1.43527e-32	0.112637	0.843	0.756	2.87054e-29	CD8 exhausted	CITED2
ANKRD28	2.79167e-13	0.111665	0.623	0.567	5.58334e-10	CD8 exhausted	ANKRD28
KLF6	2.39084e-49	0.110784	0.911	0.827	4.78167e-46	CD8 exhausted	KLF6
PLP2	2.52681e-35	0.110013	0.77	0.69	5.05362e-32	CD8 exhausted	PLP2
TUBB4B	3.2515e-46	0.108525	0.915	0.834	6.503e-43	CD8 exhausted	TUBB4B
ATP2B1	2.15905e-104	0.108487	0.85	0.715	4.31809e-101	CD8 exhausted	ATP2B1
TNF	3.58697e-98	0.107312	0.746	0.583	7.17395e-95	CD8 exhausted	TNF
ITM2A	1.95538e-34	0.106977	0.767	0.682	3.91077e-31	CD8 exhausted	ITM2A
YWHAH	4.75644e-22	0.106385	0.693	0.621	9.51289e-19	CD8 exhausted	YWHAH
SRGN	1.39851e-52	0.106337	0.998	0.995	2.79701e-49	CD8 exhausted	SRGN
ANXA5	3.19859e-15	0.105175	0.626	0.534	6.39718e-12	CD8 exhausted	ANXA5
PTTG1	5.64608e-32	0.105134	0.636	0.533	1.12922e-28	CD8 exhausted	PTTG1
TNFAIP3	1.98077e-27	0.10119	0.952	0.907	3.96154e-24	CD8 exhausted	TNFAIP3
LCK1	3.86989e-31	0.100624	0.902	0.813	7.73977e-28	CD8 exhausted	LCK
MT-ND1	3.83088e-89	0.686679	0.986	0.93	7.66176e-86	CD8 naiva	MT-ND1
NEAT1	2.84168e-06	0.430419	0.892	0.876	0.00568337	CD8 naiva	NEAT1
AC020916.1	2.44704e-07	0.429482	0.716	0.607	0.000489409	CD8 naiva	AC020916.1
GZMK2	4.32312e-16	0.392083	0.843	0.738	8.64625e-13	CD8 naiva	GZMK
IGLC2	4.42855e-06	0.363759	0.577	0.475	0.0088571	CD8 naiva	IGLC2
ZFP36L1	1.65066e-06	0.360824	0.875	0.831	0.00330133	CD8 naiva	ZFP36L1
HSPA1A1	1.26113e-13	0.346518	0.853	0.733	2.52226e-10	CD8 naiva	HSPA1A
IGKC	5.90758e-06	0.330203	0.601	0.508	0.0118152	CD8 naiva	IGKC
IGHA1	2.90733e-11	0.313039	0.687	0.57	5.81465e-08	CD8 naiva	IGHA1
IFNG2	3.57764e-11	0.306661	0.783	0.642	7.15528e-08	CD8 naiva	IFNG
KLF61	0.000133809	0.298936	0.826	0.839	0.267617	CD8 naiva	KLF6
XCL21	5.46892e-13	0.289197	0.734	0.594	1.09378e-09	CD8 naiva	XCL2
FABP52	3.66122e-06	0.283344	0.654	0.588	0.00732243	CD8 naiva	FABP5
HSPA1B1	2.66685e-06	0.279726	0.808	0.756	0.0053337	CD8 naiva	HSPA1B
CCL4L21	3.23594e-05	0.275897	0.716	0.602	0.0647187	CD8 naiva	CCL4L2
HLA-DRA2	1.21231e-07	0.262484	0.822	0.767	0.000242462	CD8 naiva	HLA-DRA
NR4A1	0.0026772	0.25458	0.812	0.748	1	CD8 naiva	NR4A1
CRTAM2	1.22911e-19	0.253485	0.791	0.652	2.45823e-16	CD8 naiva	CRTAM
TRGC22	1.30259e-11	0.241616	0.914	0.818	2.60518e-08	CD8 naiva	TRGC2
EGR1	7.41187e-07	0.23872	0.665	0.608	0.00148237	CD8 naiva	EGR1
YBX32	1.31032e-10	0.236796	0.656	0.561	2.62064e-07	CD8 naiva	YBX3
LAG32	2.67675e-05	0.230118	0.765	0.645	0.0535351	CD8 naiva	LAG3
FOS	0.00749608	0.230005	0.924	0.897	1	CD8 naiva	FOS
CD8B2	2.90378e-09	0.224814	0.701	0.565	5.80756e-06	CD8 naiva	CD8B
CD8A2	7.40374e-10	0.217796	0.798	0.661	1.48075e-06	CD8 naiva	CD8A
SAT1	0.00198752	0.216241	0.947	0.916	1	CD8 naiva	SAT1
XCL11	0.00136498	0.212546	0.613	0.491	1	CD8 naiva	XCL1
HLA-DMA1	5.86713e-09	0.205128	0.795	0.7	1.17343e-05	CD8 naiva	HLA-DMA
HLA-DRB12	0.00788784	0.204518	0.836	0.82	1	CD8 naiva	HLA-DRB1
CD742	0.000476742	0.185863	0.971	0.961	0.953484	CD8 naiva	CD74
TFRC	1.13557e-08	0.183577	0.771	0.67	2.27113e-05	CD8 naiva	TFRC
JCHAIN	5.13908e-08	0.180895	0.599	0.515	0.000102782	CD8 naiva	JCHAIN
TSPYL2	1.37033e-07	0.178334	0.822	0.739	0.000274067	CD8 naiva	TSPYL2
2022-06-01	0.00450195	0.17461	0.953	0.946	1	CD8 naiva	JUN
APOC1	2.13008e-08	0.169007	0.399	0.484	4.26016e-05	CD8 naiva	APOC1
HLA-DQA12	0.00472628	0.165095	0.611	0.532	1	CD8 naiva	HLA-DQA1
AC103591.3	0.00101179	0.161964	0.757	0.683	1	CD8 naiva	AC103591.3
TNFSF92	1.47217e-10	0.160423	0.832	0.736	2.94435e-07	CD8 naiva	TNFSF9
VCAM1	0.000871217	0.14801	0.301	0.294	1	CD8 naiva	VCAM1
PLEC	0.00903271	0.147458	0.607	0.551	1	CD8 naiva	PLEC
CD811	0.000108511	0.146586	0.845	0.754	0.217023	CD8 naiva	CD81
CD84	0.000302979	0.145083	0.611	0.501	0.605959	CD8 naiva	CD84
C3	6.82471e-07	0.142595	0.225	0.172	0.00136494	CD8 naiva	C3
CXCL8	4.66094e-13	0.141751	0.779	0.67	9.32188e-10	CD8 naiva	CXCL8
SLC5A3	4.5432e-08	0.141634	0.425	0.476	9.08641e-05	CD8 naiva	SLC5A3
GALM	0.000930468	0.138971	0.483	0.527	1	CD8 naiva	GALM
RASGEF1B	2.07973e-12	0.135309	0.81	0.677	4.15945e-09	CD8 naiva	RASGEF1B
MZB1	1.05642e-11	0.129428	0.53	0.387	2.11283e-08	CD8 naiva	MZB1
PPP1R14B	0.000264915	0.128973	0.701	0.614	0.52983	CD8 naiva	PPP1R14B
SPATS2L	3.47411e-14	0.12642	0.319	0.423	6.94823e-11	CD8 naiva	SPATS2L
TNFRSF9	0.00375143	0.126297	0.538	0.405	1	CD8 naiva	TNFRSF9
LYZ	0.000760238	0.123294	0.585	0.488	1	CD8 naiva	LYZ
NFKBID	0.000427088	0.122983	0.628	0.54	0.854177	CD8 naiva	NFKBID
SIRPG	1.99837e-06	0.122624	0.609	0.43	0.00399674	CD8 naiva	SIRPG
TIGIT	0.000678009	0.119902	0.777	0.633	1	CD8 naiva	TIGIT
IGHM	2.00392e-11	0.119806	0.53	0.349	4.00784e-08	CD8 naiva	IGHM
ZNF6831	0.00137079	0.11929	0.519	0.366	1	CD8 naiva	ZNF683
HLA-DQA22	1.45061e-17	0.117189	0.9	0.807	2.90122e-14	CD8 naiva	HLA-DQA2
SEMA4A	5.24175e-12	0.108285	0.62	0.475	1.04835e-08	CD8 naiva	SEMA4A
MIR155HG	8.8278e-13	0.107944	0.681	0.502	1.76556e-09	CD8 naiva	MIR155HG
EPHX1	4.88948e-07	0.107761	0.628	0.498	0.000977896	CD8 naiva	EPHX1
MCOLN2	2.16133e-12	0.106947	0.724	0.58	4.32267e-09	CD8 naiva	MCOLN2
C1QB	0.00936659	0.106718	0.501	0.427	1	CD8 naiva	C1QB
MS4A1	8.37453e-11	0.106715	0.571	0.446	1.67491e-07	CD8 naiva	MS4A1
SLC25A37	1.52577e-05	0.106711	0.479	0.546	0.0305153	CD8 naiva	SLC25A37
PIGR	1.58894e-07	0.104379	0.605	0.509	0.000317788	CD8 naiva	PIGR
EMP2	3.25424e-06	0.100498	0.309	0.306	0.00650849	CD8 naiva	EMP2
CD24	1.17612e-08	0.100266	0.372	0.442	2.35225e-05	CD8 naiva	CD24
TRGC23	4.73763e-103	0.561395	0.925	0.815	9.47526e-100	CD8 memory	TRGC2
CD8A3	1.2603e-62	0.434077	0.8	0.658	2.5206e-59	CD8 memory	CD8A
CD8B3	2.25475e-48	0.405467	0.72	0.562	4.5095e-45	CD8 memory	CD8B
GZMH1	1.8583e-80	0.399703	0.977	0.905	3.7166e-77	CD8 memory	GZMH
KLRG11	6.91642e-79	0.367933	0.89	0.793	1.38328e-75	CD8 memory	KLRG1
CCL52	1.57526e-68	0.331226	0.998	0.96	3.15052e-65	CD8 memory	CCL5
GNLY	8.64232e-69	0.326648	0.992	0.945	1.72846e-65	CD8 memory	GNLY
CD3G2	2.06433e-51	0.31685	0.918	0.819	4.12866e-48	CD8 memory	CD3G
CD3D2	9.11012e-60	0.297388	0.977	0.925	1.82202e-56	CD8 memory	CD3D
TUBA4A2	1.64626e-39	0.262478	0.968	0.923	3.29252e-36	CD8 memory	TUBA4A
LINC018712	8.02008e-35	0.248148	0.858	0.748	1.60402e-31	CD8 memory	LINC01871
MT1E	5.337e-09	0.242088	0.697	0.643	1.0674e-05	CD8 memory	MT1E
NKG71	2.09218e-40	0.215005	0.998	0.95	4.18435e-37	CD8 memory	NKG7
CD3E2	2.53922e-27	0.204347	0.95	0.881	5.07843e-24	CD8 memory	CD3E
C12orf751	8.38585e-26	0.198768	0.883	0.812	1.67717e-22	CD8 memory	C12orf75
GZMM1	5.05241e-28	0.194826	0.95	0.883	1.01048e-24	CD8 memory	GZMM
MT2A	9.38152e-08	0.192293	0.877	0.864	0.00018763	CD8 memory	MT2A
HLA-DPB11	4.44513e-24	0.184389	0.927	0.869	8.89025e-21	CD8 memory	HLA-DPB1
CMC11	1.2439e-20	0.171451	0.897	0.842	2.48781e-17	CD8 memory	CMC1
LAG33	3.89681e-34	0.168902	0.765	0.643	7.79362e-31	CD8 memory	LAG3
GZMA1	1.71388e-25	0.165627	0.963	0.914	3.42775e-22	CD8 memory	GZMA
PLEK1	4.47657e-40	0.157606	0.863	0.823	8.95315e-37	CD8 memory	PLEK
MT-ND11	3.79093e-16	0.154485	0.973	0.93	7.58186e-13	CD8 memory	MT-ND1
HLA-DQA23	5.72708e-36	0.149575	0.862	0.807	1.14542e-32	CD8 memory	HLA-DQA2
CXCR42	4.63874e-19	0.147309	0.999	0.975	9.27748e-16	CD8 memory	CXCR4
HLA-DRB13	3.05235e-18	0.134837	0.896	0.817	6.1047e-15	CD8 memory	HLA-DRB1
CALR	4.30596e-13	0.134828	0.899	0.813	8.61192e-10	CD8 memory	CALR
CST71	4.45234e-19	0.134434	0.984	0.944	8.90468e-16	CD8 memory	CST7
PTMS	1.7534e-31	0.13318	0.725	0.584	3.5068e-28	CD8 memory	PTMS
CLEC2D1	8.20615e-12	0.132385	0.913	0.849	1.64123e-08	CD8 memory	CLEC2D
S1PR5	1.63967e-55	0.129409	0.923	0.874	3.27934e-52	CD8 memory	S1PR5
LITAF1	1.2503e-17	0.125984	0.969	0.93	2.50061e-14	CD8 memory	LITAF
TNFSF93	8.72572e-25	0.122628	0.782	0.736	1.74514e-21	CD8 memory	TNFSF9
IFNG3	6.33312e-05	0.116877	0.697	0.643	0.126662	CD8 memory	IFNG
EOMES1	6.03592e-20	0.116079	0.632	0.506	1.20718e-16	CD8 memory	EOMES
HLA-DPA12	5.91298e-12	0.110748	0.882	0.819	1.1826e-08	CD8 memory	HLA-DPA1
CDC25B1	9.06271e-26	0.109961	0.82	0.759	1.81254e-22	CD8 memory	CDC25B
MATK	2.62223e-21	0.106658	0.8	0.712	5.24445e-18	CD8 memory	MATK
KLRC2	2.2098e-05	0.104525	0.597	0.565	0.044196	CD8 memory	KLRC2
TXNIP	3.49545e-08	0.103031	0.795	0.722	6.9909e-05	CD8 memory	TXNIP
S100A4	1.33617e-13	0.102426	0.993	0.978	2.67234e-10	CD8 memory	S100A4
FGR	3.22296e-52	0.101876	0.825	0.708	6.44592e-49	CD8 memory	FGR
TRGC1	1.05881e-10	0.101637	0.736	0.703	2.11763e-07	CD8 memory	TRGC1
FGFBP2	1.48461e-49	0.100563	0.932	0.894	2.96921e-46	CD8 memory	FGFBP2
ACTB	7.76692e-17	0.100167	1	0.999	1.55338e-13	CD8 memory	ACTB
LTB	0	0.979467	0.937	0.708	0	CD4 naiva	LTB
IL7R	0	0.837909	0.893	0.713	0	CD4 naiva	IL7R
GPR183	6.45915e-264	0.707898	0.843	0.637	1.29183e-260	CD4 naiva	GPR183
SOCS3	0	0.658232	0.898	0.753	0	CD4 naiva	SOCS3
CCR7	0	0.594751	0.883	0.729	0	CD4 naiva	CCR7
FOS1	1.21699e-142	0.515806	0.946	0.893	2.43398e-139	CD4 naiva	FOS
ICOS	2.45559e-222	0.468485	0.793	0.574	4.91117e-219	CD4 naiva	ICOS
BIRC3	1.09627e-151	0.465711	0.92	0.827	2.19255e-148	CD4 naiva	BIRC3
TMEM123	1.68084e-162	0.462323	0.852	0.753	3.36167e-159	CD4 naiva	TMEM123
SELL	3.14058e-249	0.46036	0.827	0.684	6.28117e-246	CD4 naiva	SELL
TRAC	4.87862e-209	0.452165	0.961	0.839	9.75723e-206	CD4 naiva	TRAC
SLC2A3	6.85155e-121	0.431917	0.943	0.889	1.37031e-117	CD4 naiva	SLC2A3
TNFRSF25	1.53109e-134	0.422349	0.761	0.703	3.06219e-131	CD4 naiva	TNFRSF25
LDHB	1.52703e-132	0.421916	0.906	0.834	3.05406e-129	CD4 naiva	LDHB
SAMSN11	1.4362e-132	0.406718	0.947	0.845	2.87241e-129	CD4 naiva	SAMSN1
CCR6	0	0.399312	0.811	0.598	0	CD4 naiva	CCR6
ARID5B	2.75954e-116	0.389305	0.81	0.653	5.51908e-113	CD4 naiva	ARID5B
PIM2	3.20592e-147	0.371775	0.904	0.818	6.41183e-144	CD4 naiva	PIM2
KLF62	3.17749e-87	0.346049	0.913	0.831	6.35498e-84	CD4 naiva	KLF6
ZFP36L21	3.14741e-84	0.338855	0.976	0.961	6.29483e-81	CD4 naiva	ZFP36L2
PLP21	2.37745e-112	0.329219	0.835	0.688	4.7549e-109	CD4 naiva	PLP2
CD2	1.52088e-91	0.328683	0.883	0.806	3.04175e-88	CD4 naiva	CD2
GIMAP7	7.19956e-120	0.317205	0.843	0.674	1.43991e-116	CD4 naiva	GIMAP7
TNFRSF4	4.73208e-173	0.317101	0.739	0.617	9.46416e-170	CD4 naiva	TNFRSF4
CDKN1A	2.93397e-194	0.316192	0.891	0.828	5.86793e-191	CD4 naiva	CDKN1A
FTH1	8.22672e-165	0.315467	1	0.999	1.64534e-161	CD4 naiva	FTH1
CD28	2.00111e-190	0.314058	0.763	0.589	4.00223e-187	CD4 naiva	CD28
LEF1	5.47886e-213	0.312587	0.762	0.637	1.09577e-209	CD4 naiva	LEF1
AREG	3.44187e-123	0.310683	0.897	0.774	6.88374e-120	CD4 naiva	AREG
CD521	3.57529e-132	0.309321	0.986	0.936	7.15059e-129	CD4 naiva	CD52
RNASET2	9.8077e-75	0.306595	0.854	0.793	1.96154e-71	CD4 naiva	RNASET2
LMNA1	4.88375e-110	0.304518	0.938	0.882	9.76749e-107	CD4 naiva	LMNA
RGCC1	2.49442e-85	0.300701	0.961	0.9	4.98883e-82	CD4 naiva	RGCC
PBXIP1	9.4687e-80	0.290715	0.811	0.737	1.89374e-76	CD4 naiva	PBXIP1
ADAM19	3.42421e-303	0.289487	0.837	0.574	6.84843e-300	CD4 naiva	ADAM19
AQP3	2.69144e-113	0.279931	0.694	0.581	5.38289e-110	CD4 naiva	AQP3
SOD2	9.69385e-249	0.27417	0.873	0.721	1.93877e-245	CD4 naiva	SOD2
CRIP2	0	0.272772	0.801	0.525	0	CD4 naiva	CRIP2
TRBC21	1.11655e-34	0.271937	0.945	0.919	2.23311e-31	CD4 naiva	TRBC2
GPR171	1.53007e-78	0.269944	0.703	0.538	3.06014e-75	CD4 naiva	GPR171
CORO1B	7.34836e-55	0.268508	0.691	0.579	1.46967e-51	CD4 naiva	CORO1B
SPOCK2	2.25852e-65	0.265641	0.884	0.836	4.51704e-62	CD4 naiva	SPOCK2
BATF	1.14058e-127	0.263746	0.797	0.626	2.28116e-124	CD4 naiva	BATF
MAL	6.28861e-166	0.252178	0.661	0.409	1.25772e-162	CD4 naiva	MAL
MYC	7.22863e-206	0.246779	0.756	0.616	1.44573e-202	CD4 naiva	MYC
NR3C1	1.54841e-23	0.244815	0.721	0.701	3.09682e-20	CD4 naiva	NR3C1
CD4	1.29505e-104	0.241044	0.758	0.727	2.59011e-101	CD4 naiva	CD4
EZR1	2.66374e-38	0.234702	0.928	0.882	5.32748e-35	CD4 naiva	EZR
RGS11	7.11913e-27	0.223669	0.912	0.892	1.42383e-23	CD4 naiva	RGS1
PIM3	9.45912e-96	0.22083	0.876	0.765	1.89182e-92	CD4 naiva	PIM3
PRDX1	2.35938e-48	0.214027	0.805	0.699	4.71877e-45	CD4 naiva	PRDX1
PASK	5.6256e-212	0.21384	0.736	0.576	1.12512e-208	CD4 naiva	PASK
OCIAD2	1.59338e-21	0.211246	0.719	0.68	3.18676e-18	CD4 naiva	OCIAD2
CD27	1.92414e-35	0.207214	0.552	0.381	3.84828e-32	CD4 naiva	CD27
SOCS1	1.99502e-42	0.207153	0.839	0.787	3.99004e-39	CD4 naiva	SOCS1
PTGER4	3.10014e-38	0.206558	0.811	0.72	6.20028e-35	CD4 naiva	PTGER4
CD51	2.58188e-107	0.205506	0.87	0.791	5.16377e-104	CD4 naiva	CD5
PIM1	9.65072e-110	0.202003	0.886	0.765	1.93014e-106	CD4 naiva	PIM1
MAF	2.69327e-41	0.20114	0.717	0.625	5.38653e-38	CD4 naiva	MAF
DUSP41	4.9116e-47	0.194767	0.804	0.68	9.82321e-44	CD4 naiva	DUSP4
DNAJB11	8.00542e-26	0.19361	0.957	0.926	1.60108e-22	CD4 naiva	DNAJB1
CD82	7.15436e-51	0.189869	0.634	0.517	1.43087e-47	CD4 naiva	CD82
CTLA4	3.42741e-10	0.186325	0.552	0.511	6.85482e-07	CD4 naiva	CTLA4
NAMPT	3.53221e-106	0.185892	0.864	0.753	7.06441e-103	CD4 naiva	NAMPT
TOB1	1.33477e-32	0.185429	0.891	0.826	2.66954e-29	CD4 naiva	TOB1
PFKFB3	1.26562e-67	0.183447	0.758	0.669	2.53124e-64	CD4 naiva	PFKFB3
PHLDA1	3.10345e-18	0.180036	0.774	0.714	6.2069e-15	CD4 naiva	PHLDA1
KLF2	3.33765e-09	0.178845	0.825	0.809	6.6753e-06	CD4 naiva	KLF2
S100A11	1.68441e-25	0.174251	0.809	0.747	3.36883e-22	CD4 naiva	S100A11
TRAT11	2.47792e-35	0.173295	0.735	0.687	4.95584e-32	CD4 naiva	TRAT1
TNFAIP8	7.34389e-19	0.172666	0.645	0.589	1.46878e-15	CD4 naiva	TNFAIP8
CD55	4.43625e-96	0.171825	0.909	0.816	8.8725e-93	CD4 naiva	CD55
ARL4A	1.41863e-29	0.170929	0.752	0.703	2.83725e-26	CD4 naiva	ARL4A
ANXA11	2.42776e-13	0.170727	0.971	0.949	4.85552e-10	CD4 naiva	ANXA1
VIM1	1.49943e-55	0.16762	0.948	0.893	2.99886e-52	CD4 naiva	VIM
EVI2B	3.14644e-23	0.167279	0.754	0.687	6.29287e-20	CD4 naiva	EVI2B
SUSD3	1.51726e-24	0.162756	0.528	0.388	3.03453e-21	CD4 naiva	SUSD3
HAPLN3	2.56411e-156	0.161659	0.724	0.582	5.12822e-153	CD4 naiva	HAPLN3
GADD45G	4.18349e-14	0.157931	0.782	0.779	8.36697e-11	CD4 naiva	GADD45G
CD59	1.36358e-55	0.157555	0.724	0.644	2.72717e-52	CD4 naiva	CD59
TSHZ2	1.82582e-98	0.157196	0.618	0.432	3.65164e-95	CD4 naiva	TSHZ2
SGK1	9.01748e-123	0.156392	0.698	0.521	1.8035e-119	CD4 naiva	SGK1
LIMS1	0.00713257	0.156272	0.532	0.526	1	CD4 naiva	LIMS1
LGALS3	1.74005e-89	0.155925	0.704	0.474	3.48009e-86	CD4 naiva	LGALS3
SATB1	1.72078e-103	0.155219	0.777	0.701	3.44156e-100	CD4 naiva	SATB1
IL2RA	1.2543e-145	0.154976	0.687	0.561	2.50859e-142	CD4 naiva	IL2RA
NCF1	6.53391e-11	0.153532	0.529	0.457	1.30678e-07	CD4 naiva	NCF1
IL6ST	1.58403e-33	0.151548	0.577	0.469	3.16805e-30	CD4 naiva	IL6ST
JAML1	2.65665e-67	0.151183	0.651	0.429	5.31329e-64	CD4 naiva	JAML
ITM2A1	1.5253e-09	0.150174	0.722	0.691	3.05061e-06	CD4 naiva	ITM2A
ID3	3.08442e-41	0.148757	0.634	0.524	6.16884e-38	CD4 naiva	ID3
SAT11	3.31787e-09	0.148547	0.937	0.914	6.63575e-06	CD4 naiva	SAT1
COTL11	3.5904e-33	0.147519	0.825	0.786	7.18079e-30	CD4 naiva	COTL1
BEX3	4.55509e-13	0.147343	0.51	0.408	9.11019e-10	CD4 naiva	BEX3
MIF	2.59991e-19	0.146919	0.902	0.869	5.19982e-16	CD4 naiva	MIF
TNFSF8	2.8446e-72	0.14601	0.623	0.448	5.6892e-69	CD4 naiva	TNFSF8
SNX9	1.17402e-97	0.145348	0.676	0.527	2.34805e-94	CD4 naiva	SNX9
HSPD1	2.26269e-21	0.145221	0.754	0.698	4.52539e-18	CD4 naiva	HSPD1
TBC1D4	1.99857e-14	0.144622	0.534	0.439	3.99714e-11	CD4 naiva	TBC1D4
NELL2	1.89688e-97	0.143806	0.715	0.592	3.79377e-94	CD4 naiva	NELL2
DPP4	2.06791e-130	0.143356	0.721	0.537	4.13581e-127	CD4 naiva	DPP4
TNFAIP31	5.17821e-19	0.142039	0.94	0.91	1.03564e-15	CD4 naiva	TNFAIP3
LY96	1.82885e-05	0.141521	0.505	0.468	0.0365769	CD4 naiva	LY96
RILPL2	6.97124e-27	0.141503	0.811	0.77	1.39425e-23	CD4 naiva	RILPL2
HSPA1B2	1.09396e-31	0.136704	0.819	0.751	2.18792e-28	CD4 naiva	HSPA1B
LSR	1.0454e-98	0.136486	0.692	0.575	2.09081e-95	CD4 naiva	LSR
TIFA	5.23814e-102	0.136459	0.739	0.63	1.04763e-98	CD4 naiva	TIFA
LPAR6	2.29173e-75	0.1345	0.733	0.601	4.58347e-72	CD4 naiva	LPAR6
HSPA8	3.63336e-20	0.133753	0.955	0.942	7.26671e-17	CD4 naiva	HSPA8
CTSL	1.28735e-59	0.132656	0.625	0.518	2.5747e-56	CD4 naiva	CTSL
ATP2B11	7.01008e-42	0.132309	0.805	0.727	1.40202e-38	CD4 naiva	ATP2B1
CLEC2D2	5.75794e-14	0.131734	0.884	0.849	1.15159e-10	CD4 naiva	CLEC2D
HSP90AB11	4.78021e-16	0.131697	0.912	0.867	9.56042e-13	CD4 naiva	HSP90AB1
TMEM14C	5.89743e-51	0.131337	0.685	0.579	1.17949e-47	CD4 naiva	TMEM14C
RETREG1	3.51482e-43	0.130744	0.574	0.45	7.02965e-40	CD4 naiva	RETREG1
LGALS3BP	6.02137e-58	0.129703	0.664	0.603	1.20427e-54	CD4 naiva	LGALS3BP
GNA15	6.40919e-206	0.128664	0.811	0.679	1.28184e-202	CD4 naiva	GNA15
PRDX2	1.68092e-17	0.127153	0.768	0.757	3.36183e-14	CD4 naiva	PRDX2
TNFSF13B	9.5029e-38	0.126648	0.546	0.412	1.90058e-34	CD4 naiva	TNFSF13B
RGS10	5.64388e-11	0.126564	0.626	0.586	1.12878e-07	CD4 naiva	RGS10
SELENOM	2.21595e-14	0.125251	0.672	0.631	4.43189e-11	CD4 naiva	SELENOM
VMP1	7.67967e-09	0.124829	0.68	0.643	1.53593e-05	CD4 naiva	VMP1
FRMD4B	1.46968e-79	0.124354	0.687	0.521	2.93937e-76	CD4 naiva	FRMD4B
RBPJ	1.94268e-20	0.121024	0.686	0.614	3.88536e-17	CD4 naiva	RBPJ
CTSB	1.34022e-10	0.120785	0.617	0.57	2.68044e-07	CD4 naiva	CTSB
GATA31	6.46151e-16	0.120655	0.714	0.66	1.2923e-12	CD4 naiva	GATA3
CD6	6.78209e-32	0.120158	0.893	0.843	1.35642e-28	CD4 naiva	CD6
TIMP1	1.46169e-25	0.119728	0.815	0.776	2.92337e-22	CD4 naiva	TIMP1
SLAMF1	1.06233e-34	0.117859	0.612	0.544	2.12466e-31	CD4 naiva	SLAMF1
TYMP	1.45369e-38	0.117736	0.734	0.624	2.90737e-35	CD4 naiva	TYMP
HIF1A	9.21813e-65	0.117508	0.734	0.596	1.84363e-61	CD4 naiva	HIF1A
RGS16	9.83861e-133	0.116996	0.789	0.699	1.96772e-129	CD4 naiva	RGS16
IRS2	2.34704e-73	0.115939	0.699	0.647	4.69408e-70	CD4 naiva	IRS2
SLC39A8	1.33415e-26	0.112344	0.709	0.687	2.6683e-23	CD4 naiva	SLC39A8
CITED21	6.29636e-06	0.112056	0.791	0.766	0.0125927	CD4 naiva	CITED2
GADD45A	1.03589e-17	0.108841	0.798	0.779	2.07178e-14	CD4 naiva	GADD45A
SESN3	1.88452e-29	0.108214	0.586	0.51	3.76904e-26	CD4 naiva	SESN3
AC013264.1	1.59879e-78	0.108171	0.676	0.543	3.19758e-75	CD4 naiva	AC013264.1
SPINT2	1.11395e-08	0.108151	0.486	0.4	2.22789e-05	CD4 naiva	SPINT2
SAMHD1	1.8691e-09	0.106798	0.669	0.631	3.7382e-06	CD4 naiva	SAMHD1
SUN1	9.55359e-75	0.105692	0.711	0.588	1.91072e-71	CD4 naiva	SUN1
RIC3	1.4173e-14	0.104684	0.514	0.399	2.8346e-11	CD4 naiva	RIC3
2022-06-02	3.78563e-09	0.102842	0.955	0.945	7.57126e-06	CD4 naiva	JUN
LDLR	2.54659e-114	0.102825	0.797	0.658	5.09319e-111	CD4 naiva	LDLR
LINC01943	6.13901e-27	0.10276	0.644	0.555	1.2278e-23	CD4 naiva	LINC01943
PELI1	7.16477e-27	0.102664	0.631	0.549	1.43295e-23	CD4 naiva	PELI1
MAST4	1.13642e-40	0.101896	0.57	0.398	2.27284e-37	CD4 naiva	MAST4
SYNJ2	8.82513e-103	0.100807	0.695	0.544	1.76503e-99	CD4 naiva	SYNJ2
TUBA1A1	3.29873e-07	0.100554	0.868	0.836	0.000659746	CD4 naiva	TUBA1A
IL7R1	4.14641e-48	0.748385	0.897	0.728	8.29282e-45	CD4 memory	IL7R
LTB1	1.28504e-42	0.620851	0.916	0.728	2.57009e-39	CD4 memory	LTB
GPR1831	4.1955e-35	0.611583	0.872	0.654	8.391e-32	CD4 memory	GPR183
BIRC31	4.18963e-27	0.523029	0.938	0.835	8.37927e-24	CD4 memory	BIRC3
TNFRSF41	7.28483e-35	0.503628	0.788	0.626	1.45697e-31	CD4 memory	TNFRSF4
MT-ND12	6.929e-25	0.502449	0.978	0.931	1.3858e-21	CD4 memory	MT-ND1
CCR71	1.41536e-60	0.486349	0.916	0.741	2.83073e-57	CD4 memory	CCR7
LMNA2	3.53502e-31	0.465801	0.962	0.886	7.07004e-28	CD4 memory	LMNA
SOCS31	1.77769e-27	0.442094	0.881	0.766	3.55539e-24	CD4 memory	SOCS3
KLF63	4.37011e-21	0.433281	0.912	0.838	8.74021e-18	CD4 memory	KLF6
FOS2	9.921e-14	0.418938	0.931	0.898	1.9842e-10	CD4 memory	FOS
RGCC2	8.28801e-21	0.413418	0.981	0.905	1.6576e-17	CD4 memory	RGCC
SAMSN12	2.57166e-18	0.402415	0.956	0.853	5.14333e-15	CD4 memory	SAMSN1
TNFRSF251	1.53855e-22	0.392318	0.8	0.707	3.07709e-19	CD4 memory	TNFRSF25
CD21	4.99399e-19	0.387871	0.934	0.811	9.98798e-16	CD4 memory	CD2
ICOS1	1.13635e-28	0.383105	0.803	0.592	2.2727e-25	CD4 memory	ICOS
TRAC1	4.55607e-21	0.380921	0.922	0.85	9.11213e-18	CD4 memory	TRAC
SLC2A31	2.81488e-12	0.367229	0.941	0.894	5.62976e-09	CD4 memory	SLC2A3
VIM2	8.55524e-18	0.365093	0.941	0.897	1.71105e-14	CD4 memory	VIM
ARID5B1	5.00582e-21	0.363126	0.844	0.666	1.00116e-17	CD4 memory	ARID5B
SPOCK21	7.94165e-14	0.362891	0.909	0.839	1.58833e-10	CD4 memory	SPOCK2
BATF1	1.00726e-20	0.361114	0.825	0.64	2.01451e-17	CD4 memory	BATF
ADAM191	6.78114e-42	0.333524	0.853	0.596	1.35623e-38	CD4 memory	ADAM19
CDKN1A1	3.37263e-42	0.332588	0.931	0.833	6.74525e-39	CD4 memory	CDKN1A
RBPJ1	8.79234e-06	0.331353	0.703	0.62	0.0175847	CD4 memory	RBPJ
AREG1	1.07057e-08	0.325051	0.878	0.784	2.14114e-05	CD4 memory	AREG
MAF1	6.02558e-10	0.313596	0.731	0.633	1.20512e-06	CD4 memory	MAF
ZFP36L22	4.47615e-16	0.313378	0.981	0.963	8.9523e-13	CD4 memory	ZFP36L2
CD522	8.90187e-16	0.302278	0.978	0.941	1.78037e-12	CD4 memory	CD52
KLF21	0.00358656	0.297746	0.85	0.81	1	CD4 memory	KLF2
TYMP1	3.44992e-11	0.270699	0.784	0.632	6.89984e-08	CD4 memory	TYMP
DUSP42	7.40539e-17	0.270274	0.856	0.69	1.48108e-13	CD4 memory	DUSP4
ANXA12	6.41733e-08	0.268254	0.978	0.951	0.000128347	CD4 memory	ANXA1
CLEC2D3	0.000525408	0.268198	0.953	0.851	1	CD4 memory	CLEC2D
CCR61	4.74682e-45	0.262096	0.834	0.616	9.49363e-42	CD4 memory	CCR6
CD53	1.19278e-22	0.258497	0.909	0.797	2.38555e-19	CD4 memory	CD5
PBXIP11	2.54402e-12	0.255236	0.853	0.743	5.08803e-09	CD4 memory	PBXIP1
CD281	1.68452e-21	0.253098	0.766	0.604	3.36904e-18	CD4 memory	CD28
TNFAIP32	9.39664e-10	0.245653	0.95	0.913	1.87933e-06	CD4 memory	TNFAIP3
IL2RA1	2.88324e-16	0.24559	0.688	0.572	5.76649e-13	CD4 memory	IL2RA
NAMPT1	9.82656e-15	0.241427	0.866	0.762	1.96531e-11	CD4 memory	NAMPT
SNX91	1.72695e-06	0.240452	0.631	0.541	0.0034539	CD4 memory	SNX9
AQP31	8.40299e-14	0.239683	0.706	0.59	1.6806e-10	CD4 memory	AQP3
CORO1B1	2.7133e-10	0.239442	0.738	0.588	5.4266e-07	CD4 memory	CORO1B
TSHZ21	6.40566e-05	0.238514	0.578	0.448	0.128113	CD4 memory	TSHZ2
PIM21	2.20948e-13	0.238442	0.916	0.825	4.41896e-10	CD4 memory	PIM2
CD41	5.50028e-23	0.229431	0.825	0.728	1.10006e-19	CD4 memory	CD4
PLP22	1.01077e-12	0.227319	0.856	0.7	2.02154e-09	CD4 memory	PLP2
TMEM1231	2.41134e-11	0.22695	0.841	0.761	4.82267e-08	CD4 memory	TMEM123
TNFRSF18	0.000285445	0.225908	0.603	0.516	0.570891	CD4 memory	TNFRSF18
PFKFB31	7.54985e-09	0.223968	0.756	0.677	1.50997e-05	CD4 memory	PFKFB3
GPR1711	4.64019e-08	0.222897	0.681	0.552	9.28037e-05	CD4 memory	GPR171
ZFP36	0.00159392	0.219027	0.969	0.958	1	CD4 memory	ZFP36
GADD45A1	8.42854e-10	0.215537	0.866	0.78	1.68571e-06	CD4 memory	GADD45A
ANKRD281	4.07761e-08	0.212726	0.716	0.573	8.15522e-05	CD4 memory	ANKRD28
EZR2	1.71931e-08	0.20948	0.959	0.886	3.43863e-05	CD4 memory	EZR
SOX4	8.31419e-06	0.209012	0.394	0.452	0.0166284	CD4 memory	SOX4
MYC1	7.1153e-17	0.207272	0.75	0.628	1.42306e-13	CD4 memory	MYC
NEAT11	0.000931389	0.200376	0.916	0.876	1	CD4 memory	NEAT1
RGS12	0.00219151	0.200157	0.894	0.894	1	CD4 memory	RGS1
PGM2L1	3.52342e-05	0.199738	0.575	0.459	0.0704683	CD4 memory	PGM2L1
TBC1D41	1.302e-05	0.198732	0.591	0.446	0.0260399	CD4 memory	TBC1D4
CD551	2.93873e-06	0.194769	0.916	0.824	0.00587746	CD4 memory	CD55
ATP2B12	7.11764e-09	0.194609	0.822	0.733	1.42353e-05	CD4 memory	ATP2B1
PIM11	7.67159e-14	0.194497	0.909	0.775	1.53432e-10	CD4 memory	PIM1
RANBP1	0.00692755	0.192707	0.825	0.743	1	CD4 memory	RANBP1
2022-06-03	0.000756108	0.191394	0.944	0.946	1	CD4 memory	JUN
SOCS11	1.63149e-08	0.190997	0.872	0.791	3.26297e-05	CD4 memory	SOCS1
TRAF1	4.18998e-15	0.190605	0.753	0.62	8.37997e-12	CD4 memory	TRAF1
LGALS31	4.8595e-15	0.187995	0.731	0.493	9.71899e-12	CD4 memory	LGALS3
SELL1	1.05979e-18	0.186967	0.816	0.696	2.11957e-15	CD4 memory	SELL
HPGD	3.39846e-05	0.186813	0.578	0.44	0.0679691	CD4 memory	HPGD
CTSB1	8.75226e-06	0.186283	0.666	0.574	0.0175045	CD4 memory	CTSB
SATB11	7.44083e-14	0.186221	0.794	0.707	1.48817e-10	CD4 memory	SATB1
CTLA41	0.00263156	0.183388	0.572	0.515	1	CD4 memory	CTLA4
S100A111	5.58175e-06	0.182194	0.841	0.752	0.0111635	CD4 memory	S100A11
CAPG1	1.54495e-06	0.181892	0.612	0.454	0.0030899	CD4 memory	CAPG
TMEM14C1	1.38866e-08	0.180824	0.691	0.588	2.77731e-05	CD4 memory	TMEM14C
RNASET21	6.95451e-09	0.176491	0.872	0.798	1.3909e-05	CD4 memory	RNASET2
PRDM1	0.00594867	0.173892	0.634	0.547	1	CD4 memory	PRDM1
RNF145	2.68311e-05	0.172793	0.772	0.66	0.0536623	CD4 memory	RNF145
COTL12	1.80191e-07	0.170959	0.866	0.788	0.000360381	CD4 memory	COTL1
BEX31	0.00152028	0.165912	0.531	0.417	1	CD4 memory	BEX3
CD821	3.42794e-08	0.164119	0.656	0.526	6.85587e-05	CD4 memory	CD82
GATA32	1.87272e-07	0.160879	0.772	0.663	0.000374544	CD4 memory	GATA3
GADD45G1	1.03734e-09	0.159935	0.838	0.779	2.07467e-06	CD4 memory	GADD45G
NFKBIZ	5.95069e-06	0.158169	0.756	0.662	0.0119014	CD4 memory	NFKBIZ
ASAP1	0.000205732	0.156962	0.594	0.482	0.411464	CD4 memory	ASAP1
LEF11	3.35609e-32	0.1553	0.819	0.646	6.71217e-29	CD4 memory	LEF1
TOB11	0.000154043	0.154951	0.888	0.832	0.308086	CD4 memory	TOB1
TRAT12	3.26812e-05	0.154378	0.75	0.691	0.0653624	CD4 memory	TRAT1
SYNJ21	4.73859e-13	0.147625	0.706	0.557	9.47718e-10	CD4 memory	SYNJ2
SLAMF11	1.03281e-06	0.147594	0.638	0.549	0.00206562	CD4 memory	SLAMF1
ICA1	0.000409504	0.147234	0.378	0.352	0.819008	CD4 memory	ICA1
CD61	7.64752e-09	0.146203	0.916	0.847	1.5295e-05	CD4 memory	CD6
PHLDA11	1.82599e-06	0.145883	0.809	0.718	0.00365199	CD4 memory	PHLDA1
CRIP21	1.39613e-37	0.145536	0.806	0.548	2.79226e-34	CD4 memory	CRIP2
PELI11	0.000559446	0.144508	0.631	0.556	1	CD4 memory	PELI1
PIM31	2.02431e-14	0.144429	0.925	0.774	4.04861e-11	CD4 memory	PIM3
SEL1L3	7.20744e-05	0.143973	0.597	0.482	0.144149	CD4 memory	SEL1L3
PTGER41	0.000179856	0.143803	0.816	0.728	0.359712	CD4 memory	PTGER4
TP53INP1	1.11335e-10	0.142868	0.625	0.431	2.2267e-07	CD4 memory	TP53INP1
AL121944.1	7.02077e-08	0.142865	0.725	0.609	0.000140415	CD4 memory	AL121944.1
LST1	6.32677e-14	0.142519	0.722	0.577	1.26535e-10	CD4 memory	LST1
JAML2	3.38271e-13	0.141924	0.691	0.446	6.76542e-10	CD4 memory	JAML
TPM4	0.000130909	0.13507	0.872	0.759	0.261818	CD4 memory	TPM4
GEM	1.21693e-06	0.135066	0.669	0.606	0.00243386	CD4 memory	GEM
MFGE8	4.49601e-12	0.134483	0.734	0.594	8.99202e-09	CD4 memory	MFGE8
RGS161	4.57367e-21	0.132739	0.828	0.706	9.14733e-18	CD4 memory	RGS16
NBL1	3.25571e-09	0.131871	0.562	0.356	6.51142e-06	CD4 memory	NBL1
CITED22	0.0083975	0.131005	0.825	0.767	1	CD4 memory	CITED2
LINC019431	8.1653e-06	0.130121	0.672	0.562	0.0163306	CD4 memory	LINC01943
MX2	0.0064071	0.129804	0.678	0.616	1	CD4 memory	MX2
DNPH1	0.00962231	0.128047	0.606	0.534	1	CD4 memory	DNPH1
GK	2.86339e-17	0.127911	0.7	0.497	5.72678e-14	CD4 memory	GK
SESN31	0.000795472	0.127704	0.594	0.517	1	CD4 memory	SESN3
MAST41	4.07231e-11	0.126938	0.619	0.412	8.14463e-08	CD4 memory	MAST4
IGFBP4	1.92534e-31	0.125332	0.775	0.553	3.85068e-28	CD4 memory	IGFBP4
CRIP11	9.01417e-05	0.124846	0.981	0.941	0.180283	CD4 memory	CRIP1
PCSK1N	1.43146e-05	0.123991	0.609	0.565	0.0286292	CD4 memory	PCSK1N
SUN11	3.08864e-14	0.123271	0.747	0.598	6.17728e-11	CD4 memory	SUN1
TRBC22	0.000503098	0.122626	0.956	0.921	1	CD4 memory	TRBC2
RORA	0.0009737	0.120345	0.85	0.807	1	CD4 memory	RORA
FRMD4B1	1.89679e-15	0.119285	0.731	0.534	3.79358e-12	CD4 memory	FRMD4B
NINJ1	5.95707e-09	0.118326	0.878	0.764	1.19141e-05	CD4 memory	NINJ1
MYADM1	1.66792e-07	0.116381	0.85	0.755	0.000333584	CD4 memory	MYADM
NAGA	0.00652347	0.116022	0.656	0.575	1	CD4 memory	NAGA
HIF1A1	1.78173e-08	0.115906	0.75	0.607	3.56345e-05	CD4 memory	HIF1A
PERP1	1.98573e-10	0.112283	0.753	0.562	3.97145e-07	CD4 memory	PERP
PASK1	1.41054e-31	0.110837	0.794	0.588	2.82109e-28	CD4 memory	PASK
LMAN1	1.73289e-06	0.110451	0.741	0.643	0.00346578	CD4 memory	LMAN1
NR3C11	0.0086136	0.110309	0.731	0.702	1	CD4 memory	NR3C1
SOD21	1.99751e-20	0.109955	0.859	0.734	3.99503e-17	CD4 memory	SOD2
ZBTB10	8.28702e-05	0.10978	0.491	0.608	0.16574	CD4 memory	ZBTB10
SGK11	5.5648e-17	0.109148	0.722	0.536	1.11296e-13	CD4 memory	SGK1
LDHB1	0.000185899	0.108748	0.894	0.84	0.371797	CD4 memory	LDHB
GALM1	0.00139359	0.10816	0.616	0.525	1	CD4 memory	GALM
CXCR61	4.61122e-07	0.108118	0.656	0.487	0.000922243	CD4 memory	CXCR6
IRS21	1.45489e-07	0.107285	0.7	0.651	0.000290979	CD4 memory	IRS2
GIMAP71	1.08557e-09	0.104109	0.869	0.688	2.17115e-06	CD4 memory	GIMAP7
SELENOM1	2.51607e-06	0.104025	0.756	0.633	0.00503214	CD4 memory	SELENOM
DNAJB12	0.00177655	0.103084	0.966	0.929	1	CD4 memory	DNAJB1
DAAM1	0.0005905	0.102999	0.681	0.588	1	CD4 memory	DAAM1
ST8SIA1	2.22078e-22	0.102877	0.697	0.435	4.44155e-19	CD4 memory	ST8SIA1
LPAR61	7.44371e-11	0.101946	0.775	0.611	1.48874e-07	CD4 memory	LPAR6
TNFSF13B1	7.06663e-05	0.101805	0.562	0.422	0.141333	CD4 memory	TNFSF13B
FTH11	1.57635e-05	0.100893	1	0.999	0.0315269	CD4 memory	FTH1
SELL2	0	1.38041	0.946	0.682	0	Th2	SELL
CCR72	0	1.27831	0.929	0.732	0	Th2	CCR7
SOCS32	0	1.22945	0.958	0.755	0	Th2	SOCS3
LTB2	0	1.11327	0.965	0.715	0	Th2	LTB
AREG2	0	0.903356	0.944	0.775	0	Th2	AREG
IL7R2	0	0.888866	0.936	0.717	0	Th2	IL7R
GPR1832	7.46073e-306	0.873855	0.891	0.642	1.49215e-302	Th2	GPR183
LEF12	0	0.870032	0.878	0.634	0	Th2	LEF1
LDHB2	0	0.833291	0.965	0.833	0	Th2	LDHB
ICOS2	0	0.763562	0.884	0.576	0	Th2	ICOS
MAL1	0	0.753985	0.819	0.408	0	Th2	MAL
TMEM1232	1.12604e-271	0.735578	0.909	0.753	2.25207e-268	Th2	TMEM123
SLC2A32	3.12214e-267	0.734116	0.976	0.889	6.24427e-264	Th2	SLC2A3
PIM22	0	0.730374	0.94	0.819	0	Th2	PIM2
TSHZ22	0	0.623359	0.791	0.427	0	Th2	TSHZ2
CD552	2.72751e-276	0.607957	0.946	0.817	5.45503e-273	Th2	CD55
PASK2	0	0.548288	0.827	0.576	0	Th2	PASK
GIMAP72	9.2627e-205	0.525129	0.901	0.676	1.85254e-201	Th2	GIMAP7
BIRC32	1.65137e-132	0.481373	0.926	0.83	3.30275e-129	Th2	BIRC3
KLF22	1.34388e-116	0.466728	0.896	0.805	2.68775e-113	Th2	KLF2
MYC2	1.51849e-270	0.438979	0.806	0.618	3.03698e-267	Th2	MYC
SOD22	6.40888e-291	0.428281	0.897	0.725	1.28178e-287	Th2	SOD2
RNASET22	2.5171e-130	0.400877	0.906	0.792	5.0342e-127	Th2	RNASET2
CD282	5.60876e-236	0.387378	0.821	0.592	1.12175e-232	Th2	CD28
CCR62	3.51188e-254	0.372718	0.831	0.605	7.02376e-251	Th2	CCR6
TNFRSF252	3.34921e-112	0.359819	0.79	0.703	6.69842e-109	Th2	TNFRSF25
LPAR62	2.26116e-214	0.358867	0.816	0.6	4.52231e-211	Th2	LPAR6
GADD45A2	1.76845e-124	0.35308	0.851	0.777	3.5369e-121	Th2	GADD45A
FTH12	5.93824e-165	0.3385	1	0.999	1.18765e-161	Th2	FTH1
SATB12	9.13533e-207	0.327238	0.831	0.7	1.82707e-203	Th2	SATB1
LYPD3	0	0.319384	0.832	0.683	0	Th2	LYPD3
BATF2	2.48853e-235	0.310587	0.886	0.626	4.97706e-232	Th2	BATF
FOS3	1.66481e-74	0.309545	0.95	0.895	3.32961e-71	Th2	FOS
CD69	8.68473e-75	0.305209	0.959	0.904	1.73695e-71	Th2	CD69
CRIP22	0	0.294218	0.835	0.533	0	Th2	CRIP2
TRAC2	3.37311e-85	0.287785	0.949	0.845	6.74623e-82	Th2	TRAC
AQP32	7.89067e-128	0.287178	0.745	0.582	1.57813e-124	Th2	AQP3
CD271	3.72559e-102	0.270963	0.675	0.379	7.45118e-99	Th2	CD27
TNFRSF42	1.13709e-134	0.27084	0.768	0.62	2.27419e-131	Th2	TNFRSF4
PIM12	2.83444e-104	0.269014	0.882	0.77	5.66887e-101	Th2	PIM1
HIF1A2	1.24025e-195	0.268235	0.848	0.593	2.4805e-192	Th2	HIF1A
BEX32	2.6031e-80	0.260187	0.619	0.405	5.20619e-77	Th2	BEX3
BEX2	2.88417e-116	0.259287	0.726	0.641	5.76834e-113	Th2	BEX2
NAMPT2	3.77928e-137	0.252893	0.884	0.756	7.55856e-134	Th2	NAMPT
NFKBIZ1	3.59721e-102	0.250512	0.812	0.654	7.19441e-99	Th2	NFKBIZ
TIFA1	2.96724e-192	0.244023	0.799	0.631	5.93447e-189	Th2	TIFA
ARID5B2	3.21333e-57	0.23945	0.801	0.659	6.42665e-54	Th2	ARID5B
NELL21	5.38111e-139	0.237682	0.746	0.594	1.07622e-135	Th2	NELL2
PTGER42	6.39513e-54	0.234866	0.835	0.722	1.27903e-50	Th2	PTGER4
SESN32	1.22202e-102	0.228075	0.661	0.508	2.44405e-99	Th2	SESN3
IL6ST1	7.88713e-73	0.225741	0.641	0.469	1.57743e-69	Th2	IL6ST
SOCS12	1.60263e-47	0.225224	0.842	0.789	3.20525e-44	Th2	SOCS1
TBC1D42	8.62871e-128	0.216822	0.68	0.433	1.72574e-124	Th2	TBC1D4
HAPLN31	2.57352e-199	0.213522	0.766	0.584	5.14703e-196	Th2	HAPLN3
RIC31	8.4672e-120	0.211373	0.645	0.395	1.69344e-116	Th2	RIC3
ACTN1	1.47398e-87	0.208832	0.626	0.493	2.94797e-84	Th2	ACTN1
SGK12	1.18554e-99	0.206739	0.703	0.528	2.37108e-96	Th2	SGK1
MTHFD2	2.5186e-95	0.203327	0.892	0.803	5.03719e-92	Th2	MTHFD2
CORO1B2	1.45693e-59	0.198086	0.74	0.58	2.91386e-56	Th2	CORO1B
SPINT21	2.85789e-105	0.197076	0.624	0.395	5.71577e-102	Th2	SPINT2
CD22	8.66817e-29	0.19546	0.904	0.807	1.73363e-25	Th2	CD2
TNFAIP81	1.78329e-37	0.18866	0.689	0.588	3.56658e-34	Th2	TNFAIP8
TOB12	1.92451e-47	0.186932	0.89	0.829	3.84902e-44	Th2	TOB1
CDKN1A2	9.10161e-137	0.186777	0.898	0.83	1.82032e-133	Th2	CDKN1A
EVI2B1	5.19578e-41	0.183164	0.806	0.686	1.03916e-37	Th2	EVI2B
ZFP36L23	7.17155e-36	0.181944	0.974	0.962	1.43431e-32	Th2	ZFP36L2
SNAPC1	6.55396e-106	0.17496	0.766	0.681	1.31079e-102	Th2	SNAPC1
HSPD11	1.31229e-62	0.174652	0.824	0.695	2.62459e-59	Th2	HSPD1
PRMT9	1.29616e-40	0.174077	0.714	0.6	2.59232e-37	Th2	PRMT9
RGS101	1.49337e-21	0.171393	0.66	0.585	2.98673e-18	Th2	RGS10
LSR1	1.86737e-75	0.170993	0.689	0.579	3.73475e-72	Th2	LSR
ZNF331	1.07004e-28	0.164495	0.852	0.801	2.14008e-25	Th2	ZNF331
MIF1	2.1249e-26	0.162874	0.929	0.868	4.24981e-23	Th2	MIF
C1orf162	4.19946e-22	0.162268	0.665	0.634	8.39893e-19	Th2	C1orf162
DDIT4	8.28475e-20	0.16026	0.954	0.916	1.65695e-16	Th2	DDIT4
CLEC2D4	9.82611e-21	0.158182	0.915	0.848	1.96522e-17	Th2	CLEC2D
IFNGR2	3.51364e-247	0.154485	0.734	0.431	7.02729e-244	Th2	IFNGR2
MX21	3.56674e-135	0.154324	0.769	0.607	7.13347e-132	Th2	MX2
PLEKHB1	5.31285e-91	0.152507	0.68	0.597	1.06257e-87	Th2	PLEKHB1
SELENOM2	6.45036e-36	0.151465	0.71	0.63	1.29007e-32	Th2	SELENOM
PGM2L11	3.91586e-202	0.149949	0.742	0.442	7.83172e-199	Th2	PGM2L1
RETREG11	2.20952e-42	0.148874	0.589	0.453	4.41904e-39	Th2	RETREG1
PPA1	8.21546e-40	0.147882	0.726	0.595	1.64309e-36	Th2	PPA1
SUSD31	9.91494e-64	0.147179	0.6	0.388	1.98299e-60	Th2	SUSD3
CD591	3.77317e-138	0.146659	0.802	0.642	7.54634e-135	Th2	CD59
CD42	8.26948e-50	0.141806	0.744	0.729	1.6539e-46	Th2	CD4
S1PR1	9.75256e-116	0.140217	0.813	0.765	1.95051e-112	Th2	S1PR1
OCIAD21	2.39248e-30	0.140023	0.782	0.677	4.78495e-27	Th2	OCIAD2
AC013264.11	1.30085e-134	0.137942	0.727	0.544	2.60169e-131	Th2	AC013264.1
IRS22	1.24685e-84	0.136406	0.731	0.647	2.4937e-81	Th2	IRS2
LIMS11	1.51842e-16	0.135824	0.594	0.523	3.03685e-13	Th2	LIMS1
PELI12	3.58211e-81	0.133726	0.701	0.547	7.16421e-78	Th2	PELI1
PBXIP12	1.97254e-32	0.13102	0.808	0.74	3.94509e-29	Th2	PBXIP1
HSP90AB12	1.37639e-19	0.129968	0.934	0.868	2.75277e-16	Th2	HSP90AB1
SNN	3.67177e-63	0.128784	0.619	0.528	7.34355e-60	Th2	SNN
SNX92	1.44485e-85	0.128543	0.711	0.531	2.88971e-82	Th2	SNX9
IL2RA2	2.37945e-110	0.128445	0.694	0.565	4.75891e-107	Th2	IL2RA
AL121944.11	1.5842e-75	0.126903	0.709	0.604	3.16839e-72	Th2	AL121944.1
LTA4H	2.20895e-75	0.122946	0.721	0.591	4.4179e-72	Th2	LTA4H
PPT1	2.96973e-53	0.121934	0.779	0.667	5.93947e-50	Th2	PPT1
C1QBP	1.05338e-38	0.121043	0.784	0.702	2.10675e-35	Th2	C1QBP
ARMH1	4.20031e-106	0.119765	0.671	0.462	8.40061e-103	Th2	ARMH1
FBLN5	1.66305e-90	0.11859	0.594	0.331	3.3261e-87	Th2	FBLN5
NPC2	7.73577e-65	0.116734	0.806	0.651	1.54715e-61	Th2	NPC2
SNHG12	7.48015e-116	0.114333	0.81	0.651	1.49603e-112	Th2	SNHG12
AK6	1.23454e-158	0.114202	0.8	0.572	2.46909e-155	Th2	AK6
NCF11	2.67149e-45	0.114181	0.614	0.454	5.34298e-42	Th2	NCF1
RRM1	2.95624e-130	0.112855	0.761	0.631	5.91249e-127	Th2	RRM1
EPHX2	3.66444e-39	0.111662	0.588	0.498	7.32888e-36	Th2	EPHX2
HSPA81	1.061e-15	0.111599	0.965	0.942	2.122e-12	Th2	HSPA8
LY9	1.09189e-88	0.109325	0.785	0.625	2.18377e-85	Th2	LY9
AIF1	1.39297e-82	0.109168	0.651	0.464	2.78594e-79	Th2	AIF1
SLC25A371	1.84885e-91	0.108729	0.721	0.533	3.6977e-88	Th2	SLC25A37
ID31	2.22711e-65	0.10846	0.676	0.526	4.45422e-62	Th2	ID3
DPP41	5.04263e-110	0.105539	0.748	0.542	1.00853e-106	Th2	DPP4
PFKFB32	3.70095e-48	0.105419	0.778	0.671	7.4019e-45	Th2	PFKFB3
LY961	7.50591e-16	0.10252	0.541	0.467	1.50118e-12	Th2	LY96
KLF3	1.82869e-48	0.101314	0.863	0.822	3.65737e-45	Th2	KLF3
GEM1	1.24978e-108	0.101293	0.711	0.6	2.49956e-105	Th2	GEM
GYPC	3.05797e-18	0.100758	0.814	0.74	6.11593e-15	Th2	GYPC
ZFAND5	1.77738e-43	0.100587	0.891	0.826	3.55476e-40	Th2	ZFAND5
GZMK3	2.30931e-118	0.690702	0.818	0.734	4.61861e-115	Th17	GZMK
IL7R3	1.6824e-137	0.581405	0.831	0.722	3.3648e-134	Th17	IL7R
MT2A1	7.36767e-05	0.328455	0.826	0.868	0.147353	Th17	MT2A
2022-06-04	1.25498e-61	0.31807	0.952	0.946	2.50995e-58	Th17	JUN
TNFAIP33	2.52739e-49	0.303965	0.924	0.912	5.05478e-46	Th17	TNFAIP3
ZFP36L24	2.11904e-66	0.290066	0.974	0.962	4.23809e-63	Th17	ZFP36L2
DNAJB13	3.13348e-20	0.24482	0.925	0.93	6.26696e-17	Th17	DNAJB1
FOS4	6.07814e-25	0.235654	0.891	0.899	1.21563e-21	Th17	FOS
CXCR43	2.51116e-55	0.235515	0.985	0.975	5.02232e-52	Th17	CXCR4
BIRC33	7.86871e-20	0.219286	0.858	0.834	1.57374e-16	Th17	BIRC3
JAML3	2.10842e-11	0.209846	0.508	0.445	4.21685e-08	Th17	JAML
GPR1833	6.75944e-29	0.209115	0.711	0.653	1.35189e-25	Th17	GPR183
CD523	7.09243e-41	0.195905	0.973	0.938	1.41849e-37	Th17	CD52
NFKBIA	3.83379e-17	0.195132	0.882	0.901	7.66758e-14	Th17	NFKBIA
MYADM2	1.02561e-09	0.195037	0.747	0.757	2.05123e-06	Th17	MYADM
FTH13	3.87068e-41	0.193411	1	0.999	7.74136e-38	Th17	FTH1
TRAC3	1.40045e-31	0.186561	0.911	0.846	2.8009e-28	Th17	TRAC
ANXA13	1.47075e-23	0.185051	0.966	0.95	2.94151e-20	Th17	ANXA1
TMEM14C2	2.4584e-09	0.182784	0.58	0.59	4.91679e-06	Th17	TMEM14C
PDCD12	1.49575e-20	0.181971	0.652	0.626	2.9915e-17	Th17	PDCD1
IER5	5.31469e-09	0.174179	0.768	0.784	1.06294e-05	Th17	IER5
RORA1	0.00580711	0.171627	0.778	0.81	1	Th17	RORA
CD691	0.000102219	0.169294	0.891	0.909	0.204437	Th17	CD69
SPOCK22	1.03041e-10	0.168668	0.838	0.841	2.06081e-07	Th17	SPOCK2
RGS13	0.000117236	0.164898	0.869	0.896	0.234473	Th17	RGS1
MT-ND13	3.00174e-25	0.164678	0.932	0.932	6.00349e-22	Th17	MT-ND1
CEBPD	3.28341e-07	0.161238	0.5	0.477	0.000656682	Th17	CEBPD
CD54	4.27266e-22	0.155877	0.822	0.797	8.54532e-19	Th17	CD5
LTB3	7.61273e-37	0.153172	0.795	0.725	1.52255e-33	Th17	LTB
AREG3	0.000895751	0.153149	0.768	0.787	1	Th17	AREG
RGCC3	9.6257e-22	0.152765	0.916	0.905	1.92514e-18	Th17	RGCC
CD62	4.18799e-08	0.149474	0.846	0.848	8.37597e-05	Th17	CD6
TRAT13	3.80146e-06	0.148066	0.667	0.694	0.00760293	Th17	TRAT1
SELENOM3	6.21015e-14	0.143321	0.649	0.634	1.24203e-10	Th17	SELENOM
GPR1712	1.09324e-08	0.140568	0.569	0.552	2.18648e-05	Th17	GPR171
PERP2	4.14103e-09	0.140567	0.581	0.563	8.28206e-06	Th17	PERP
TOB13	0.00903912	0.139147	0.79	0.836	1	Th17	TOB1
CD3E3	2.85382e-15	0.138056	0.919	0.881	5.70763e-12	Th17	CD3E
CLEC2D5	1.13276e-07	0.136517	0.862	0.851	0.000226553	Th17	CLEC2D
CXCR31	3.37068e-08	0.133871	0.621	0.63	6.74135e-05	Th17	CXCR3
GADD45B	1.24074e-05	0.133461	0.944	0.948	0.0248147	Th17	GADD45B
PBXIP13	6.14496e-06	0.13339	0.73	0.746	0.0122899	Th17	PBXIP1
FKBP11	0.00658155	0.13268	0.693	0.734	1	Th17	FKBP11
HSP90AA11	2.72114e-05	0.128937	0.913	0.922	0.0544229	Th17	HSP90AA1
ARL4A1	0.00650055	0.128366	0.688	0.709	1	Th17	ARL4A
TSPYL21	2.04361e-05	0.127839	0.731	0.742	0.0408721	Th17	TSPYL2
TNFRSF253	0.00160584	0.125669	0.653	0.713	1	Th17	TNFRSF25
ZFP361	1.04957e-07	0.116232	0.945	0.959	0.000209914	Th17	ZFP36
RNASET23	4.33712e-07	0.115098	0.802	0.799	0.000867425	Th17	RNASET2
ZC3H12A	0.00156427	0.113967	0.718	0.742	1	Th17	ZC3H12A
NELL22	2.2058e-05	0.112438	0.567	0.607	0.0441159	Th17	NELL2
KLF64	0.00200491	0.108422	0.818	0.841	1	Th17	KLF6
CD23	1.35028e-09	0.108349	0.829	0.812	2.70056e-06	Th17	CD2
IL10	2.36277e-07	0.105956	0.289	0.346	0.000472554	Th17	IL10
SOCS33	8.31069e-14	0.105197	0.769	0.767	1.66214e-10	Th17	SOCS3
PIM13	0.00170934	0.103929	0.785	0.776	1	Th17	PIM1
S100A101	1.20157e-07	0.100789	0.9	0.908	0.000240313	Th17	S100A10
LMNA3	0	1.34905	0.975	0.881	0	Tfh	LMNA
VIM3	0	1.12015	0.99	0.891	0	Tfh	VIM
ANXA14	0	1.01735	0.992	0.948	0	Tfh	ANXA1
RGCC4	0	1.00939	0.983	0.9	0	Tfh	RGCC
TXN1	6.28392e-267	0.91848	0.917	0.768	1.25678e-263	Tfh	TXN
ALOX5AP	9.32442e-281	0.905524	0.928	0.784	1.86488e-277	Tfh	ALOX5AP
CRIP12	0	0.884611	0.987	0.938	0	Tfh	CRIP1
PLIN2	2.54938e-235	0.880413	0.859	0.694	5.09877e-232	Tfh	PLIN2
HSPA1A2	9.93207e-227	0.865963	0.873	0.726	1.98641e-223	Tfh	HSPA1A
CXCR62	1.23527e-276	0.845465	0.771	0.469	2.47054e-273	Tfh	CXCR6
PLP23	1.19419e-271	0.842832	0.879	0.689	2.38837e-268	Tfh	PLP2
DUSP43	5.65576e-252	0.834712	0.856	0.68	1.13115e-248	Tfh	DUSP4
RBPJ2	1.88712e-203	0.777447	0.793	0.608	3.77424e-200	Tfh	RBPJ
S100A112	2.75971e-227	0.77567	0.893	0.743	5.51943e-224	Tfh	S100A11
SAMSN13	2.21137e-268	0.761354	0.951	0.848	4.42273e-265	Tfh	SAMSN1
ADAM192	7.38233e-291	0.76064	0.808	0.584	1.47647e-287	Tfh	ADAM19
CD524	0	0.744524	0.993	0.937	0	Tfh	CD52
COTL13	4.67399e-210	0.744013	0.894	0.782	9.34798e-207	Tfh	COTL1
PHLDA12	3.45336e-199	0.739281	0.853	0.71	6.90672e-196	Tfh	PHLDA1
LGALS32	3.5166e-220	0.733564	0.753	0.478	7.0332e-217	Tfh	LGALS3
KLF65	3.4405e-236	0.721224	0.948	0.831	6.88101e-233	Tfh	KLF6
ANKRD282	9.04277e-271	0.71312	0.807	0.558	1.80855e-267	Tfh	ANKRD28
TYMP2	3.09665e-207	0.67741	0.823	0.621	6.1933e-204	Tfh	TYMP
S100A102	6.33314e-243	0.667776	0.961	0.904	1.26663e-239	Tfh	S100A10
CD25	2.19076e-232	0.657574	0.92	0.805	4.38152e-229	Tfh	CD2
CD63	3.00852e-174	0.622821	0.912	0.843	6.01703e-171	Tfh	CD6
TRAC4	1.31436e-229	0.617272	0.961	0.843	2.62873e-226	Tfh	TRAC
LTB4	8.73147e-156	0.613714	0.879	0.719	1.74629e-152	Tfh	LTB
LGALS11	5.72904e-127	0.605448	0.929	0.868	1.14581e-123	Tfh	LGALS1
CAPG2	1.0685e-114	0.588262	0.66	0.441	2.137e-111	Tfh	CAPG
YWHAH1	7.74651e-105	0.583751	0.745	0.623	1.5493e-101	Tfh	YWHAH
PBXIP14	5.33762e-154	0.577914	0.841	0.737	1.06752e-150	Tfh	PBXIP1
TAGLN21	7.37114e-203	0.564801	0.98	0.936	1.47423e-199	Tfh	TAGLN2
ANXA21	7.6542e-126	0.55683	0.882	0.804	1.53084e-122	Tfh	ANXA2
S100A61	1.3675e-254	0.548279	0.987	0.957	2.735e-251	Tfh	S100A6
S100A41	5.3526e-251	0.547905	0.99	0.978	1.07052e-247	Tfh	S100A4
ATP2B13	5.14894e-146	0.543434	0.84	0.727	1.02979e-142	Tfh	ATP2B1
HSPA1B3	3.09862e-129	0.540517	0.822	0.753	6.19725e-126	Tfh	HSPA1B
GADD45G2	1.10787e-127	0.540469	0.798	0.778	2.21574e-124	Tfh	GADD45G
GNA151	0	0.537098	0.81	0.683	0	Tfh	GNA15
TRAT14	1.82734e-143	0.504119	0.825	0.682	3.65469e-140	Tfh	TRAT1
MYADM3	2.13453e-97	0.499049	0.846	0.749	4.26906e-94	Tfh	MYADM
LINC019432	6.47999e-155	0.497941	0.713	0.552	1.296e-151	Tfh	LINC01943
CKLF1	4.83674e-88	0.489414	0.774	0.673	9.67349e-85	Tfh	CKLF
EZR3	2.04833e-102	0.486905	0.92	0.884	4.09666e-99	Tfh	EZR
ANXA51	1.95987e-101	0.478366	0.71	0.536	3.91974e-98	Tfh	ANXA5
GAPDH1	8.75442e-200	0.467446	0.985	0.955	1.75088e-196	Tfh	GAPDH
JAML4	7.21062e-117	0.463124	0.672	0.434	1.44212e-113	Tfh	JAML
CLU1	7.29456e-205	0.462785	0.763	0.62	1.45891e-201	Tfh	CLU
LDLRAD41	3.12241e-115	0.434218	0.683	0.531	6.24482e-112	Tfh	LDLRAD4
CD56	4.65438e-120	0.431111	0.847	0.795	9.30877e-117	Tfh	CD5
DPP42	1.54185e-200	0.427213	0.741	0.541	3.08369e-197	Tfh	DPP4
CD43	3.34142e-178	0.426864	0.793	0.725	6.68284e-175	Tfh	CD4
TNFAIP34	1.56977e-86	0.410241	0.933	0.912	3.13953e-83	Tfh	TNFAIP3
CDKN1A3	2.2667e-115	0.409557	0.843	0.834	4.5334e-112	Tfh	CDKN1A
2022-06-05	3.11664e-85	0.395288	0.977	0.944	6.23328e-82	Tfh	JUN
ARID5B3	7.33269e-92	0.3926	0.792	0.659	1.46654e-88	Tfh	ARID5B
FRMD4B2	2.74169e-152	0.387029	0.71	0.524	5.48338e-149	Tfh	FRMD4B
TNFRSF254	2.52673e-88	0.381383	0.74	0.706	5.05345e-85	Tfh	TNFRSF25
PRDX11	6.89436e-59	0.371591	0.781	0.704	1.37887e-55	Tfh	PRDX1
HLA-DRA3	9.17088e-61	0.359092	0.859	0.762	1.83418e-57	Tfh	HLA-DRA
PERP3	1.21045e-82	0.357385	0.684	0.556	2.42091e-79	Tfh	PERP
CD40LG	1.72688e-21	0.356403	0.514	0.475	3.45376e-18	Tfh	CD40LG
DYNLL1	1.8032e-43	0.352568	0.852	0.843	3.6064e-40	Tfh	DYNLL1
NR3C12	3.07432e-37	0.344759	0.738	0.7	6.14865e-34	Tfh	NR3C1
BIRC34	5.22374e-65	0.335421	0.88	0.833	1.04475e-61	Tfh	BIRC3
PFKFB33	2.88684e-49	0.329674	0.716	0.675	5.77369e-46	Tfh	PFKFB3
CXCR32	3.10288e-37	0.328442	0.651	0.628	6.20577e-34	Tfh	CXCR3
HLA-DQB12	2.26468e-69	0.32708	0.736	0.586	4.52935e-66	Tfh	HLA-DQB1
ZFP36L25	4.04228e-79	0.325759	0.975	0.962	8.08456e-76	Tfh	ZFP36L2
CTSB2	1.81108e-60	0.32319	0.674	0.568	3.62217e-57	Tfh	CTSB
TSPO	1.38808e-42	0.319878	0.787	0.736	2.77616e-39	Tfh	TSPO
HLA-DRB14	1.86737e-42	0.318107	0.885	0.815	3.73474e-39	Tfh	HLA-DRB1
CTLA42	4.15393e-88	0.312314	0.645	0.506	8.30786e-85	Tfh	CTLA4
CCR63	3.73316e-150	0.300789	0.746	0.61	7.46632e-147	Tfh	CCR6
CD9	5.94601e-116	0.295781	0.649	0.461	1.1892e-112	Tfh	CD9
BATF3	1.16765e-76	0.294847	0.749	0.634	2.33529e-73	Tfh	BATF
CD961	1.30362e-34	0.288069	0.752	0.692	2.60725e-31	Tfh	CD96
TMEM14C3	2.34629e-27	0.287457	0.612	0.588	4.69258e-24	Tfh	TMEM14C
CD743	1.34943e-47	0.284119	0.978	0.96	2.69886e-44	Tfh	CD74
LDLR1	4.90583e-80	0.284098	0.735	0.667	9.81166e-77	Tfh	LDLR
CTSH	2.29338e-75	0.278775	0.6	0.443	4.58677e-72	Tfh	CTSH
CD822	4.31363e-35	0.273684	0.594	0.523	8.62725e-32	Tfh	CD82
HSPA61	1.36872e-45	0.269245	0.711	0.644	2.73744e-42	Tfh	HSPA6
IL322	1.2617e-73	0.267975	0.986	0.963	2.52339e-70	Tfh	IL32
TUBA1A2	3.69596e-33	0.264271	0.866	0.837	7.39191e-30	Tfh	TUBA1A
ENO1	3.43696e-44	0.262821	0.877	0.83	6.87392e-41	Tfh	ENO1
CORO1B3	4.06437e-41	0.257706	0.668	0.584	8.12874e-38	Tfh	CORO1B
PKM	4.49992e-26	0.257054	0.801	0.8	8.99983e-23	Tfh	PKM
TUBB2A	1.25176e-56	0.256018	0.787	0.754	2.50352e-53	Tfh	TUBB2A
RGS14	3.53601e-39	0.255455	0.91	0.893	7.07202e-36	Tfh	RGS1
CD58	8.65834e-41	0.255344	0.69	0.633	1.73167e-37	Tfh	CD58
GATA33	1.71323e-23	0.254944	0.692	0.663	3.42647e-20	Tfh	GATA3
ITM2A2	5.73211e-23	0.254194	0.724	0.692	1.14642e-19	Tfh	ITM2A
TPM41	2.07448e-26	0.252441	0.772	0.76	4.14896e-23	Tfh	TPM4
MSC1	8.10967e-119	0.249514	0.715	0.638	1.62193e-115	Tfh	MSC
JPT1	1.63493e-31	0.247551	0.801	0.774	3.26986e-28	Tfh	JPT1
LDHA	1.86874e-41	0.241344	0.968	0.968	3.73747e-38	Tfh	LDHA
GLUL1	1.246e-34	0.238643	0.743	0.675	2.492e-31	Tfh	GLUL
FKBP1A	2.69566e-24	0.236031	0.729	0.683	5.39131e-21	Tfh	FKBP1A
SNX93	7.75138e-77	0.228637	0.646	0.534	1.55028e-73	Tfh	SNX9
PIM32	9.52733e-51	0.228246	0.813	0.773	1.90547e-47	Tfh	PIM3
TNFSF10	3.09879e-101	0.227715	0.708	0.579	6.19758e-98	Tfh	TNFSF10
ATP1B1	3.72308e-28	0.227379	0.546	0.509	7.44615e-25	Tfh	ATP1B1
LAPTM5	2.21237e-49	0.226965	0.937	0.918	4.42474e-46	Tfh	LAPTM5
CMTM6	8.24839e-08	0.222893	0.698	0.737	0.000164968	Tfh	CMTM6
TUBA1C	1.24308e-74	0.222793	0.701	0.606	2.48616e-71	Tfh	TUBA1C
PPARG	1.46788e-187	0.220409	0.678	0.489	2.93577e-184	Tfh	PPARG
TGIF1	2.25418e-27	0.218674	0.758	0.736	4.50835e-24	Tfh	TGIF1
RAN	3.07925e-18	0.21864	0.83	0.805	6.1585e-15	Tfh	RAN
HSPB1	6.62993e-08	0.21777	0.659	0.664	0.000132599	Tfh	HSPB1
PPA11	4.18534e-16	0.217106	0.636	0.601	8.37067e-13	Tfh	PPA1
EMP3	1.15221e-17	0.217012	0.907	0.902	2.30441e-14	Tfh	EMP3
EVI2B2	2.25127e-14	0.216719	0.727	0.691	4.50254e-11	Tfh	EVI2B
HLA-DPA13	1.21866e-22	0.208021	0.884	0.817	2.43733e-19	Tfh	HLA-DPA1
RGS162	3.868e-06	0.207508	0.632	0.713	0.00773601	Tfh	RGS16
NBL11	1.75142e-21	0.200779	0.468	0.35	3.50284e-18	Tfh	NBL1
INSIG1	5.29415e-19	0.198317	0.801	0.801	1.05883e-15	Tfh	INSIG1
TRBC23	1.04233e-23	0.195926	0.924	0.922	2.08467e-20	Tfh	TRBC2
GPR1713	2.65665e-12	0.194474	0.579	0.552	5.31331e-09	Tfh	GPR171
LGALS3BP1	1.51084e-109	0.193851	0.708	0.601	3.02169e-106	Tfh	LGALS3BP
IFNG4	1.37489e-27	0.19285	0.722	0.64	2.74979e-24	Tfh	IFNG
GPR35	5.08391e-111	0.192751	0.726	0.691	1.01678e-107	Tfh	GPR35
SLC7A51	5.62391e-20	0.192561	0.812	0.817	1.12478e-16	Tfh	SLC7A5
ACAT2	1.22431e-77	0.188775	0.722	0.667	2.44862e-74	Tfh	ACAT2
ICOS3	1.12075e-48	0.188065	0.691	0.588	2.2415e-45	Tfh	ICOS
CD3E4	5.88603e-33	0.182161	0.93	0.88	1.17721e-29	Tfh	CD3E
TOB14	1.24829e-16	0.181387	0.841	0.832	2.49658e-13	Tfh	TOB1
TUBA1B	3.69852e-10	0.181209	0.888	0.891	7.39704e-07	Tfh	TUBA1B
OASL1	1.38519e-35	0.181065	0.713	0.665	2.77039e-32	Tfh	OASL
SQLE	6.16849e-11	0.178714	0.523	0.505	1.2337e-07	Tfh	SQLE
GLIPR2	2.56543e-19	0.178183	0.72	0.692	5.13086e-16	Tfh	GLIPR2
ZNRF1	5.99934e-104	0.176673	0.625	0.459	1.19987e-100	Tfh	ZNRF1
MIR155HG1	7.56803e-59	0.176355	0.625	0.497	1.51361e-55	Tfh	MIR155HG
TIMP11	1.47097e-12	0.17581	0.766	0.781	2.94195e-09	Tfh	TIMP1
SPOCK23	8.52231e-19	0.17573	0.846	0.84	1.70446e-15	Tfh	SPOCK2
TESC	1.92333e-21	0.175133	0.618	0.61	3.84667e-18	Tfh	TESC
PELO	3.96912e-24	0.174806	0.647	0.62	7.93823e-21	Tfh	PELO
RUNX2	4.85686e-61	0.172085	0.598	0.487	9.71373e-58	Tfh	RUNX2
RALA	2.23103e-34	0.171462	0.668	0.609	4.46206e-31	Tfh	RALA
DUSP23	3.93231e-42	0.169046	0.589	0.479	7.86463e-39	Tfh	DUSP23
AHR	9.01979e-53	0.168295	0.573	0.462	1.80396e-49	Tfh	AHR
SYNJ22	5.92244e-45	0.167999	0.618	0.554	1.18449e-41	Tfh	SYNJ2
RNH1	1.44225e-07	0.167885	0.715	0.718	0.000288449	Tfh	RNH1
SRGN1	9.08441e-41	0.16745	0.997	0.995	1.81688e-37	Tfh	SRGN
SQOR	4.15875e-05	0.166319	0.589	0.614	0.083175	Tfh	SQOR
GALM2	4.66793e-09	0.16601	0.54	0.525	9.33587e-06	Tfh	GALM
SLAMF12	1.81886e-11	0.165846	0.534	0.551	3.63773e-08	Tfh	SLAMF1
MAST42	2.38904e-55	0.165002	0.561	0.404	4.77808e-52	Tfh	MAST4
SMC4	5.22021e-12	0.163041	0.576	0.545	1.04404e-08	Tfh	SMC4
HMGB1	8.18943e-23	0.161827	0.944	0.934	1.63789e-19	Tfh	HMGB1
DSE	7.24989e-99	0.160328	0.663	0.581	1.44998e-95	Tfh	DSE
PSME2	3.78659e-16	0.159908	0.83	0.8	7.57318e-13	Tfh	PSME2
CRIP23	1.25873e-10	0.159193	0.567	0.55	2.51746e-07	Tfh	CRIP2
SLIRP	3.33179e-07	0.157807	0.753	0.749	0.000666358	Tfh	SLIRP
SUSD32	8.3062e-08	0.157076	0.455	0.397	0.000166124	Tfh	SUSD3
RORA2	3.98601e-11	0.155107	0.799	0.808	7.97202e-08	Tfh	RORA
CYSTM1	4.63183e-27	0.15488	0.668	0.651	9.26365e-24	Tfh	CYSTM1
SEC61B	9.38562e-13	0.154668	0.808	0.783	1.87712e-09	Tfh	SEC61B
FDFT1	1.33594e-07	0.154428	0.631	0.649	0.000267189	Tfh	FDFT1
MTHFD21	3.09941e-10	0.153367	0.794	0.809	6.19883e-07	Tfh	MTHFD2
FKBP111	8.24063e-13	0.153182	0.75	0.729	1.64813e-09	Tfh	FKBP11
NAMPT3	2.65765e-36	0.150543	0.813	0.76	5.3153e-33	Tfh	NAMPT
CITED23	3.63497e-06	0.150309	0.765	0.768	0.00726994	Tfh	CITED2
TMEM1233	5.98762e-18	0.149819	0.77	0.762	1.19752e-14	Tfh	TMEM123
HSPE1	8.54355e-16	0.149703	0.883	0.87	1.70871e-12	Tfh	HSPE1
CHCHD2	1.87313e-15	0.149335	0.901	0.894	3.74627e-12	Tfh	CHCHD2
FABP53	1.10925e-06	0.149108	0.606	0.588	0.00221851	Tfh	FABP5
SEL1L31	4.51534e-53	0.149053	0.598	0.475	9.03069e-50	Tfh	SEL1L3
NCF12	0.000751353	0.148696	0.459	0.464	1	Tfh	NCF1
SLC3A2	5.07372e-06	0.148371	0.657	0.649	0.0101474	Tfh	SLC3A2
MAF2	1.00297e-15	0.146956	0.642	0.633	2.00594e-12	Tfh	MAF
LINC021951	2.80417e-11	0.146554	0.458	0.362	5.60833e-08	Tfh	LINC02195
GRAMD1B	3.17884e-43	0.145732	0.651	0.63	6.35769e-40	Tfh	GRAMD1B
MAP4K4	3.40741e-142	0.143039	0.733	0.571	6.81482e-139	Tfh	MAP4K4
ACOT7	1.23191e-19	0.142045	0.562	0.548	2.46382e-16	Tfh	ACOT7
MIF2	1.07012e-14	0.141708	0.877	0.872	2.14024e-11	Tfh	MIF
PRDX21	2.26378e-10	0.141619	0.752	0.758	4.52756e-07	Tfh	PRDX2
TNFRSF12A	1.38013e-40	0.139787	0.643	0.656	2.76026e-37	Tfh	TNFRSF12A
PNMA1	1.71528e-13	0.139377	0.607	0.618	3.43056e-10	Tfh	PNMA1
FDPS	8.74624e-08	0.138507	0.659	0.652	0.000174925	Tfh	FDPS
ANP32E	4.6359e-06	0.138188	0.697	0.709	0.00927181	Tfh	ANP32E
DNAJC9	2.79149e-08	0.137302	0.641	0.634	5.58298e-05	Tfh	DNAJC9
HERPUD1	1.94007e-10	0.134934	0.843	0.846	3.88014e-07	Tfh	HERPUD1
BCAR3	4.04092e-237	0.134416	0.76	0.68	8.08184e-234	Tfh	BCAR3
ARL4A2	0.00314146	0.133872	0.676	0.71	1	Tfh	ARL4A
SEC11C	1.33107e-13	0.132666	0.662	0.632	2.66213e-10	Tfh	SEC11C
DNAJB14	2.93228e-10	0.132239	0.922	0.93	5.86456e-07	Tfh	DNAJB1
HSP90AB13	7.88279e-08	0.131014	0.869	0.872	0.000157656	Tfh	HSP90AB1
HM13	1.16104e-10	0.130558	0.668	0.648	2.32209e-07	Tfh	HM13
ANKH	7.91296e-23	0.129782	0.674	0.64	1.58259e-19	Tfh	ANKH
SOCS13	1.81448e-11	0.128908	0.807	0.791	3.62895e-08	Tfh	SOCS1
MCM6	9.16394e-77	0.128697	0.737	0.682	1.83279e-73	Tfh	MCM6
EMP1	2.95199e-61	0.128147	0.669	0.585	5.90398e-58	Tfh	EMP1
ERO1A	3.23864e-18	0.127815	0.614	0.583	6.47727e-15	Tfh	ERO1A
LCP2	4.45241e-19	0.127812	0.663	0.623	8.90483e-16	Tfh	LCP2
GPX4	0.00439331	0.127392	0.739	0.759	1	Tfh	GPX4
MID1IP1	1.11036e-08	0.127371	0.527	0.527	2.22072e-05	Tfh	MID1IP1
SAT12	1.58913e-10	0.127198	0.931	0.915	3.17826e-07	Tfh	SAT1
NOP10	4.92652e-05	0.126346	0.695	0.705	0.0985303	Tfh	NOP10
ATP2B1-AS1	1.37318e-30	0.125276	0.636	0.555	2.74636e-27	Tfh	ATP2B1-AS1
C1orf1621	1.28769e-23	0.124975	0.67	0.634	2.57537e-20	Tfh	C1orf162
SLC1A51	0.000516669	0.124668	0.718	0.771	1	Tfh	SLC1A5
TNFSF81	3.50702e-44	0.123637	0.576	0.457	7.01404e-41	Tfh	TNFSF8
LIMS12	1.48799e-08	0.122328	0.539	0.526	2.97597e-05	Tfh	LIMS1
RNF1451	0.000303806	0.121462	0.647	0.662	0.607613	Tfh	RNF145
LCK2	3.51244e-14	0.120601	0.838	0.825	7.02487e-11	Tfh	LCK
FAM241A	0.0045874	0.120046	0.474	0.487	1	Tfh	FAM241A
EIF6	2.78451e-06	0.119326	0.702	0.713	0.00556901	Tfh	EIF6
CBX6	7.08916e-06	0.11762	0.711	0.71	0.0141783	Tfh	CBX6
SNRPF	2.50583e-07	0.117414	0.729	0.709	0.000501165	Tfh	SNRPF
ROGDI	4.48298e-21	0.115231	0.532	0.475	8.96595e-18	Tfh	ROGDI
KIF20B	1.17746e-17	0.114205	0.614	0.574	2.35492e-14	Tfh	KIF20B
AK61	7.65702e-15	0.112364	0.623	0.583	1.5314e-11	Tfh	AK6
SPATS2L1	6.01224e-11	0.110707	0.464	0.418	1.20245e-07	Tfh	SPATS2L
HIF1A3	0.000104676	0.10951	0.617	0.608	0.209351	Tfh	HIF1A
AQP33	0.000569023	0.109176	0.56	0.594	1	Tfh	AQP3
TNFRSF181	1.62003e-32	0.108645	0.585	0.512	3.24006e-29	Tfh	TNFRSF18
ARHGAP18	8.62942e-15	0.108629	0.519	0.466	1.72588e-11	Tfh	ARHGAP18
RILPL21	1.22396e-05	0.107751	0.763	0.774	0.0244793	Tfh	RILPL2
SLC25A5	0.000509084	0.10704	0.805	0.817	1	Tfh	SLC25A5
KIAA0040	1.11429e-05	0.10557	0.541	0.548	0.0222858	Tfh	KIAA0040
ISG15	0.000189149	0.104311	0.796	0.782	0.378298	Tfh	ISG15
SIT1	0.00229101	0.104228	0.438	0.41	1	Tfh	SIT1
PTTG11	8.41299e-08	0.102126	0.57	0.546	0.00016826	Tfh	PTTG1
MIR4435-2HG	1.19462e-21	0.101844	0.64	0.574	2.38925e-18	Tfh	MIR4435-2HG
GZMB	0	1.70838	0.99	0.884	0	NK cells	GZMB
SPON2	0	1.67614	0.903	0.771	0	NK cells	SPON2
GNLY1	0	1.66876	0.997	0.927	0	NK cells	GNLY
TYROBP	0	1.60974	0.879	0.711	0	NK cells	TYROBP
PTGDS	0	1.56851	0.785	0.773	0	NK cells	PTGDS
KLRF1	0	1.55179	0.916	0.817	0	NK cells	KLRF1
PRF1	0	1.51908	0.973	0.87	0	NK cells	PRF1
KLRD1	0	1.49954	0.944	0.751	0	NK cells	KLRD1
FCGR3A	0	1.47549	0.891	0.706	0	NK cells	FCGR3A
CTSW	0	1.43043	0.935	0.624	0	NK cells	CTSW
FGFBP21	0	1.41955	0.924	0.884	0	NK cells	FGFBP2
NKG72	0	1.35957	1	0.933	0	NK cells	NKG7
KLRB1	0	1.34777	0.973	0.795	0	NK cells	KLRB1
FCER1G	0	1.329	0.79	0.623	0	NK cells	FCER1G
CCL4	0	1.26371	0.933	0.821	0	NK cells	CCL4
TRDC	0	1.24833	0.905	0.795	0	NK cells	TRDC
CCL3	0	1.23797	0.748	0.611	0	NK cells	CCL3
CLIC3	0	1.08704	0.811	0.666	0	NK cells	CLIC3
CD7	0	0.960613	0.929	0.806	0	NK cells	CD7
S1PR51	0	0.959088	0.888	0.871	0	NK cells	S1PR5
CD247	0	0.935696	0.887	0.807	0	NK cells	CD247
PLAC8	0	0.929855	0.889	0.881	0	NK cells	PLAC8
CST72	0	0.916949	0.99	0.928	0	NK cells	CST7
GZMH2	0	0.834747	0.957	0.888	0	NK cells	GZMH
MAFF	0	0.803713	0.856	0.783	0	NK cells	MAFF
B3GNT7	0	0.780777	0.754	0.711	0	NK cells	B3GNT7
ITGB2	0	0.7709	0.959	0.903	0	NK cells	ITGB2
HOPX	0	0.720196	0.848	0.778	0	NK cells	HOPX
CCL4L22	1.1384e-172	0.713345	0.667	0.58	2.27681e-169	NK cells	CCL4L2
METRNL	0	0.705792	0.855	0.83	0	NK cells	METRNL
AKR1C3	0	0.705402	0.757	0.714	0	NK cells	AKR1C3
PRSS23	0	0.697366	0.737	0.792	0	NK cells	PRSS23
IGFBP7	0	0.679977	0.649	0.48	0	NK cells	IGFBP7
GZMA2	0	0.669822	0.958	0.899	0	NK cells	GZMA
CMC12	0	0.666163	0.876	0.832	0	NK cells	CMC1
LAIR2	0	0.664199	0.837	0.814	0	NK cells	LAIR2
IL2RB	0	0.659902	0.864	0.825	0	NK cells	IL2RB
PLEK2	0	0.651217	0.798	0.836	0	NK cells	PLEK
SLC15A4	0	0.642697	0.767	0.731	0	NK cells	SLC15A4
GTF3C1	0	0.639517	0.724	0.724	0	NK cells	GTF3C1
ABI3	0	0.613725	0.809	0.691	0	NK cells	ABI3
NCR3	0	0.600497	0.783	0.772	0	NK cells	NCR3
S100B	0	0.589323	0.762	0.769	0	NK cells	S100B
CD300A	0	0.588635	0.697	0.7	0	NK cells	CD300A
HAVCR2	0	0.586282	0.681	0.483	0	NK cells	HAVCR2
GZMM2	0	0.586146	0.915	0.874	0	NK cells	GZMM
MAP3K8	0	0.574061	0.792	0.781	0	NK cells	MAP3K8
MATK1	0	0.572152	0.77	0.694	0	NK cells	MATK
CD160	0	0.569757	0.782	0.784	0	NK cells	CD160
LITAF2	0	0.565369	0.942	0.928	0	NK cells	LITAF
PTPRE	0	0.560469	0.842	0.806	0	NK cells	PTPRE
FGR1	0	0.553122	0.724	0.707	0	NK cells	FGR
CD631	0	0.522221	0.824	0.712	0	NK cells	CD63
RHOC	0	0.517587	0.762	0.664	0	NK cells	RHOC
RGS2	3.1767e-295	0.500333	0.858	0.767	6.3534e-292	NK cells	RGS2
KLRC21	2.59078e-124	0.497737	0.563	0.567	5.18156e-121	NK cells	KLRC2
CTSD	0	0.49081	0.756	0.629	0	NK cells	CTSD
KLRC1	0	0.485549	0.645	0.45	0	NK cells	KLRC1
NFKBIA1	5.08879e-203	0.483449	0.917	0.892	1.01776e-199	NK cells	NFKBIA
AOAH	0	0.483372	0.652	0.474	0	NK cells	AOAH
ARL4C	3.55849e-285	0.478691	0.865	0.851	7.11698e-282	NK cells	ARL4C
ID2	0	0.474322	0.931	0.897	0	NK cells	ID2
IFITM1	0	0.46714	0.942	0.92	0	NK cells	IFITM1
C12orf752	1.58665e-302	0.466252	0.843	0.803	3.17331e-299	NK cells	C12orf75
DSTN	3.48245e-214	0.443952	0.786	0.771	6.9649e-211	NK cells	DSTN
KRT86	0	0.433164	0.764	0.474	0	NK cells	KRT86
BPGM	0	0.432807	0.769	0.752	0	NK cells	BPGM
CEBPB	7.23752e-204	0.431803	0.815	0.776	1.4475e-200	NK cells	CEBPB
GSTP1	3.42556e-220	0.410759	0.811	0.792	6.85111e-217	NK cells	GSTP1
LSP1	0	0.403216	0.931	0.908	0	NK cells	LSP1
ACTG1	0	0.398758	0.963	0.944	0	NK cells	ACTG1
GADD45B1	1.72783e-223	0.393883	0.944	0.949	3.45566e-220	NK cells	GADD45B
LAT2	0	0.391619	0.628	0.483	0	NK cells	LAT2
TRGC11	2.27851e-102	0.383459	0.657	0.723	4.55703e-99	NK cells	TRGC1
HMGN3	1.99285e-161	0.379245	0.78	0.779	3.9857e-158	NK cells	HMGN3
DBI	3.03265e-181	0.373496	0.82	0.778	6.06531e-178	NK cells	DBI
ITGB7	1.30899e-158	0.368216	0.787	0.774	2.61798e-155	NK cells	ITGB7
REL	1.31852e-146	0.36501	0.839	0.805	2.63703e-143	NK cells	REL
LPCAT1	7.87924e-158	0.361991	0.725	0.782	1.57585e-154	NK cells	LPCAT1
IFNGR1	4.11177e-222	0.355581	0.845	0.861	8.22354e-219	NK cells	IFNGR1
CD38	0	0.344696	0.668	0.389	0	NK cells	CD38
LY6E	1.48878e-159	0.342865	0.9	0.881	2.97755e-156	NK cells	LY6E
LYN	5.20526e-271	0.341268	0.63	0.652	1.04105e-267	NK cells	LYN
CX3CR1	5.50768e-185	0.335489	0.63	0.724	1.10154e-181	NK cells	CX3CR1
ITGAM	0	0.333939	0.674	0.712	0	NK cells	ITGAM
ADAM8	1.2275e-110	0.331864	0.724	0.76	2.45499e-107	NK cells	ADAM8
PSAP	1.4827e-147	0.331112	0.859	0.852	2.9654e-144	NK cells	PSAP
RUNX3	7.16441e-122	0.3294	0.768	0.75	1.43288e-118	NK cells	RUNX3
ACTB1	0	0.329288	1	0.999	0	NK cells	ACTB
IFITM3	2.79316e-207	0.328086	0.556	0.442	5.58631e-204	NK cells	IFITM3
DUSP21	7.1828e-204	0.327029	0.972	0.969	1.43656e-200	NK cells	DUSP2
CHST2	1.70384e-235	0.32358	0.603	0.617	3.40768e-232	NK cells	CHST2
BHLHE40	1.63871e-107	0.322281	0.81	0.838	3.27741e-104	NK cells	BHLHE40
IRF8	0	0.322264	0.726	0.731	0	NK cells	IRF8
TXNIP1	7.77977e-98	0.319219	0.735	0.721	1.55595e-94	NK cells	TXNIP
DDIT41	7.08866e-179	0.318034	0.924	0.916	1.41773e-175	NK cells	DDIT4
UAP1	2.29881e-173	0.313262	0.775	0.792	4.59761e-170	NK cells	UAP1
CALR1	1.8116e-110	0.306505	0.832	0.811	3.62319e-107	NK cells	CALR
XCL22	1.0619e-20	0.30128	0.581	0.603	2.1238e-17	NK cells	XCL2
RASSF4	0	0.294337	0.706	0.687	0	NK cells	RASSF4
THEMIS2	2.88331e-218	0.292874	0.533	0.415	5.76662e-215	NK cells	THEMIS2
PTGER2	1.68905e-105	0.292177	0.587	0.577	3.3781e-102	NK cells	PTGER2
TPI1	2.08177e-119	0.289926	0.856	0.831	4.16354e-116	NK cells	TPI1
LAMP1	1.79683e-112	0.285706	0.781	0.734	3.59365e-109	NK cells	LAMP1
ZC3H12A1	3.78353e-232	0.284145	0.777	0.726	7.56706e-229	NK cells	ZC3H12A
PRDX5	3.81321e-96	0.268673	0.718	0.669	7.62642e-93	NK cells	PRDX5
TFDP2	1.48553e-64	0.267839	0.606	0.656	2.97107e-61	NK cells	TFDP2
MT2A2	1.53134e-62	0.265143	0.85	0.87	3.06269e-59	NK cells	MT2A
CDKN2D	4.64131e-59	0.264331	0.74	0.803	9.28262e-56	NK cells	CDKN2D
G6PD	1.49285e-84	0.26228	0.628	0.645	2.9857e-81	NK cells	G6PD
CEBPD1	1.81636e-51	0.258849	0.496	0.473	3.63273e-48	NK cells	CEBPD
SQSTM1	1.35489e-69	0.253514	0.79	0.801	2.70977e-66	NK cells	SQSTM1
MGAT1	5.0173e-155	0.243619	0.731	0.693	1.00346e-151	NK cells	MGAT1
APLP2	1.73071e-230	0.243437	0.716	0.641	3.46142e-227	NK cells	APLP2
TMIGD2	0	0.242979	0.666	0.439	0	NK cells	TMIGD2
MIB2	3.99548e-86	0.24257	0.624	0.624	7.99095e-83	NK cells	MIB2
PSME21	6.00448e-77	0.239663	0.822	0.794	1.2009e-73	NK cells	PSME2
UPP1	2.3182e-80	0.238837	0.72	0.742	4.6364e-77	NK cells	UPP1
RAP2B	6.89078e-88	0.23736	0.756	0.804	1.37816e-84	NK cells	RAP2B
MTSS1	0	0.236266	0.715	0.762	0	NK cells	MTSS1
CCL53	9.87765e-139	0.231183	0.966	0.959	1.97553e-135	NK cells	CCL5
LMNB1	2.29509e-74	0.230684	0.672	0.693	4.59019e-71	NK cells	LMNB1
SLAMF71	5.73605e-69	0.229521	0.644	0.734	1.14721e-65	NK cells	SLAMF7
CD83	5.52227e-171	0.228499	0.748	0.737	1.10445e-167	NK cells	CD83
DHRS3	2.33352e-166	0.227564	0.702	0.709	4.66704e-163	NK cells	DHRS3
ZNF3311	4.84473e-68	0.226628	0.835	0.792	9.68946e-65	NK cells	ZNF331
GLIPR21	1.21358e-59	0.217896	0.695	0.693	2.42715e-56	NK cells	GLIPR2
CTSC1	1.12319e-62	0.215016	0.75	0.741	2.24639e-59	NK cells	CTSC
CCND2	2.14871e-62	0.212667	0.779	0.78	4.29742e-59	NK cells	CCND2
SERPINB1	1.25819e-67	0.21142	0.746	0.74	2.51638e-64	NK cells	SERPINB1
BST2	8.9785e-88	0.211325	0.619	0.538	1.7957e-84	NK cells	BST2
TENT5A	2.04808e-105	0.208638	0.629	0.685	4.09616e-102	NK cells	TENT5A
PTP4A1	7.95188e-71	0.205941	0.807	0.811	1.59038e-67	NK cells	PTP4A1
LINC018713	6.95506e-31	0.205757	0.737	0.759	1.39101e-27	NK cells	LINC01871
HLA-DPB12	3.37383e-78	0.205013	0.881	0.868	6.74765e-75	NK cells	HLA-DPB1
NUCB1	6.54438e-55	0.204119	0.699	0.69	1.30888e-51	NK cells	NUCB1
ENC1	2.01081e-41	0.201726	0.633	0.765	4.02161e-38	NK cells	ENC1
ASAH1	9.61802e-33	0.201715	0.634	0.662	1.9236e-29	NK cells	ASAH1
LAIR1	1.07434e-169	0.200447	0.598	0.569	2.14868e-166	NK cells	LAIR1
ATP6V0B	4.05437e-83	0.197041	0.746	0.707	8.10874e-80	NK cells	ATP6V0B
ANXA4	5.78257e-81	0.194219	0.54	0.518	1.15651e-77	NK cells	ANXA4
RIPK2	1.72413e-200	0.191187	0.653	0.605	3.44826e-197	NK cells	RIPK2
IER51	9.16402e-33	0.185932	0.761	0.792	1.8328e-29	NK cells	IER5
C1orf1622	1.20549e-08	0.184807	0.587	0.655	2.41098e-05	NK cells	C1orf162
PTPN6	6.4674e-43	0.18434	0.646	0.653	1.29348e-39	NK cells	PTPN6
CHMP1B	2.8757e-11	0.182437	0.808	0.863	5.75141e-08	NK cells	CHMP1B
NR4A3	9.59801e-108	0.180231	0.779	0.812	1.9196e-104	NK cells	NR4A3
CTSS	3.87514e-30	0.178006	0.745	0.755	7.75028e-27	NK cells	CTSS
FTL	7.45266e-163	0.174673	0.984	0.982	1.49053e-159	NK cells	FTL
PYCARD	1.69966e-71	0.174048	0.611	0.577	3.39933e-68	NK cells	PYCARD
EIF5A	6.30369e-17	0.170518	0.729	0.755	1.26074e-13	NK cells	EIF5A
CD812	1.06348e-50	0.168862	0.752	0.758	2.12696e-47	NK cells	CD81
YBX1	3.61271e-57	0.168634	0.931	0.936	7.22543e-54	NK cells	YBX1
CALM3	8.65434e-33	0.168263	0.806	0.813	1.73087e-29	NK cells	CALM3
ATP1B3	2.42349e-14	0.167653	0.747	0.773	4.84698e-11	NK cells	ATP1B3
HES6	0	0.167216	0.634	0.563	0	NK cells	HES6
B4GALT1	6.70463e-09	0.165696	0.698	0.745	1.34093e-05	NK cells	B4GALT1
LRPAP1	7.40335e-43	0.165011	0.691	0.676	1.48067e-39	NK cells	LRPAP1
MXD1	5.1749e-180	0.164292	0.676	0.657	1.03498e-176	NK cells	MXD1
KRT81	0	0.164161	0.727	0.521	0	NK cells	KRT81
HSP90B1	5.70188e-18	0.163748	0.807	0.839	1.14038e-14	NK cells	HSP90B1
OTULINL	7.11168e-138	0.162925	0.739	0.729	1.42234e-134	NK cells	OTULINL
HSPA5	2.71345e-37	0.161289	0.914	0.935	5.42689e-34	NK cells	HSPA5
CHCHD21	1.77177e-47	0.160574	0.887	0.898	3.54354e-44	NK cells	CHCHD2
HMGB11	2.21819e-73	0.159586	0.938	0.933	4.43637e-70	NK cells	HMGB1
RTN4	4.08106e-19	0.158632	0.722	0.738	8.16212e-16	NK cells	RTN4
EOMES2	2.14238e-22	0.158023	0.506	0.513	4.28476e-19	NK cells	EOMES
RAMP1	3.28238e-138	0.157912	0.557	0.58	6.56476e-135	NK cells	RAMP1
EMP31	2.74709e-57	0.156842	0.887	0.908	5.49418e-54	NK cells	EMP3
SLC16A3	1.2312e-41	0.155343	0.703	0.733	2.4624e-38	NK cells	SLC16A3
KLRG12	3.59031e-25	0.155125	0.762	0.81	7.18062e-22	NK cells	KLRG1
RGS3	5.97281e-77	0.154672	0.589	0.597	1.19456e-73	NK cells	RGS3
VAMP5	2.55251e-65	0.154089	0.645	0.611	5.10502e-62	NK cells	VAMP5
TPP1	2.56738e-137	0.154007	0.725	0.702	5.13476e-134	NK cells	TPP1
DNASE2	2.59062e-106	0.151475	0.647	0.613	5.18124e-103	NK cells	DNASE2
ICAM1	1.47022e-223	0.150229	0.722	0.703	2.94044e-220	NK cells	ICAM1
ATP6V1F	2.66186e-28	0.150079	0.671	0.658	5.32372e-25	NK cells	ATP6V1F
BEX4	1.95767e-61	0.149082	0.631	0.652	3.91534e-58	NK cells	BEX4
GSN	7.76138e-252	0.148444	0.609	0.522	1.55228e-248	NK cells	GSN
PLA2G16	1.2357e-20	0.14733	0.605	0.631	2.47141e-17	NK cells	PLA2G16
AVPI1	2.92367e-117	0.145147	0.724	0.742	5.84734e-114	NK cells	AVPI1
XBP1	1.28926e-06	0.144724	0.75	0.819	0.00257852	NK cells	XBP1
HMGN21	1.999e-19	0.143502	0.841	0.855	3.998e-16	NK cells	HMGN2
RNF130	1.20253e-144	0.142927	0.662	0.659	2.40506e-141	NK cells	RNF130
TMBIM1	8.23865e-38	0.142916	0.716	0.752	1.64773e-34	NK cells	TMBIM1
HEXA	2.53945e-21	0.142034	0.623	0.655	5.0789e-18	NK cells	HEXA
FES	1.05169e-113	0.141031	0.56	0.609	2.10338e-110	NK cells	FES
FAM43A	2.8315e-166	0.139914	0.718	0.715	5.66301e-163	NK cells	FAM43A
CCL3L11	3.32893e-09	0.137582	0.456	0.471	6.65786e-06	NK cells	CCL3L1
SERPINB91	5.51639e-15	0.137071	0.79	0.809	1.10328e-11	NK cells	SERPINB9
CD692	4.10702e-16	0.136438	0.905	0.908	8.21404e-13	NK cells	CD69
CD553	1.18087e-07	0.135883	0.792	0.838	0.000236174	NK cells	CD55
GRASP	1.23683e-307	0.13549	0.754	0.763	2.47366e-304	NK cells	GRASP
PDLIM1	4.49604e-190	0.12986	0.612	0.566	8.99209e-187	NK cells	PDLIM1
LILRB1	9.69428e-24	0.129795	0.534	0.635	1.93886e-20	NK cells	LILRB1
SLC20A1	9.19073e-10	0.128539	0.675	0.734	1.83815e-06	NK cells	SLC20A1
TMEM109	1.09363e-23	0.128147	0.689	0.696	2.18727e-20	NK cells	TMEM109
SELENOW	2.95872e-14	0.127046	0.722	0.747	5.91745e-11	NK cells	SELENOW
TRGC24	4.12883e-26	0.126413	0.811	0.823	8.25766e-23	NK cells	TRGC2
TUBA4A3	8.79807e-39	0.125187	0.918	0.927	1.75961e-35	NK cells	TUBA4A
ZFP36L11	0.000171278	0.12471	0.814	0.839	0.342557	NK cells	ZFP36L1
CKS2	2.3062e-25	0.124499	0.733	0.743	4.6124e-22	NK cells	CKS2
N4BP2L1	7.96399e-28	0.123685	0.635	0.626	1.5928e-24	NK cells	N4BP2L1
DOCK5	2.08332e-240	0.123027	0.531	0.375	4.16665e-237	NK cells	DOCK5
AC007952.4	1.7253e-19	0.122651	0.549	0.591	3.45061e-16	NK cells	AC007952.4
GCLM	1.16951e-91	0.120551	0.655	0.637	2.33902e-88	NK cells	GCLM
SDCBP	1.08227e-07	0.117475	0.841	0.869	0.000216454	NK cells	SDCBP
DTHD1	2.31748e-06	0.116863	0.417	0.442	0.00463495	NK cells	DTHD1
TSTD1	1.90217e-28	0.11487	0.739	0.717	3.80434e-25	NK cells	TSTD1
ISG20	1.90483e-09	0.114555	0.825	0.829	3.80967e-06	NK cells	ISG20
AKR1B1	1.11727e-10	0.114136	0.658	0.704	2.23454e-07	NK cells	AKR1B1
TBXAS1	1.82696e-94	0.112663	0.585	0.6	3.65391e-91	NK cells	TBXAS1
AP2S1	7.54565e-10	0.111814	0.575	0.588	1.50913e-06	NK cells	AP2S1
TUBB	5.61367e-19	0.111456	0.65	0.652	1.12273e-15	NK cells	TUBB
OSM	6.44569e-27	0.111092	0.62	0.65	1.28914e-23	NK cells	OSM
CLEC2B2	3.00065e-15	0.111047	0.778	0.807	6.0013e-12	NK cells	CLEC2B
NR4A11	5.19345e-66	0.111001	0.762	0.744	1.03869e-62	NK cells	NR4A1
SDF2L1	7.49479e-17	0.110165	0.602	0.608	1.49896e-13	NK cells	SDF2L1
DUSP1	4.89199e-18	0.110159	0.93	0.938	9.78398e-15	NK cells	DUSP1
ERBB2	1.00481e-187	0.109942	0.601	0.651	2.00962e-184	NK cells	ERBB2
ERN1	5.75835e-22	0.109708	0.539	0.535	1.15167e-18	NK cells	ERN1
RMDN3	4.94809e-47	0.108377	0.64	0.647	9.89618e-44	NK cells	RMDN3
FKBP112	0.0088766	0.107411	0.689	0.747	1	NK cells	FKBP11
VOPP1	1.00228e-15	0.106831	0.643	0.656	2.00455e-12	NK cells	VOPP1
MYDGF	8.15085e-05	0.10552	0.692	0.745	0.163017	NK cells	MYDGF
PALLD	1.72835e-185	0.105328	0.617	0.685	3.4567e-182	NK cells	PALLD
BID	5.68255e-30	0.10493	0.625	0.632	1.13651e-26	NK cells	BID
RPS27L	6.98648e-12	0.104913	0.65	0.647	1.3973e-08	NK cells	RPS27L
RHOBTB3	1.53383e-116	0.10312	0.558	0.62	3.06765e-113	NK cells	RHOBTB3
AC243829.4	9.14644e-124	0.10262	0.631	0.565	1.82929e-120	NK cells	AC243829.4
H2AFY	1.61225e-20	0.102416	0.638	0.614	3.22451e-17	NK cells	H2AFY
CTNNB1	2.24979e-06	0.10205	0.719	0.756	0.00449959	NK cells	CTNNB1
AC103591.31	5.41955e-05	0.101641	0.658	0.696	0.108391	NK cells	AC103591.3
EGR2	7.19588e-146	0.101406	0.658	0.66	1.43918e-142	NK cells	EGR2
TNFRSF43	0	1.66469	0.919	0.618	0	Treg T cells	TNFRSF4
TNFRSF182	0	1.36891	0.927	0.503	0	Treg T cells	TNFRSF18
BATF4	5.311e-288	1.23084	0.942	0.632	1.0622e-284	Treg T cells	BATF
LTB5	4.26132e-251	1.20189	0.973	0.722	8.52264e-248	Treg T cells	LTB
CTLA43	0	1.18555	0.917	0.501	0	Treg T cells	CTLA4
IL2RA3	2.70264e-305	1.13915	0.898	0.562	5.40527e-302	Treg T cells	IL2RA
DUSP44	2.54581e-262	1.12671	0.948	0.683	5.09162e-259	Treg T cells	DUSP4
LINC019433	5.86416e-248	1.11466	0.877	0.552	1.17283e-244	Treg T cells	LINC01943
TYMP3	1.69237e-245	0.979554	0.94	0.624	3.38475e-242	Treg T cells	TYMP
CD272	1.79988e-246	0.955891	0.887	0.38	3.59975e-243	Treg T cells	CD27
PMAIP1	6.67516e-195	0.951174	0.907	0.657	1.33503e-191	Treg T cells	PMAIP1
ICOS4	4.4891e-237	0.937155	0.918	0.584	8.97821e-234	Treg T cells	ICOS
TRAC5	1.06706e-268	0.923967	0.994	0.846	2.13413e-265	Treg T cells	TRAC
TIGIT1	6.5567e-188	0.884784	0.889	0.627	1.31134e-184	Treg T cells	TIGIT
GLRX	2.3625e-200	0.82087	0.905	0.626	4.72499e-197	Treg T cells	GLRX
ARID5B4	2.22164e-203	0.799648	0.94	0.659	4.44328e-200	Treg T cells	ARID5B
PKM1	6.03398e-171	0.765546	0.951	0.795	1.2068e-167	Treg T cells	PKM
NAMPT4	1.40491e-219	0.743437	0.96	0.757	2.80982e-216	Treg T cells	NAMPT
CD44	2.34385e-265	0.718131	0.933	0.723	4.68769e-262	Treg T cells	CD4
PHLDA13	9.12026e-170	0.715379	0.924	0.712	1.82405e-166	Treg T cells	PHLDA1
LMNA4	7.37268e-173	0.652754	0.992	0.884	1.47454e-169	Treg T cells	LMNA
DNPH11	1.42813e-168	0.641408	0.84	0.524	2.85626e-165	Treg T cells	DNPH1
PIM23	3.48209e-139	0.622565	0.946	0.822	6.96419e-136	Treg T cells	PIM2
IL323	7.72331e-179	0.619097	0.995	0.964	1.54466e-175	Treg T cells	IL32
BIRC35	8.08118e-121	0.60418	0.956	0.832	1.61624e-117	Treg T cells	BIRC3
CD26	2.6686e-146	0.571312	0.967	0.808	5.3372e-143	Treg T cells	CD2
TNFRSF91	3.11064e-128	0.564854	0.748	0.396	6.22128e-125	Treg T cells	TNFRSF9
GAPDH2	1.09376e-152	0.563583	0.991	0.956	2.18751e-149	Treg T cells	GAPDH
CCR64	1.06736e-246	0.538369	0.915	0.608	2.13471e-243	Treg T cells	CCR6
SELL3	2.78424e-188	0.53216	0.923	0.69	5.56847e-185	Treg T cells	SELL
SPOCK24	1.16257e-122	0.52895	0.944	0.837	2.32513e-119	Treg T cells	SPOCK2
SAT13	6.83916e-117	0.525162	0.969	0.914	1.36783e-113	Treg T cells	SAT1
RBPJ3	6.82529e-146	0.514325	0.903	0.611	1.36506e-142	Treg T cells	RBPJ
TBC1D43	5.87129e-103	0.511125	0.735	0.438	1.17426e-99	Treg T cells	TBC1D4
CXCR63	3.76362e-112	0.492073	0.8	0.478	7.52724e-109	Treg T cells	CXCR6
RGS15	1.96799e-101	0.486871	0.972	0.891	3.93598e-98	Treg T cells	RGS1
ICA11	1.37578e-50	0.484725	0.634	0.342	2.75157e-47	Treg T cells	ICA1
TRBC24	2.23744e-70	0.478693	0.983	0.92	4.47487e-67	Treg T cells	TRBC2
LGALS33	2.54096e-145	0.469339	0.866	0.483	5.08193e-142	Treg T cells	LGALS3
HPGD1	3.814e-247	0.455347	0.872	0.426	7.628e-244	Treg T cells	HPGD
PIM33	4.45379e-127	0.447766	0.941	0.77	8.90757e-124	Treg T cells	PIM3
TRAF11	4.82262e-192	0.446275	0.871	0.613	9.64525e-189	Treg T cells	TRAF1
RGCC5	2.72096e-104	0.443973	0.991	0.903	5.44192e-101	Treg T cells	RGCC
IL1R2	4.53738e-66	0.441921	0.648	0.263	9.07476e-63	Treg T cells	IL1R2
SYNGR2	1.82161e-80	0.435881	0.837	0.698	3.64322e-77	Treg T cells	SYNGR2
MAGEH1	1.60771e-53	0.428666	0.691	0.581	3.21541e-50	Treg T cells	MAGEH1
CORO1B4	2.6575e-94	0.422865	0.827	0.582	5.31499e-91	Treg T cells	CORO1B
SAMSN14	2.82499e-85	0.420798	0.983	0.85	5.64998e-82	Treg T cells	SAMSN1
ACP5	1.03561e-79	0.401821	0.727	0.487	2.07122e-76	Treg T cells	ACP5
ENTPD1	1.84418e-99	0.39925	0.726	0.461	3.68836e-96	Treg T cells	ENTPD1
PLP24	8.91619e-98	0.390852	0.927	0.694	1.78324e-94	Treg T cells	PLP2
LINC021952	1.85714e-75	0.387698	0.699	0.356	3.71427e-72	Treg T cells	LINC02195
S100A42	7.0633e-85	0.384691	0.999	0.978	1.41266e-81	Treg T cells	S100A4
SNX94	3.7602e-120	0.38167	0.785	0.533	7.52041e-117	Treg T cells	SNX9
MTHFD22	6.97437e-149	0.38097	0.955	0.803	1.39487e-145	Treg T cells	MTHFD2
ENO11	1.34918e-79	0.374693	0.955	0.829	2.69837e-76	Treg T cells	ENO1
CD592	2.33189e-85	0.374247	0.795	0.647	4.66378e-82	Treg T cells	CD59
ID32	2.58192e-72	0.37263	0.714	0.529	5.16384e-69	Treg T cells	ID3
SLAMF13	2.79556e-86	0.367006	0.739	0.544	5.59113e-83	Treg T cells	SLAMF1
TMEM1234	1.76428e-103	0.355394	0.941	0.756	3.52856e-100	Treg T cells	TMEM123
CCNG2	2.14792e-81	0.350073	0.73	0.579	4.29585e-78	Treg T cells	CCNG2
TNFRSF255	9.53216e-81	0.345745	0.832	0.704	1.90643e-77	Treg T cells	TNFRSF25
PRDX12	1.79048e-85	0.343157	0.908	0.703	3.58097e-82	Treg T cells	PRDX1
FRMD4B3	1.04633e-148	0.334902	0.845	0.526	2.09266e-145	Treg T cells	FRMD4B
CD823	2.62382e-43	0.334698	0.702	0.522	5.24763e-40	Treg T cells	CD82
LAIR21	2.3168e-60	0.332312	0.869	0.819	4.6336e-57	Treg T cells	LAIR2
BEX33	5.20076e-51	0.329505	0.656	0.41	1.04015e-47	Treg T cells	BEX3
PPA12	4.82033e-89	0.329045	0.843	0.595	9.64067e-86	Treg T cells	PPA1
RPS27L1	1.47194e-60	0.327442	0.849	0.641	2.94387e-57	Treg T cells	RPS27L
CD283	2.58629e-106	0.327094	0.823	0.598	5.17258e-103	Treg T cells	CD28
ISG201	2.34944e-62	0.324074	0.956	0.823	4.69888e-59	Treg T cells	ISG20
CTSA	1.49377e-78	0.32366	0.834	0.661	2.98754e-75	Treg T cells	CTSA
GEM2	3.88097e-94	0.321013	0.745	0.602	7.76195e-91	Treg T cells	GEM
CMTM61	2.33337e-72	0.313802	0.868	0.729	4.66674e-69	Treg T cells	CMTM6
LGALS12	2.17541e-36	0.313037	0.967	0.869	4.35082e-33	Treg T cells	LGALS1
CRADD	2.89634e-107	0.310057	0.77	0.535	5.79268e-104	Treg T cells	CRADD
CLEC2D6	1.31712e-43	0.309837	0.959	0.848	2.63425e-40	Treg T cells	CLEC2D
PELI13	7.86516e-94	0.308739	0.762	0.549	1.57303e-90	Treg T cells	PELI1
TPM42	1.53422e-85	0.308383	0.93	0.755	3.06843e-82	Treg T cells	TPM4
VIM4	1.19093e-39	0.307676	0.99	0.895	2.38187e-36	Treg T cells	VIM
STAT1	4.00621e-91	0.307275	0.868	0.695	8.01241e-88	Treg T cells	STAT1
TAGLN22	2.88927e-52	0.306598	0.986	0.937	5.77853e-49	Treg T cells	TAGLN2
PBXIP15	9.73865e-58	0.304554	0.851	0.741	1.94773e-54	Treg T cells	PBXIP1
HAPLN32	1.35599e-81	0.300106	0.753	0.59	2.71199e-78	Treg T cells	HAPLN3
SOX41	0.00239296	0.296032	0.524	0.449	1	Treg T cells	SOX4
MAST43	6.61312e-88	0.293831	0.723	0.404	1.32262e-84	Treg T cells	MAST4
BST21	2.07923e-57	0.289481	0.798	0.553	4.15845e-54	Treg T cells	BST2
HSPB11	3.40774e-42	0.288525	0.794	0.659	6.81549e-39	Treg T cells	HSPB1
FKBP1A1	2.11472e-57	0.286457	0.862	0.68	4.22943e-54	Treg T cells	FKBP1A
GPR1834	3.65106e-58	0.285474	0.862	0.65	7.30211e-55	Treg T cells	GPR183
RTKN2	9.225e-29	0.282298	0.611	0.526	1.845e-25	Treg T cells	RTKN2
GNA152	2.33373e-155	0.278795	0.875	0.685	4.66745e-152	Treg T cells	GNA15
IGFLR1	9.43051e-43	0.27846	0.738	0.631	1.8861e-39	Treg T cells	IGFLR1
LAYN	1.06458e-31	0.277835	0.595	0.347	2.12917e-28	Treg T cells	LAYN
CD744	7.09071e-46	0.27688	0.995	0.96	1.41814e-42	Treg T cells	CD74
GBP1	1.90461e-163	0.273113	0.889	0.565	3.80921e-160	Treg T cells	GBP1
NEAT12	3.49054e-43	0.273059	0.974	0.873	6.98108e-40	Treg T cells	NEAT1
SIRPG1	5.75778e-40	0.270244	0.644	0.426	1.15156e-36	Treg T cells	SIRPG
LTA	3.09525e-05	0.269737	0.435	0.479	0.061905	Treg T cells	LTA
PCSK1N1	1.08611e-164	0.26578	0.807	0.557	2.17222e-161	Treg T cells	PCSK1N
LDHB3	3.96306e-47	0.264674	0.965	0.837	7.92612e-44	Treg T cells	LDHB
MIR4435-2HG1	1.50344e-51	0.264613	0.746	0.573	3.00687e-48	Treg T cells	MIR4435-2HG
EPHX21	4.76005e-58	0.259899	0.676	0.497	9.52011e-55	Treg T cells	EPHX2
GADD45G3	3.80389e-94	0.258504	0.885	0.776	7.60778e-91	Treg T cells	GADD45G
EZR4	2.4873e-47	0.254643	0.974	0.884	4.9746e-44	Treg T cells	EZR
YWHAH2	1.50596e-62	0.250774	0.825	0.625	3.01192e-59	Treg T cells	YWHAH
TXNDC17	6.79092e-73	0.248512	0.854	0.686	1.35818e-69	Treg T cells	TXNDC17
AQP34	2.80578e-105	0.247608	0.831	0.584	5.61155e-102	Treg T cells	AQP3
CD57	4.06135e-90	0.247257	0.939	0.794	8.12269e-87	Treg T cells	CD5
RANBP11	1.94128e-55	0.245345	0.894	0.739	3.88255e-52	Treg T cells	RANBP1
GK1	9.94053e-48	0.244109	0.665	0.494	1.98811e-44	Treg T cells	GK
GALM3	6.52984e-38	0.243767	0.7	0.52	1.30597e-34	Treg T cells	GALM
EPSTI1	8.30931e-32	0.243695	0.648	0.455	1.66186e-28	Treg T cells	EPSTI1
CHN1	1.76903e-135	0.241616	0.762	0.409	3.53806e-132	Treg T cells	CHN1
CD79B	2.17787e-33	0.238241	0.63	0.435	4.35574e-30	Treg T cells	CD79B
CTSB3	6.96491e-59	0.237552	0.782	0.568	1.39298e-55	Treg T cells	CTSB
NOP101	1.3218e-54	0.23339	0.887	0.698	2.64361e-51	Treg T cells	NOP10
HM131	1.11174e-81	0.233079	0.85	0.643	2.22349e-78	Treg T cells	HM13
LAPTM4B	8.56874e-31	0.232242	0.606	0.477	1.71375e-27	Treg T cells	LAPTM4B
MX1	1.05752e-27	0.232154	0.68	0.56	2.11504e-24	Treg T cells	MX1
MIR155HG2	1.70999e-130	0.229326	0.828	0.494	3.41997e-127	Treg T cells	MIR155HG
SDC4	8.29791e-38	0.227734	0.649	0.531	1.65958e-34	Treg T cells	SDC4
PSAP1	1.80488e-33	0.227699	0.941	0.851	3.60976e-30	Treg T cells	PSAP
MAF3	2.71566e-63	0.227239	0.81	0.628	5.43133e-60	Treg T cells	MAF
TXN2	1.74359e-52	0.227222	0.942	0.772	3.48718e-49	Treg T cells	TXN
TUBA1C1	5.35625e-141	0.226599	0.866	0.604	1.07125e-137	Treg T cells	TUBA1C
NFKB1	6.5867e-159	0.22625	0.933	0.75	1.31734e-155	Treg T cells	NFKB1
ADAM193	2.54173e-201	0.22477	0.946	0.587	5.08345e-198	Treg T cells	ADAM19
GADD45A3	1.91773e-39	0.224267	0.813	0.78	3.83546e-36	Treg T cells	GADD45A
GATA34	3.07343e-55	0.221204	0.812	0.66	6.14686e-52	Treg T cells	GATA3
SLC16A1	5.20783e-131	0.220065	0.836	0.679	1.04157e-127	Treg T cells	SLC16A1
IKZF2	1.24415e-30	0.216984	0.647	0.558	2.4883e-27	Treg T cells	IKZF2
VDR	1.09736e-49	0.215753	0.647	0.463	2.19473e-46	Treg T cells	VDR
GPX41	5.51522e-46	0.215089	0.921	0.752	1.10304e-42	Treg T cells	GPX4
GCHFR	1.21052e-80	0.212723	0.813	0.555	2.42104e-77	Treg T cells	GCHFR
PPT11	1.30415e-76	0.212349	0.867	0.667	2.60829e-73	Treg T cells	PPT1
TPI11	3.91709e-36	0.210033	0.936	0.834	7.83417e-33	Treg T cells	TPI1
TIMP12	1.26611e-74	0.206057	0.927	0.775	2.53223e-71	Treg T cells	TIMP1
LEF13	1.43926e-183	0.20091	0.915	0.639	2.87852e-180	Treg T cells	LEF1
PFKFB34	1.50833e-90	0.199737	0.887	0.671	3.01665e-87	Treg T cells	PFKFB3
PRDM11	1.85533e-49	0.197923	0.766	0.541	3.71065e-46	Treg T cells	PRDM1
KLF66	1.05205e-37	0.197785	0.973	0.834	2.10411e-34	Treg T cells	KLF6
LMCD1	9.04685e-71	0.19648	0.656	0.311	1.80937e-67	Treg T cells	LMCD1
CCT5	4.95568e-122	0.196442	0.903	0.651	9.91137e-119	Treg T cells	CCT5
CCL20	6.06862e-21	0.195523	0.686	0.663	1.21372e-17	Treg T cells	CCL20
ATOX1	5.65257e-41	0.191926	0.725	0.575	1.13051e-37	Treg T cells	ATOX1
CALM31	3.13868e-35	0.191454	0.919	0.807	6.27736e-32	Treg T cells	CALM3
SAMHD11	2.99627e-29	0.190725	0.771	0.63	5.99253e-26	Treg T cells	SAMHD1
NEDD9	6.67668e-74	0.188804	0.802	0.601	1.33534e-70	Treg T cells	NEDD9
LDLR2	5.38434e-201	0.187333	0.923	0.662	1.07687e-197	Treg T cells	LDLR
TNIP3	1.1631e-53	0.186559	0.659	0.379	2.32621e-50	Treg T cells	TNIP3
RORA3	2.75823e-44	0.18522	0.946	0.802	5.51646e-41	Treg T cells	RORA
TFRC1	1.10733e-53	0.184008	0.802	0.668	2.21465e-50	Treg T cells	TFRC
CCR73	2.7102e-193	0.18351	0.958	0.736	5.42041e-190	Treg T cells	CCR7
SIT11	6.43293e-28	0.181554	0.634	0.404	1.28659e-24	Treg T cells	SIT1
RNF1452	2.33086e-44	0.181274	0.84	0.655	4.66172e-41	Treg T cells	RNF145
NMB	5.07291e-101	0.180989	0.813	0.587	1.01458e-97	Treg T cells	NMB
ZNRF11	5.40371e-47	0.180905	0.679	0.463	1.08074e-43	Treg T cells	ZNRF1
RAC1	3.97735e-46	0.180407	0.898	0.732	7.95471e-43	Treg T cells	RAC1
CTNNA1	3.51784e-72	0.179901	0.717	0.447	7.03568e-69	Treg T cells	CTNNA1
SEC11C1	1.57603e-49	0.175946	0.808	0.628	3.15206e-46	Treg T cells	SEC11C
EMP32	4.30329e-17	0.174747	0.986	0.899	8.60658e-14	Treg T cells	EMP3
SLC3A21	3.11663e-32	0.173991	0.821	0.644	6.23327e-29	Treg T cells	SLC3A2
COTL14	1.88388e-28	0.173952	0.914	0.785	3.76775e-25	Treg T cells	COTL1
LIMS13	4.63587e-24	0.173581	0.659	0.522	9.27174e-21	Treg T cells	LIMS1
ANKH1	1.7046e-131	0.172516	0.871	0.634	3.40921e-128	Treg T cells	ANKH
LGALS9	6.14167e-102	0.172344	0.818	0.62	1.22833e-98	Treg T cells	LGALS9
ADAM12	1.30344e-51	0.170744	0.658	0.506	2.60689e-48	Treg T cells	ADAM12
PKIA	5.23756e-133	0.168757	0.786	0.526	1.04751e-129	Treg T cells	PKIA
IL1R1	9.06418e-44	0.168539	0.625	0.353	1.81284e-40	Treg T cells	IL1R1
S100A62	1.42433e-16	0.166127	0.992	0.958	2.84867e-13	Treg T cells	S100A6
CD525	4.22035e-19	0.165647	0.988	0.939	8.4407e-16	Treg T cells	CD52
PTP4A3	7.20643e-14	0.164935	0.627	0.64	1.44129e-10	Treg T cells	PTP4A3
MFGE81	2.40949e-209	0.163692	0.869	0.587	4.81898e-206	Treg T cells	MFGE8
HERPUD11	7.33782e-32	0.163341	0.948	0.842	1.46756e-28	Treg T cells	HERPUD1
CTNNB11	4.99787e-27	0.162601	0.843	0.742	9.99574e-24	Treg T cells	CTNNB1
REC8	2.70683e-188	0.161055	0.872	0.603	5.41365e-185	Treg T cells	REC8
TOX2	1.45056e-54	0.160044	0.675	0.485	2.90112e-51	Treg T cells	TOX2
PGM2L12	1.48565e-33	0.159774	0.65	0.454	2.97131e-30	Treg T cells	PGM2L1
SOD23	1.54384e-122	0.157574	0.941	0.728	3.08768e-119	Treg T cells	SOD2
HACD1	1.26019e-30	0.157348	0.595	0.351	2.52038e-27	Treg T cells	HACD1
SPATS2L2	3.76634e-07	0.157248	0.538	0.417	0.000753268	Treg T cells	SPATS2L
RALA1	1.62304e-99	0.155943	0.853	0.605	3.24607e-96	Treg T cells	RALA
SOCS14	2.42179e-47	0.154964	0.937	0.787	4.84358e-44	Treg T cells	SOCS1
HLA-DQB13	1.86078e-72	0.151438	0.873	0.586	3.72156e-69	Treg T cells	HLA-DQB1
HSPA82	2.59828e-17	0.151397	0.987	0.942	5.19656e-14	Treg T cells	HSPA8
HLA-DMA2	1.32072e-59	0.150569	0.866	0.696	2.64145e-56	Treg T cells	HLA-DMA
CD79A	2.06776e-22	0.150035	0.592	0.487	4.13553e-19	Treg T cells	CD79A
TRBC11	2.85044e-07	0.146991	0.9	0.827	0.000570089	Treg T cells	TRBC1
CD831	1.19535e-37	0.145635	0.813	0.738	2.3907e-34	Treg T cells	CD83
LY6E1	7.57651e-23	0.145539	0.965	0.883	1.5153e-19	Treg T cells	LY6E
ISG151	2.20207e-23	0.145479	0.901	0.779	4.40413e-20	Treg T cells	ISG15
ATP13A3	2.92837e-48	0.144705	0.694	0.512	5.85674e-45	Treg T cells	ATP13A3
CD91	1.33041e-140	0.14326	0.86	0.46	2.66081e-137	Treg T cells	CD9
PHLDA2	4.21425e-29	0.142033	0.662	0.58	8.42849e-26	Treg T cells	PHLDA2
SNX10	5.67859e-52	0.141968	0.75	0.569	1.13572e-48	Treg T cells	SNX10
SYNJ23	1.01745e-88	0.141811	0.787	0.551	2.0349e-85	Treg T cells	SYNJ2
GPR82	1.52214e-56	0.141385	0.679	0.448	3.04427e-53	Treg T cells	GPR82
GRINA	1.95558e-43	0.140984	0.738	0.633	3.91115e-40	Treg T cells	GRINA
PNMA11	5.83298e-113	0.138879	0.849	0.609	1.1666e-109	Treg T cells	PNMA1
TKT	5.8826e-31	0.138358	0.714	0.514	1.17652e-27	Treg T cells	TKT
PRDX22	7.3713e-36	0.137894	0.873	0.754	1.47426e-32	Treg T cells	PRDX2
ANXA22	6.24467e-38	0.137112	0.946	0.804	1.24893e-34	Treg T cells	ANXA2
CENPM	8.17292e-77	0.136379	0.72	0.45	1.63458e-73	Treg T cells	CENPM
NINJ11	6.16446e-28	0.136083	0.844	0.763	1.23289e-24	Treg T cells	NINJ1
ERO1A1	9.49807e-85	0.135919	0.813	0.577	1.89961e-81	Treg T cells	ERO1A
SOCS34	1.04221e-58	0.13557	0.901	0.763	2.08443e-55	Treg T cells	SOCS3
RNGTT	1.39229e-126	0.134581	0.812	0.526	2.78459e-123	Treg T cells	RNGTT
AHR1	3.81656e-103	0.133432	0.78	0.459	7.63311e-100	Treg T cells	AHR
PTTG12	2.36343e-38	0.13307	0.712	0.542	4.72687e-35	Treg T cells	PTTG1
CD200	3.17955e-200	0.132953	0.808	0.415	6.3591e-197	Treg T cells	CD200
LAMP2	1.68633e-56	0.132249	0.739	0.531	3.37267e-53	Treg T cells	LAMP2
PARVB	1.03308e-112	0.131347	0.828	0.653	2.06615e-109	Treg T cells	PARVB
NME1	1.37381e-31	0.131075	0.627	0.402	2.74762e-28	Treg T cells	NME1
MAPK13	7.57161e-40	0.130843	0.7	0.529	1.51432e-36	Treg T cells	MAPK13
LST11	3.77075e-40	0.129642	0.731	0.574	7.5415e-37	Treg T cells	LST1
SQLE1	2.665e-105	0.129295	0.79	0.496	5.33001e-102	Treg T cells	SQLE
IL1RN	1.88867e-138	0.129254	0.778	0.507	3.77735e-135	Treg T cells	IL1RN
ATP1B11	4.21775e-38	0.129038	0.663	0.506	8.43549e-35	Treg T cells	ATP1B1
TNFAIP82	6.23762e-48	0.128616	0.845	0.586	1.24752e-44	Treg T cells	TNFAIP8
CCL22	3.54724e-132	0.128389	0.748	0.372	7.09449e-129	Treg T cells	CCL22
TMEM14A	2.20373e-43	0.126602	0.752	0.563	4.40745e-40	Treg T cells	TMEM14A
IFI6	8.79752e-14	0.126579	0.688	0.578	1.7595e-10	Treg T cells	IFI6
LINC01480	2.37479e-43	0.125802	0.622	0.338	4.74958e-40	Treg T cells	LINC01480
HERC5	4.65025e-56	0.125741	0.732	0.63	9.30051e-53	Treg T cells	HERC5
GBP4	8.28377e-18	0.125429	0.661	0.545	1.65675e-14	Treg T cells	GBP4
PHF19	6.33226e-76	0.125405	0.798	0.603	1.26645e-72	Treg T cells	PHF19
CDKN2A	7.35806e-71	0.124958	0.731	0.491	1.47161e-67	Treg T cells	CDKN2A
MYL6B	5.33468e-52	0.124211	0.685	0.47	1.06694e-48	Treg T cells	MYL6B
HIF1A4	3.06248e-63	0.123327	0.832	0.601	6.12496e-60	Treg T cells	HIF1A
RAB10	9.1828e-22	0.123002	0.665	0.504	1.83656e-18	Treg T cells	RAB10
TPP11	9.78249e-21	0.122881	0.759	0.707	1.9565e-17	Treg T cells	TPP1
ALDOC	2.31803e-132	0.122313	0.845	0.569	4.63605e-129	Treg T cells	ALDOC
TSHZ23	1.67753e-30	0.121904	0.652	0.442	3.35506e-27	Treg T cells	TSHZ2
CTSC2	2.23676e-22	0.121732	0.859	0.74	4.47351e-19	Treg T cells	CTSC
MZB11	8.19685e-09	0.120971	0.534	0.385	1.63937e-05	Treg T cells	MZB1
DYNLL11	1.93514e-26	0.119904	0.928	0.841	3.87028e-23	Treg T cells	DYNLL1
PRDX4	1.77785e-44	0.119657	0.771	0.593	3.5557e-41	Treg T cells	PRDX4
NAGK	6.61e-57	0.119179	0.775	0.604	1.322e-53	Treg T cells	NAGK
ARL6IP1	3.04071e-23	0.117704	0.937	0.847	6.08143e-20	Treg T cells	ARL6IP1
LMAN11	6.16108e-46	0.117312	0.789	0.64	1.23222e-42	Treg T cells	LMAN1
GLB1	1.27095e-19	0.117004	0.668	0.543	2.5419e-16	Treg T cells	GLB1
STX11	5.75422e-26	0.116842	0.804	0.722	1.15084e-22	Treg T cells	STX11
CAMK1	5.14009e-44	0.115139	0.639	0.396	1.02802e-40	Treg T cells	CAMK1
OAS1	5.86352e-05	0.11383	0.536	0.447	0.11727	Treg T cells	OAS1
SLC5A31	9.7025e-51	0.113564	0.702	0.467	1.9405e-47	Treg T cells	SLC5A3
CTSL1	3.08502e-77	0.113553	0.789	0.52	6.17003e-74	Treg T cells	CTSL
NFKBIZ2	2.6471e-41	0.112898	0.821	0.658	5.2942e-38	Treg T cells	NFKBIZ
SMC41	1.19814e-49	0.112466	0.746	0.54	2.39629e-46	Treg T cells	SMC4
RGS102	1.82864e-26	0.112204	0.74	0.585	3.65728e-23	Treg T cells	RGS10
CD581	1.71222e-10	0.112164	0.682	0.635	3.42443e-07	Treg T cells	CD58
IGHM1	1.36489e-42	0.109206	0.621	0.343	2.72978e-39	Treg T cells	IGHM
TIFA2	1.26487e-73	0.108836	0.812	0.635	2.52974e-70	Treg T cells	TIFA
LGALS3BP2	1.0985e-41	0.108501	0.746	0.604	2.197e-38	Treg T cells	LGALS3BP
PLIN21	2.07712e-73	0.108257	0.921	0.698	4.15423e-70	Treg T cells	PLIN2
NFKBID1	1.05672e-33	0.10825	0.727	0.536	2.11344e-30	Treg T cells	NFKBID
LDLRAD42	1.30707e-24	0.107242	0.688	0.536	2.61414e-21	Treg T cells	LDLRAD4
CSTB	4.68353e-22	0.106276	0.823	0.661	9.36706e-19	Treg T cells	CSTB
FDPS1	2.46046e-37	0.105874	0.823	0.646	4.92092e-34	Treg T cells	FDPS
FAM174A	1.29817e-120	0.104647	0.81	0.505	2.59633e-117	Treg T cells	FAM174A
PDXK	2.20823e-55	0.104566	0.777	0.573	4.41645e-52	Treg T cells	PDXK
LACTB	5.18289e-36	0.10393	0.738	0.623	1.03658e-32	Treg T cells	LACTB
RNH11	2.69576e-37	0.102522	0.904	0.711	5.39152e-34	Treg T cells	RNH1
MAP4K41	1.80118e-130	0.102218	0.844	0.573	3.60236e-127	Treg T cells	MAP4K4
EMP11	7.09209e-119	0.102186	0.81	0.583	1.41842e-115	Treg T cells	EMP1
ANXA52	1.23049e-27	0.100543	0.746	0.54	2.46097e-24	Treg T cells	ANXA5
PNPLA6	3.0169e-73	0.100351	0.805	0.573	6.0338e-70	Treg T cells	PNPLA6
ACAT21	9.58269e-65	0.100315	0.819	0.665	1.91654e-61	Treg T cells	ACAT2
