# Supplementary material for: Single‐cell transcriptome analysis deciphers the CD74‐mediated immune evasion and tumour growth in lung squamous cell carcinoma with chronic obstructive pulmonary disease
Source: Clin Transl Med. 2024 Aug 7;14(8):e1786. doi: 10.1002/ctm2.1786 (PMC11306293; doi:10.1002/ctm2.1786)
Supplement: Supplementary file 28 — Supporting Information [file CTM2-14-e1786-s011.xlsx]

## Sheet: Table S6
Table S6. Sets of characterisic genes in different T cells.
CD8+ T cell
Reference: Azizi, E., et al. Single-Cell Map of Diverse Immune Phenotypes in the Breast Tumor Microenvironment. Cell 174, 1293-1308 (2018)/Yunfan Sun et al. Single-cell landscape of the ecosystem in early- relapse hepatocellular carcinoma. Cell.
CD8+ T cell Naïve	CD8+ T cell activation	Terminal differentiation
TCF7	CD69	TIGIT
SELL	CCR7	PDCD1
LEF1	CD27	CD274
CCR7	BTLA	CTLA4
	CD40LG	LAG3
	IL2RA	HAVCR2
	CD3E	CD244
	CD47	CD160
	EOMES
	GNLY
	GZMA
	GZMB
	PRF1
	IFNG
	CD8A
	CD8B
	CD95L
	LAMP1
	LAG3
	CTLA4
	HLA-DRA
	TNFRSF4
	ICOS
	TNFRSF9
	TNFRSF18
