# Supplementary material for: Single‐cell transcriptome analysis deciphers the CD74‐mediated immune evasion and tumour growth in lung squamous cell carcinoma with chronic obstructive pulmonary disease
Source: Clin Transl Med. 2024 Aug 7;14(8):e1786. doi: 10.1002/ctm2.1786 (PMC11306293; doi:10.1002/ctm2.1786)
Supplement: Supplementary file 29 — Supporting Information [file CTM2-14-e1786-s004.xlsx]

## Sheet: Table S7
Table S7. Full list of genes specific to different states of CD8+ T cells by Monocle2.0. p-value, two-sided Student’s t-test.
CD8T-S1 | cell state 1 of CD8+ T cells
Gene	avg_logFC	p_val	p_val_adj	pct.1	pct.2
LTB	0	0	0.259	1.61811	0.846
IL7R	0	0	0.144	1.28336	0.699
RPS8	0	0	0.973	0.654112	0.987
EEF1A1	0	0	0.996	0.623989	0.998
RPL34	0	0	0.996	0.620408	0.996
RPS6	0	0	0.991	0.566645	0.992
RPL32	0	0	0.993	0.552059	0.991
RPL11	0	0	0.99	0.526838	0.992
RPL13	0	0	0.998	0.478509	0.997
RPL21	3.01705e-286	6.26159e-282	0.993	0.477174	0.995
RPL7	1.95434e-281	4.05604e-277	0.976	0.501797	0.985
RPL36	2.29362e-268	4.76018e-264	0.983	0.464685	0.984
RPS18	1.17697e-263	2.44268e-259	0.997	0.459943	0.991
RPL3	6.49578e-262	1.34814e-257	0.991	0.471974	0.992
RPL39	5.24498e-261	1.08854e-256	0.994	0.458004	0.991
RPL9	7.52663e-243	1.56208e-238	0.964	0.494469	0.977
RPS3A	7.69069e-238	1.59613e-233	0.971	0.521376	0.985
RPS13	5.60298e-237	1.16284e-232	0.96	0.502161	0.977
RPS4X	7.49087e-237	1.55466e-232	0.98	0.444156	0.985
CCR7	7.00129e-234	1.45305e-229	0.036	1.01704	0.352
RPS28	2.37601e-233	4.93118e-229	0.993	0.379477	0.993
RPL10	2.48286e-231	5.15293e-227	0.996	0.376066	0.998
RPL18A	1.0242e-230	2.12563e-226	0.992	0.415766	0.991
SELL	5.34263e-225	1.10881e-220	0.086	0.924956	0.444
RPL8	9.80764e-218	2.03548e-213	0.958	0.437328	0.984
TPT1	4.06463e-217	8.43574e-213	0.958	0.496843	0.974
RPL4	1.26636e-215	2.62821e-211	0.858	0.558327	0.949
RPL22	7.56388e-215	1.56981e-210	0.832	0.548177	0.94
RPL19	7.91823e-213	1.64335e-208	0.984	0.395282	0.988
RPS23	7.03801e-208	1.46067e-203	0.971	0.421042	0.982
RPS27A	1.51691e-203	3.14819e-199	0.992	0.380053	0.991
SOCS3	1.95767e-200	4.06294e-196	0.175	0.82678	0.553
RPS12	2.12999e-199	4.42059e-195	0.989	0.450354	0.987
MAL	9.59723e-197	1.99181e-192	0.009	0.662063	0.249
RPS14	5.52879e-196	1.14744e-191	0.995	0.363593	0.993
RPS2	3.22568e-191	6.69457e-187	0.995	0.350965	0.993
LEF1	2.52875e-188	5.24816e-184	0.017	0.690138	0.261
RPLP1	1.82158e-187	3.7805e-183	0.999	0.370892	0.997
RPL12	7.50714e-183	1.55803e-178	0.971	0.382015	0.985
RPS25	1.27557e-181	2.64732e-177	0.981	0.374554	0.987
PABPC1	1.70817e-178	3.54514e-174	0.745	0.578837	0.916
RPL13A	4.7291e-176	9.81478e-172	0.996	0.317973	0.996
FXYD5	6.34805e-175	1.31747e-170	0.56	0.613933	0.859
TMEM123	1.44727e-172	3.00367e-168	0.206	0.706819	0.568
TNFRSF4	3.42337e-169	7.10487e-165	0.04	0.992356	0.292
RPL41	8.64111e-167	1.79338e-162	0.999	0.244473	0.998
RPL37	9.9878e-167	2.07287e-162	0.969	0.38273	0.981
RPL18	2.43132e-166	5.04597e-162	0.954	0.382249	0.978
RPL30	2.87152e-166	5.95954e-162	0.98	0.365435	0.98
RPS27	6.74418e-166	1.39969e-161	0.999	0.279217	0.997
RPL10A	1.12435e-164	2.33349e-160	0.951	0.400682	0.975
RPL5	1.32309e-161	2.74594e-157	0.881	0.467127	0.944
RPS5	6.34418e-161	1.31667e-156	0.917	0.435644	0.961
RPL35A	4.48477e-158	9.3077e-154	0.984	0.326876	0.983
RPL29	2.07759e-149	4.31183e-145	0.932	0.376125	0.971
RPLP2	2.41003e-148	5.00177e-144	0.995	0.31468	0.991
RPS29	4.79569e-146	9.95298e-142	0.998	0.27122	0.994
RPSA	3.60968e-145	7.49152e-141	0.892	0.435068	0.959
RPS9	3.84933e-141	7.9889e-137	0.968	0.327092	0.983
RPS15A	1.0919e-140	2.26612e-136	0.994	0.276089	0.991
TNFRSF25	2.40544e-140	4.99225e-136	0.08	0.647427	0.341
RPL26	3.69803e-139	7.67489e-135	0.988	0.290504	0.991
RPS20	7.18543e-138	1.49126e-133	0.953	0.355479	0.972
GPR183	6.1696e-137	1.28044e-132	0.332	0.775718	0.658
JUNB	1.81998e-136	3.77719e-132	0.898	0.589221	0.945
LDHB	8.55381e-134	1.77526e-129	0.502	0.576774	0.771
RPL31	5.20561e-133	1.08037e-128	0.986	0.333462	0.988
TSHZ2	1.51804e-131	3.15055e-127	0.012	0.556285	0.187
RPLP0	1.89918e-130	3.94155e-126	0.872	0.444401	0.946
CD40LG	8.64837e-129	1.79488e-124	0.021	0.590278	0.207
CD4	1.21323e-124	2.51793e-120	0.028	0.499101	0.221
RPS16	1.82787e-119	3.79357e-115	0.969	0.309925	0.982
ICA1	1.70399e-118	3.53645e-114	0.018	0.692827	0.186
EIF3E	5.35162e-117	1.11068e-112	0.544	0.521029	0.782
EEF1B2	9.73899e-117	2.02123e-112	0.603	0.530271	0.812
RPL6	1.09597e-115	2.27457e-111	0.951	0.328286	0.973
RPS3	2.32449e-115	4.82425e-111	0.991	0.26655	0.987
RPS10	1.54133e-113	3.19889e-109	0.881	0.400834	0.954
RPL35	3.58893e-113	7.44847e-109	0.975	0.298787	0.982
PASK	6.56837e-113	1.3632e-108	0.021	0.541938	0.19
RPL36A	8.03169e-113	1.6669e-108	0.897	0.398632	0.945
EEF2	1.31042e-111	2.71964e-107	0.751	0.433459	0.892
CCR6	1.0016e-105	2.07872e-101	0.01	0.524663	0.153
RPL14	7.12818e-103	1.47938e-98	0.942	0.318464	0.969
RPS15	7.75322e-102	1.6091e-97	0.99	0.234339	0.993
RPL38	4.33094e-100	8.98844e-96	0.945	0.308598	0.965
FTH1	3.58371e-96	7.43762e-92	0.974	0.401929	0.986
RACK1	1.36948e-92	2.84221e-88	0.913	0.305583	0.956
SERINC5	5.77238e-91	1.198e-86	0.057	0.446725	0.24
FBLN7	4.69622e-90	9.74654e-86	0.006	0.340486	0.125
SLC2A3	1.03486e-88	2.14776e-84	0.436	0.57266	0.692
LY96	1.56362e-87	3.24515e-83	0.027	0.407419	0.172
NOP53	3.08701e-87	6.40677e-83	0.604	0.434217	0.811
AQP3	1.4749e-84	3.06101e-80	0.052	0.442273	0.222
SPOCK2	1.21968e-83	2.53133e-79	0.321	0.525711	0.59
RPL24	3.55142e-83	7.37061e-79	0.887	0.281418	0.957
CORO1B	2.2731e-81	4.71759e-77	0.156	0.561661	0.378
RPL15	5.11131e-81	1.0608e-76	0.983	0.21303	0.99
RPS19	2.86015e-80	5.93595e-76	0.996	0.224278	0.996
RPS17	5.70739e-78	1.18451e-73	0.925	0.290965	0.956
PBXIP1	1.44089e-77	2.99043e-73	0.201	0.512606	0.434
PIM2	7.16371e-77	1.48676e-72	0.141	0.549816	0.35
PIK3IP1	1.44049e-76	2.98958e-72	0.304	0.456132	0.565
RPS21	2.07256e-75	4.30138e-71	0.933	0.274518	0.962
RTKN2	4.07873e-74	8.465e-70	0.006	0.472516	0.106
BEX3	2.52003e-72	5.23008e-68	0.031	0.376835	0.164
TCF7	6.32313e-72	1.3123e-67	0.099	0.412904	0.286
CD28	8.83533e-72	1.83369e-67	0.068	0.382905	0.236
IL2RA	1.22732e-70	2.54718e-66	0.011	0.45497	0.114
TBC1D4	7.72934e-70	1.60415e-65	0.065	0.480908	0.222
RPL28	1.25659e-68	2.60794e-64	0.992	0.173811	0.988
NAP1L1	1.58095e-68	3.28111e-64	0.478	0.389911	0.718
SESN3	4.94901e-68	1.02712e-63	0.019	0.333272	0.13
RPL37A	1.04919e-67	2.17749e-63	0.975	0.227403	0.978
RPL23A	1.66577e-66	3.45714e-62	0.991	0.196662	0.985
RPS7	7.00455e-65	1.45372e-60	0.962	0.221034	0.977
IL6ST	1.0993e-63	2.28148e-59	0.06	0.365834	0.207
ICOS	1.31265e-63	2.72428e-59	0.234	0.497879	0.454
KLF2	7.54836e-63	1.56659e-58	0.316	0.550987	0.524
NACA	1.22774e-62	2.54804e-58	0.815	0.282846	0.922
UBA52	4.3425e-62	9.01242e-58	0.945	0.222397	0.967
BIRC3	2.02404e-61	4.20068e-57	0.328	0.432125	0.564
RPL7A	1.89213e-60	3.92693e-56	0.909	0.2403	0.951
RPL17	4.14901e-60	8.61086e-56	0.796	0.310968	0.891
FOS	9.30125e-60	1.93038e-55	0.733	0.399468	0.856
FLT3LG	2.22041e-59	4.60824e-55	0.068	0.325581	0.216
RPL27	6.73582e-58	1.39795e-53	0.942	0.237134	0.957
RNASET2	5.18414e-56	1.07592e-51	0.241	0.388083	0.454
PFDN5	1.55929e-55	3.23615e-51	0.864	0.253255	0.928
EIF3L	3.92414e-55	8.14416e-51	0.333	0.371666	0.555
AC133644.2	7.23409e-55	1.50136e-50	0.017	0.383376	0.11
RPL23	1.50883e-54	3.13143e-50	0.851	0.249838	0.93
SC5D	2.68008e-53	5.56223e-49	0.073	0.38055	0.212
MAGEH1	4.34487e-53	9.01734e-49	0.052	0.521748	0.174
CYSLTR1	5.90385e-53	1.22529e-48	0.016	0.292935	0.104
AP3M2	1.67008e-52	3.46609e-48	0.048	0.320317	0.169
RPL27A	2.34051e-52	4.85749e-48	0.991	0.159964	0.988
THEM4	8.48814e-52	1.76163e-47	0.038	0.293829	0.15
TRAC	1.82243e-50	3.78227e-46	0.724	0.287808	0.925
NPM1	1.82269e-50	3.78282e-46	0.769	0.271266	0.872
NR3C1	1.15663e-49	2.40046e-45	0.216	0.460666	0.396
LIMS1	2.49966e-49	5.18779e-45	0.116	0.356441	0.271
RIC3	4.34412e-49	9.01579e-45	0.026	0.278741	0.122
TNFSF13B	2.20573e-45	4.57777e-41	0.022	0.280862	0.109
MCUB	1.41115e-44	2.9287e-40	0.145	0.289512	0.312
NABP1	3.173e-44	6.58525e-40	0.095	0.360115	0.232
EIF4B	4.80727e-44	9.97701e-40	0.249	0.314577	0.445
PRDX2	2.0492e-43	4.25291e-39	0.213	0.293373	0.398
ZBTB10	3.89851e-43	8.09097e-39	0.023	0.256282	0.106
RSL1D1	6.91793e-43	1.43575e-38	0.215	0.304017	0.401
EEF1D	2.66565e-42	5.5323e-38	0.89	0.207708	0.94
SARAF	5.37992e-42	1.11655e-37	0.759	0.289685	0.865
BEX2	9.44023e-42	1.95923e-37	0.03	0.222974	0.119
ADI1	3.07912e-40	6.39041e-36	0.06	0.281585	0.169
FCMR	4.95222e-40	1.02778e-35	0.085	0.273536	0.211
GADD45A	1.19366e-38	2.47733e-34	0.117	0.412117	0.249
TMEM243	2.4349e-38	5.05339e-34	0.144	0.297075	0.293
SPINT2	2.68332e-38	5.56897e-34	0.031	0.217353	0.116
METTL8	4.77889e-38	9.91811e-34	0.049	0.276932	0.147
SMAP2	1.30586e-37	2.71018e-33	0.143	0.283368	0.289
SH3YL1	1.55641e-37	3.23017e-33	0.041	0.224235	0.133
TNFAIP8	3.88648e-37	8.066e-33	0.204	0.325218	0.37
ARHGAP5	5.25643e-37	1.09092e-32	0.024	0.222163	0.101
KDSR	2.50444e-36	5.19771e-32	0.037	0.209859	0.124
ARID5B	2.71297e-36	5.63049e-32	0.27	0.322085	0.443
HINT1	6.54562e-36	1.35848e-31	0.649	0.267916	0.786
EIF2S3	9.64078e-36	2.00085e-31	0.158	0.270882	0.306
LDLRAP1	1.18559e-35	2.46057e-31	0.046	0.212113	0.14
SOCS1	5.98484e-35	1.24209e-30	0.194	0.320714	0.348
DGKA	6.29912e-35	1.30732e-30	0.062	0.241222	0.165
PVT1	1.10893e-34	2.30147e-30	0.041	0.223396	0.129
P2RY10	1.11662e-34	2.31742e-30	0.115	0.267516	0.245
SYPL1	2.15871e-34	4.4802e-30	0.093	0.226819	0.215
ZFAS1	3.55133e-34	7.37043e-30	0.384	0.278445	0.572
ICAM2	3.98265e-34	8.26559e-30	0.096	0.235665	0.217
CCNI	8.06956e-34	1.67476e-29	0.541	0.262142	0.717
NDFIP1	1.15606e-33	2.39928e-29	0.234	0.305864	0.396
RPS11	1.93765e-33	4.0214e-29	0.912	0.171633	0.949
RETREG1	7.28722e-33	1.51239e-28	0.042	0.219737	0.127
RCAN3	7.77298e-33	1.6132e-28	0.119	0.266891	0.244
CTLA4	3.45563e-32	7.17182e-28	0.086	0.358628	0.191
EEF1G	8.73161e-32	1.81216e-27	0.157	0.251075	0.296
TLK1	2.09501e-31	4.34798e-27	0.141	0.253297	0.273
PHACTR2	2.68234e-31	5.56693e-27	0.052	0.231445	0.141
TMEM63A	2.87647e-31	5.96982e-27	0.033	0.204038	0.109
NDUFV2	5.34947e-31	1.11023e-26	0.242	0.294358	0.4
RPS4Y1	7.20531e-30	1.49539e-25	0.686	0.220998	0.804
CD5	8.63825e-30	1.79278e-25	0.106	0.215404	0.222
NFATC1	2.16349e-29	4.4901e-25	0.044	0.204284	0.125
PEBP1	2.71212e-29	5.62872e-25	0.294	0.25224	0.467
SATB1	4.54611e-29	9.43499e-25	0.055	0.234575	0.142
2022-09-06	7.1478e-29	1.48346e-24	0.251	0.252122	0.409
LMNA	9.8908e-29	2.05274e-24	0.167	0.418252	0.291
TTC39C	1.77815e-28	3.69038e-24	0.152	0.244071	0.282
NOSIP	2.51881e-28	5.22755e-24	0.15	0.256434	0.277
FKBP5	4.15411e-28	8.62144e-24	0.172	0.272201	0.307
STAT3	5.64196e-28	1.17093e-23	0.312	0.276592	0.477
CLN5	8.22009e-28	1.706e-23	0.04	0.206394	0.114
COMMD6	1.18846e-27	2.46653e-23	0.663	0.215232	0.806
TMEM173	7.25629e-27	1.50597e-22	0.147	0.247195	0.268
LGALS3BP	2.9754e-26	6.17515e-22	0.036	0.176524	0.106
TOMM7	5.92768e-26	1.23023e-21	0.721	0.175704	0.853
ANP32B	1.03735e-25	2.15291e-21	0.291	0.233627	0.447
ARL4A	3.604e-25	7.47975e-21	0.15	0.222805	0.272
SAMHD1	4.29117e-25	8.90589e-21	0.121	0.23855	0.229
RORA	4.60467e-25	9.55653e-21	0.282	0.246612	0.43
DNPH1	9.81731e-25	2.03748e-20	0.159	0.237614	0.279
PHTF2	1.81974e-24	3.77668e-20	0.053	0.214354	0.129
SNHG25	2.66917e-24	5.5396e-20	0.155	0.216901	0.274
EIF3H	7.96349e-24	1.65274e-19	0.406	0.2172	0.577
CNIH1	9.85052e-24	2.04438e-19	0.157	0.215768	0.276
ADD3	2.35492e-23	4.88741e-19	0.134	0.208919	0.246
FAU	3.13317e-23	6.50258e-19	0.975	0.108752	0.983
RGS10	4.04252e-23	8.38984e-19	0.255	0.201511	0.401
AC016831.5	4.23706e-23	8.79359e-19	0.265	0.227642	0.41
LPAR6	6.81703e-23	1.41481e-18	0.072	0.176768	0.158
CD59	7.04329e-23	1.46176e-18	0.05	0.178443	0.123
TIFA	8.96284e-23	1.86015e-18	0.04	0.162456	0.107
TNFRSF18	1.32818e-22	2.7565e-18	0.119	0.313487	0.216
CHMP7	2.56475e-22	5.32287e-18	0.058	0.173681	0.133
SVIP	3.7567e-22	7.79666e-18	0.21	0.203619	0.343
TTC3	5.94627e-22	1.23409e-17	0.171	0.203612	0.291
ODF2L	1.51592e-21	3.14614e-17	0.162	0.222034	0.277
SNHG8	1.70531e-21	3.5392e-17	0.347	0.226604	0.498
PABPC4	2.76394e-21	5.73629e-17	0.087	0.172131	0.174
CTSB	3.72065e-21	7.72183e-17	0.152	0.190131	0.263
EML4	4.00647e-21	8.31503e-17	0.228	0.208281	0.36
CRYBG1	8.37538e-21	1.73823e-16	0.08	0.202291	0.163
TESPA1	9.58301e-21	1.98886e-16	0.051	0.17582	0.119
CMTM7	1.60772e-20	3.33667e-16	0.156	0.189446	0.268
CD79B	2.42526e-20	5.03339e-16	0.064	0.182241	0.137
DUSP16	5.44953e-20	1.131e-15	0.06	0.181458	0.131
SFXN1	1.68877e-19	3.50487e-15	0.111	0.178015	0.203
PSIP1	1.95848e-19	4.06464e-15	0.177	0.178957	0.294
PRMT9	3.62628e-19	7.52598e-15	0.17	0.23159	0.275
FOXP1	4.57777e-19	9.50071e-15	0.214	0.193027	0.335
PGM2L1	7.83436e-19	1.62594e-14	0.043	0.207053	0.101
COX7C	1.27877e-18	2.65396e-14	0.816	0.133035	0.894
BATF	1.49459e-18	3.10187e-14	0.148	0.308781	0.24
CXCL13	2.83384e-18	5.88134e-14	0.192	0.151022	0.104
UXS1	6.25468e-18	1.2981e-13	0.072	0.172561	0.143
NSA2	6.39686e-18	1.3276e-13	0.155	0.149676	0.26
CAMK4	6.49655e-18	1.34829e-13	0.109	0.147698	0.196
MALT1	9.8846e-18	2.05145e-13	0.068	0.169263	0.138
YPEL5	1.79612e-17	3.72767e-13	0.587	0.253701	0.702
EPB41	2.39299e-17	4.96641e-13	0.137	0.192123	0.23
ANKRD12	2.47332e-17	5.13312e-13	0.382	0.198855	0.529
NCF4	2.72143e-17	5.64806e-13	0.054	0.152162	0.116
BCL2	2.99308e-17	6.21185e-13	0.109	0.16185	0.194
TRADD	4.81023e-17	9.98315e-13	0.099	0.138482	0.182
CDKN1A	6.10491e-17	1.26701e-12	0.076	0.161338	0.146
USP10	1.14112e-16	2.36828e-12	0.049	0.154577	0.107
MAF	1.92956e-16	4.00462e-12	0.134	0.210032	0.22
IFNAR2	2.0009e-16	4.15266e-12	0.073	0.138124	0.142
BTF3	2.24024e-16	4.6494e-12	0.786	0.143596	0.869
SLAMF1	2.42434e-16	5.03148e-12	0.05	0.145158	0.107
IGBP1	3.35895e-16	6.97117e-12	0.143	0.145476	0.237
MPRIP	3.6795e-16	7.63643e-12	0.07	0.142877	0.137
TRAF1	4.94435e-16	1.02615e-11	0.059	0.162965	0.12
RIPOR2	5.04565e-16	1.04717e-11	0.143	0.153659	0.238
RILPL2	5.72558e-16	1.18829e-11	0.131	0.177249	0.219
ZNF831	6.31545e-16	1.31071e-11	0.096	0.14206	0.172
NECAP2	1.05511e-15	2.18977e-11	0.138	0.132713	0.23
IRF2BP2	1.16794e-15	2.42393e-11	0.119	0.156043	0.203
BEX4	1.23842e-15	2.57021e-11	0.059	0.126751	0.121
IMPDH2	2.07139e-15	4.29897e-11	0.084	0.121959	0.155
ZNF101	2.65666e-15	5.51363e-11	0.063	0.132436	0.125
ALG13	3.98537e-15	8.27123e-11	0.112	0.148015	0.191
NCK2	4.3985e-15	9.12865e-11	0.061	0.13259	0.122
MTERF4	5.56369e-15	1.15469e-10	0.092	0.149609	0.164
ZC3H8	5.67241e-15	1.17725e-10	0.067	0.145298	0.129
PLK3	7.67458e-15	1.59278e-10	0.155	0.144302	0.247
TRAPPC6A	1.27792e-14	2.6522e-10	0.132	0.131294	0.218
FAM107B	2.15042e-14	4.46299e-10	0.224	0.135061	0.334
CHURC1	2.32635e-14	4.82811e-10	0.309	0.165798	0.432
PPP1CB	2.57501e-14	5.34417e-10	0.395	0.175556	0.522
ISCU	2.74237e-14	5.69151e-10	0.335	0.162141	0.466
UGP2	2.81259e-14	5.83724e-10	0.249	0.204145	0.358
ZNF331	3.10694e-14	6.44813e-10	0.395	0.186677	0.509
EIF2A	3.4084e-14	7.07379e-10	0.155	0.125748	0.247
CYLD	5.29967e-14	1.09989e-09	0.22	0.138853	0.329
CLNS1A	5.43976e-14	1.12897e-09	0.182	0.141363	0.28
SNX9	1.0763e-13	2.23375e-09	0.053	0.139359	0.105
BCAS2	1.33717e-13	2.77515e-09	0.31	0.229813	0.425
FYB1	1.3387e-13	2.77833e-09	0.529	0.194506	0.648
SF1	1.39534e-13	2.89589e-09	0.343	0.141951	0.475
ABHD14B	1.59891e-13	3.31839e-09	0.15	0.117519	0.24
HPCAL1	1.75719e-13	3.64686e-09	0.105	0.129739	0.179
TMEM156	1.76918e-13	3.67175e-09	0.081	0.133058	0.145
CD55	1.83058e-13	3.79918e-09	0.142	0.171348	0.223
PPA1	2.03029e-13	4.21366e-09	0.181	0.143647	0.274
ZC3H7A	2.26401e-13	4.69873e-09	0.063	0.128622	0.12
SMDT1	3.37359e-13	7.00155e-09	0.271	0.135658	0.386
LYRM4	5.03193e-13	1.04433e-08	0.058	0.112637	0.112
NSMCE3	7.93463e-13	1.64675e-08	0.227	0.183998	0.326
SINHCAF	8.05416e-13	1.67156e-08	0.089	0.121953	0.154
OCIAD2	1.02999e-12	2.13765e-08	0.328	0.14718	0.453
IKZF1	1.08578e-12	2.25342e-08	0.322	0.156325	0.441
BCL11B	1.50914e-12	3.13208e-08	0.138	0.120359	0.216
IL27RA	1.61937e-12	3.36084e-08	0.1	0.127988	0.168
INPP4B	2.23384e-12	4.63611e-08	0.066	0.10434	0.122
EBPL	2.26596e-12	4.70278e-08	0.068	0.111473	0.124
RASGRP2	2.36474e-12	4.90777e-08	0.076	0.110622	0.136
ATP2B1	2.44924e-12	5.08314e-08	0.102	0.131675	0.17
CD27	3.01093e-12	6.24888e-08	0.328	0.104486	0.452
SLC25A6	3.0576e-12	6.34574e-08	0.7	0.141355	0.787
C6orf48	3.31367e-12	6.87719e-08	0.282	0.151556	0.391
UBE2E1	3.65004e-12	7.57529e-08	0.065	0.100338	0.12
COX4I1	4.00214e-12	8.30604e-08	0.76	0.109182	0.841
EIF3F	4.94628e-12	1.02655e-07	0.488	0.131441	0.62
CBX5	5.23437e-12	1.08634e-07	0.068	0.119496	0.123
AREG	6.62007e-12	1.37393e-07	0.247	0.103558	0.341
MRPS33	7.07797e-12	1.46896e-07	0.105	0.108371	0.172
VOPP1	9.04963e-12	1.87816e-07	0.156	0.153626	0.236
CFAP97	1.00404e-11	2.08378e-07	0.091	0.112072	0.154
TNIP1	1.45324e-11	3.01604e-07	0.128	0.132381	0.2
VSIR	1.82794e-11	3.79371e-07	0.184	0.129385	0.272
SGK1	2.63047e-11	5.45928e-07	0.071	0.154826	0.124
PTGER4	2.98546e-11	6.19602e-07	0.387	0.188273	0.49
TOMM20	2.99665e-11	6.21924e-07	0.212	0.122708	0.308
CCNG1	3.28839e-11	6.82473e-07	0.173	0.12849	0.258
WDR74	3.39946e-11	7.05524e-07	0.084	0.130018	0.142
SOD2	3.75633e-11	7.79589e-07	0.085	0.114763	0.144
R3HDM4	3.89356e-11	8.08069e-07	0.111	0.114033	0.178
SYNJ2BP	4.48452e-11	9.30718e-07	0.053	0.102054	0.101
NSD3	6.28235e-11	1.30384e-06	0.216	0.127475	0.31
RAP1A	7.38094e-11	1.53184e-06	0.34	0.133667	0.457
ARHGAP15	7.60038e-11	1.57738e-06	0.242	0.111626	0.344
EIF3D	9.7974e-11	2.03335e-06	0.301	0.121887	0.413
SORL1	1.24497e-10	2.5838e-06	0.095	0.112904	0.157
NUP50	1.74367e-10	3.6188e-06	0.065	0.108512	0.114
AC058791.1	2.55865e-10	5.31022e-06	0.26	0.127806	0.354
YBX1	2.99367e-10	6.21306e-06	0.668	0.109691	0.783
FAS	3.20758e-10	6.65701e-06	0.079	0.111411	0.133
TMEM154	3.37887e-10	7.0125e-06	0.065	0.130483	0.113
CHMP1B	3.51851e-10	7.30232e-06	0.265	0.119291	0.365
LEPROTL1	3.97492e-10	8.24955e-06	0.505	0.11562	0.631
ST13	4.27659e-10	8.87564e-06	0.312	0.12725	0.418
GOLGA8B	4.36944e-10	9.06834e-06	0.079	0.108326	0.132
PPP1CC	4.92893e-10	1.02295e-05	0.241	0.132314	0.334
CSDE1	5.23689e-10	1.08686e-05	0.372	0.120303	0.493
NANS	7.23366e-10	1.50127e-05	0.098	0.118187	0.155
C1orf162	8.31134e-10	1.72494e-05	0.096	0.102013	0.154
GPX4	8.62308e-10	1.78963e-05	0.378	0.125741	0.493
PFKFB3	9.16295e-10	1.90168e-05	0.124	0.124897	0.189
MSI2	9.54807e-10	1.98161e-05	0.089	0.128342	0.144
UBE2B	1.33246e-09	2.76538e-05	0.284	0.110901	0.385
UXT	1.49268e-09	3.0979e-05	0.321	0.11366	0.429
EVI2A	1.5927e-09	3.3055e-05	0.296	0.127467	0.398
SAT1	1.92209e-09	3.9891e-05	0.659	0.273803	0.738
PKM	1.95262e-09	4.05246e-05	0.38	0.177901	0.489
JMJD1C	2.08629e-09	4.32988e-05	0.188	0.126899	0.266
NMT2	2.30248e-09	4.77856e-05	0.085	0.108589	0.137
ARID5A	2.30753e-09	4.78905e-05	0.244	0.135289	0.334
EIF3M	2.50694e-09	5.20289e-05	0.27	0.108076	0.369
TNRC6B	3.20669e-09	6.65515e-05	0.269	0.112336	0.367
REXO2	4.14696e-09	8.6066e-05	0.095	0.100208	0.149
SOD1	4.43604e-09	9.20655e-05	0.525	0.116985	0.652
VMP1	4.81828e-09	9.99986e-05	0.247	0.125443	0.335
ID3	4.83573e-09	0.000100361	0.066	0.109154	0.11
C4orf48	4.86684e-09	0.000101006	0.183	0.107622	0.26
ASH1L	1.09805e-08	0.000227889	0.144	0.10318	0.211
DUSP1	1.10402e-08	0.000229129	0.861	0.130444	0.898
LAT	1.22731e-08	0.000254715	0.39	0.153204	0.495
GSTK1	1.4611e-08	0.000303236	0.471	0.104518	0.586
TOB1	1.54627e-08	0.000320913	0.244	0.19172	0.326
RAB11FIP1	1.81969e-08	0.000377659	0.089	0.106243	0.139
TSC22D3	2.17201e-08	0.000450779	0.849	0.112776	0.921
RNF139	2.64918e-08	0.000549812	0.223	0.106425	0.307
ESF1	3.24351e-08	0.000673158	0.092	0.107869	0.141
TPR	3.28385e-08	0.000681531	0.227	0.11193	0.307
DDX21	3.40265e-08	0.000706186	0.183	0.110848	0.254
GCC2	3.61061e-08	0.000749346	0.303	0.116989	0.399
LINC01943	3.87366e-08	0.00080394	0.073	0.221218	0.115
GADD45G	8.15097e-08	0.00169165	0.088	0.168892	0.133
SIAH2	9.64198e-08	0.0020011	0.206	0.103134	0.282
CUTA	1.44324e-07	0.00299529	0.448	0.110446	0.555
LINC00513	2.6246e-07	0.0054471	0.138	0.104164	0.195
SMCHD1	4.16987e-07	0.00865414	0.242	0.100791	0.322
PPP1R2	4.21449e-07	0.00874676	0.379	0.106415	0.489
USP15	4.2218e-07	0.00876192	0.225	0.115958	0.297
CD37	4.23857e-07	0.00879674	0.569	0.107119	0.684
LBH	7.01651e-06	0.145621	0.286	0.100042	0.361
TIGIT	0.000286577	1	0.328	0.196835	0.366
TRBC1	0.00060111	1	0.537	0.198977	0.561
CITED2	0.00749178	1	0.362	0.164068	0.41
CYCS	0.0229362	1	0.595	0.177392	0.652
TXNIP	0.0255772	1	0.436	0.124379	0.489
CD8T-S2 | cell state 2 of CD8+ T cells
Gene	avg_logFC	p_val	p_val_adj	pct.1	pct.2
NKG7	0	0	0.325	1.93405	0.926
CMC1	0	0	0.116	1.82391	0.594
GZMK	0	0	0.122	1.74594	0.555
CCL4	0	0	0.388	1.64334	0.866
GZMH	0	0	0.205	1.44177	0.7
CST7	0	0	0.376	1.44157	0.897
CCL5	0	0	0.468	1.0083	0.972
GZMA	0	0	0.365	0.769748	0.911
FGFBP2	1.78335e-267	3.70117e-263	0.013	1.8963	0.334
KLRF1	1.21757e-253	2.52694e-249	0.005	1.32304	0.303
TRDC	1.16463e-221	2.41707e-217	0.02	1.21347	0.311
TYROBP	1.35669e-221	2.81567e-217	0.083	1.53392	0.403
CCL4L2	2.30316e-220	4.77997e-216	0.257	2.04163	0.609
FCGR3A	1.53548e-211	3.18674e-207	0.022	1.30208	0.298
PRF1	9.05193e-178	1.87864e-173	0.248	1.16093	0.563
DUSP2	8.13059e-174	1.68742e-169	0.655	0.757634	0.839
HCST	2.54907e-164	5.29034e-160	0.706	0.550022	0.883
PLEK	2.12201e-159	4.40402e-155	0.015	0.753605	0.229
CTSW	3.00054e-157	6.22732e-153	0.282	0.762754	0.617
S1PR5	2.72961e-156	5.66504e-152	0.002	0.795676	0.192
KLRD1	1.80669e-146	3.74961e-142	0.159	1.00896	0.447
HLA-C	2.1924e-146	4.5501e-142	0.994	0.30009	0.999
HLA-DPB1	1.0061e-134	2.08805e-130	0.483	0.597019	0.729
LITAF	3.12121e-132	6.47777e-128	0.333	0.780731	0.574
GZMB	2.43695e-130	5.05765e-126	0.278	0.833201	0.561
GNLY	4.62083e-122	9.59007e-118	0.191	1.36289	0.437
C1orf21	2.34948e-120	4.87611e-116	0.007	0.610543	0.164
SAMD3	4.28035e-120	8.88343e-116	0.09	0.689073	0.317
CYBA	9.95487e-115	2.06603e-110	0.879	0.45171	0.932
APMAP	2.37952e-114	4.93846e-110	0.155	0.695855	0.391
CCL3L1	6.38855e-108	1.32588e-103	0.115	1.24713	0.335
KLRG1	1.10753e-107	2.29857e-103	0.049	0.733494	0.236
TNFSF9	6.7585e-107	1.40266e-102	0.066	0.892682	0.264
HLA-DRB1	3.86508e-106	8.02158e-102	0.421	0.662334	0.648
FCRL6	8.97496e-105	1.86266e-100	0.013	0.55777	0.162
EOMES	2.67565e-104	5.55304e-100	0.014	0.596232	0.165
GZMM	4.12821e-102	8.5677e-98	0.311	0.652143	0.532
CD74	1.69833e-101	3.52472e-97	0.807	0.507778	0.888
B2M	2.2275e-95	4.62294e-91	1	0.152274	1
PRSS23	1.87671e-91	3.89493e-87	0.002	0.506855	0.118
SPON2	1.46733e-90	3.04529e-86	0.076	1.01002	0.254
ITM2C	1.73341e-90	3.59753e-86	0.143	0.762921	0.347
ITGB2	2.14956e-89	4.46121e-85	0.477	0.602485	0.633
C12orf75	8.44998e-89	1.75371e-84	0.25	0.565604	0.473
HLA-DPA1	6.89941e-84	1.4319e-79	0.426	0.489117	0.629
MATK	9.77277e-84	2.02824e-79	0.064	0.572608	0.233
CCL3	5.99777e-82	1.24478e-77	0.176	1.30885	0.374
AOAH	3.73233e-79	7.74607e-75	0.044	0.511078	0.193
SLAMF7	5.87073e-79	1.21841e-74	0.014	0.439801	0.133
HBA1	5.44831e-77	1.13074e-72	0.004	1.33872	0.105
APOBEC3G	1.45063e-76	3.01064e-72	0.271	0.538675	0.483
CRTAM	1.86939e-74	3.87974e-70	0.063	0.603255	0.221
TTC38	3.24158e-73	6.72758e-69	0.024	0.49607	0.149
CLIC3	3.996e-73	8.29329e-69	0.103	0.683047	0.276
LYAR	4.48414e-73	9.30639e-69	0.125	0.598685	0.302
FGR	1.8974e-72	3.93787e-68	0.011	0.42476	0.12
CD300A	6.07097e-71	1.25997e-66	0.022	0.482252	0.14
ADGRG1	2.47202e-70	5.13043e-66	0.026	0.473913	0.149
IER2	1.12918e-68	2.3435e-64	0.603	0.585136	0.713
UBB	9.13505e-68	1.89589e-63	0.865	0.313885	0.918
EFHD2	4.17537e-66	8.66556e-62	0.139	0.642863	0.301
DTHD1	4.39607e-64	9.1236e-60	0.037	0.468903	0.161
SYNGR1	1.42156e-62	2.95031e-58	0.017	0.428312	0.121
TRGC1	2.43184e-62	5.04705e-58	0.034	0.464209	0.154
AC243829.1	6.81519e-62	1.41443e-57	0.036	0.545598	0.156
IFNG	5.84305e-60	1.21267e-55	0.206	0.68818	0.394
ZEB2	2.81819e-58	5.84888e-54	0.167	0.506803	0.342
HLA-E	7.748e-57	1.60802e-52	0.945	0.257334	0.955
HLA-A	1.37935e-56	2.8627e-52	0.995	0.151712	0.998
TUBA4A	1.37955e-55	2.86311e-51	0.382	0.555341	0.525
KLRC2	8.72725e-55	1.81125e-50	0.056	0.650139	0.181
CLEC2B	4.00442e-54	8.31078e-50	0.491	0.411656	0.635
HLA-B	1.5353e-50	3.18635e-46	0.962	0.280614	0.972
TRGC2	3.14199e-49	6.52088e-45	0.13	0.53549	0.278
XCL2	4.39538e-48	9.12217e-44	0.078	0.737891	0.204
FCER1G	6.70871e-48	1.39233e-43	0.078	0.822467	0.195
MYO1F	8.8941e-47	1.84588e-42	0.213	0.464048	0.357
CD99	9.69322e-47	2.01173e-42	0.608	0.328753	0.696
PFN1	1.85649e-46	3.85296e-42	0.96	0.234249	0.973
RARRES3	1.04032e-45	2.15909e-41	0.551	0.350869	0.657
TBX21	1.06799e-45	2.21651e-41	0.047	0.382307	0.152
GSTP1	3.3622e-45	6.97791e-41	0.316	0.423098	0.455
HLA-DRA	5.04892e-44	1.04785e-39	0.469	0.467595	0.579
LPCAT1	6.56729e-43	1.36298e-38	0.041	0.349946	0.138
PIP4K2A	4.4372e-42	9.20897e-38	0.252	0.41606	0.391
ADRB2	6.01958e-42	1.2493e-37	0.024	0.331447	0.107
GTF3C1	7.68263e-42	1.59445e-37	0.04	0.429461	0.133
CHST12	2.99195e-41	6.20948e-37	0.199	0.428152	0.337
PLAC8	2.10164e-40	4.36175e-36	0.142	0.609528	0.26
ARPC2	2.16827e-40	4.50003e-36	0.767	0.284545	0.802
F2R	5.06592e-40	1.05138e-35	0.078	0.383566	0.189
CD247	6.77625e-40	1.40634e-35	0.354	0.530988	0.455
SH2D1A	9.50769e-40	1.97323e-35	0.274	0.413445	0.404
RAP1B	9.55226e-40	1.98248e-35	0.458	0.423093	0.548
ARPC5L	4.62424e-39	9.59715e-35	0.209	0.430075	0.335
CTSC	1.21906e-38	2.53004e-34	0.344	0.355293	0.477
ABI3	2.94753e-37	6.1173e-33	0.142	0.404289	0.265
PYHIN1	5.57168e-37	1.15635e-32	0.262	0.426443	0.384
HOPX	1.37588e-35	2.8555e-31	0.202	0.452777	0.338
CLDND1	1.50156e-35	3.11634e-31	0.234	0.535428	0.345
CFL1	5.73893e-35	1.19106e-30	0.927	0.195189	0.947
LYST	8.82277e-35	1.83108e-30	0.162	0.404477	0.28
PATL2	9.73522e-34	2.02045e-29	0.041	0.350667	0.122
CD81	1.5607e-33	3.23909e-29	0.148	0.400549	0.258
MAP3K8	2.6688e-33	5.53882e-29	0.109	0.400218	0.217
CEP78	3.19209e-33	6.62487e-29	0.028	0.279786	0.102
RUNX3	5.21703e-33	1.08274e-28	0.234	0.332034	0.36
TPST2	1.06512e-32	2.21054e-28	0.13	0.38003	0.24
CD8A	8.06343e-32	1.67348e-27	0.266	0.360071	0.409
GUK1	1.66906e-31	3.46396e-27	0.529	0.290574	0.599
AKNA	8.30097e-31	1.72278e-26	0.235	0.366913	0.348
PPP2R2B	4.35457e-30	9.03747e-26	0.032	0.287146	0.102
BPGM	2.84697e-29	5.9086e-25	0.042	0.35313	0.116
CLIC1	3.10703e-29	6.44833e-25	0.651	0.249206	0.722
ABHD17A	5.61388e-29	1.1651e-24	0.167	0.382876	0.27
PLA2G16	7.17658e-29	1.48943e-24	0.101	0.337653	0.197
IFITM2	1.44068e-28	2.98998e-24	0.617	0.429927	0.642
IRF1	6.80305e-28	1.4119e-23	0.41	0.429368	0.486
FASLG	9.84647e-28	2.04354e-23	0.052	0.301831	0.131
MT-CO1	1.21125e-27	2.51383e-23	0.993	0.124696	0.989
GNG2	2.39916e-27	4.97923e-23	0.205	0.366706	0.307
METRNL	4.02886e-27	8.3615e-23	0.06	0.319898	0.14
FAM49B	3.87158e-26	8.03507e-22	0.327	0.31503	0.424
CD8B	4.61069e-26	9.56902e-22	0.228	0.403563	0.342
ID2	1.03631e-25	2.15075e-21	0.536	0.197987	0.661
PPP2R5C	1.26806e-25	2.63174e-21	0.547	0.272781	0.615
LGALS1	6.41167e-25	1.33068e-20	0.311	0.366952	0.419
LCP1	6.9788e-25	1.44838e-20	0.467	0.284611	0.538
APOBEC3C	1.19162e-24	2.47309e-20	0.239	0.338491	0.343
PSMB9	2.56269e-24	5.31861e-20	0.565	0.258124	0.627
AC004687.1	3.34187e-24	6.93571e-20	0.13	0.364091	0.219
MAPK1	7.72629e-24	1.60352e-19	0.103	0.332648	0.186
VPS37B	2.48632e-23	5.16012e-19	0.185	0.362826	0.276
PSME1	2.58512e-23	5.36516e-19	0.722	0.21509	0.754
MAFF	3.61489e-23	7.50233e-19	0.044	0.294874	0.109
JMJD6	7.95641e-23	1.65127e-18	0.137	0.332951	0.225
HLA-DQA1	1.13202e-22	2.3494e-18	0.095	0.314978	0.176
SERF2	1.191e-22	2.47179e-18	0.933	0.146024	0.931
GLIPR2	2.96265e-22	6.14868e-18	0.148	0.314935	0.236
ADGRE5	4.06e-22	8.42612e-18	0.282	0.299074	0.376
STARD3NL	3.36014e-21	6.97364e-17	0.071	0.300784	0.141
SUB1	3.51377e-21	7.29249e-17	0.732	0.204463	0.743
IDH2	1.44713e-20	3.00338e-16	0.26	0.312945	0.341
FLNA	2.10471e-20	4.36812e-16	0.185	0.303649	0.269
BIN2	5.99909e-20	1.24505e-15	0.283	0.350807	0.357
RAB29	7.24795e-20	1.50424e-15	0.069	0.283282	0.136
HLA-DQB1	2.63617e-19	5.4711e-15	0.186	0.30465	0.271
HLA-DQA2	2.64838e-19	5.49645e-15	0.051	0.310384	0.112
MYO1G	3.26955e-19	6.78563e-15	0.18	0.292799	0.263
TSPAN32	3.32767e-19	6.90624e-15	0.044	0.221	0.101
H3F3B	3.80492e-19	7.89673e-15	0.972	0.139059	0.97
SUN2	4.73907e-19	9.83547e-15	0.367	0.293437	0.43
GNPTAB	2.14955e-18	4.46117e-14	0.083	0.275644	0.152
GYG1	2.67159e-18	5.54462e-14	0.13	0.273731	0.208
ITPRIP	3.02034e-18	6.26842e-14	0.048	0.232599	0.105
MRPL10	1.66262e-17	3.45061e-13	0.109	0.258025	0.181
SIRT2	1.70093e-17	3.53012e-13	0.086	0.261678	0.152
ITGAL	6.62747e-17	1.37546e-12	0.115	0.249829	0.187
ATP5F1E	1.85282e-16	3.84534e-12	0.935	0.146762	0.933
2022-09-07	3.26429e-16	6.77472e-12	0.581	0.209589	0.615
SPN	4.51621e-16	9.37294e-12	0.158	0.290431	0.229
LAG3	5.00284e-16	1.03829e-11	0.219	0.174679	0.31
SRSF2	1.4285e-15	2.96471e-11	0.584	0.2312	0.608
NCR3	1.62331e-15	3.36902e-11	0.052	0.217612	0.106
UBE2F	1.80063e-15	3.73702e-11	0.094	0.253627	0.157
PTPN4	2.26804e-15	4.7071e-11	0.171	0.269716	0.243
NR4A2	3.4269e-15	7.1122e-11	0.553	0.243762	0.597
DOK2	6.19373e-15	1.28545e-10	0.275	0.256161	0.343
LINC00861	6.88788e-15	1.42951e-10	0.105	0.268912	0.167
GADD45B	9.58623e-15	1.98953e-10	0.36	0.30879	0.422
TFDP2	1.41519e-14	2.93709e-10	0.055	0.207228	0.107
MIDN	1.4436e-14	2.99605e-10	0.145	0.280723	0.21
CD63	2.41894e-14	5.02027e-10	0.404	0.146447	0.492
CDC42SE1	2.79461e-14	5.79993e-10	0.3	0.352951	0.362
ARL4C	2.8387e-14	5.89144e-10	0.377	0.317029	0.426
AC245297.3	3.79501e-14	7.87617e-10	0.224	0.270636	0.29
CAP1	3.85512e-14	8.00092e-10	0.452	0.231002	0.487
YBX3	4.7017e-14	9.7579e-10	0.059	0.242481	0.112
HLA-F	5.08023e-14	1.05435e-09	0.49	0.212691	0.532
WIPF1	7.91974e-14	1.64366e-09	0.469	0.217702	0.511
MIB2	1.63184e-13	3.38673e-09	0.071	0.225229	0.124
SCP2	1.68528e-13	3.49762e-09	0.338	0.247204	0.39
NEAT1	2.11589e-13	4.39132e-09	0.64	0.163394	0.672
MT-CO2	2.38166e-13	4.9429e-09	0.974	0.117399	0.972
LAIR2	2.66594e-13	5.53289e-09	0.074	0.282406	0.129
EVL	2.70766e-13	5.61948e-09	0.772	0.152562	0.778
PTP4A2	3.26728e-13	6.78091e-09	0.332	0.253966	0.387
HLA-DMA	3.39027e-13	7.03616e-09	0.155	0.247244	0.219
MT1F	5.65152e-13	1.17292e-08	0.064	0.198258	0.115
PAXX	7.36569e-13	1.52867e-08	0.365	0.218065	0.415
STOM	9.35317e-13	1.94116e-08	0.182	0.247483	0.246
PTPRE	1.19108e-12	2.47197e-08	0.085	0.234742	0.138
G6PD	1.28429e-12	2.66541e-08	0.065	0.198558	0.115
MYL12B	1.29643e-12	2.69061e-08	0.748	0.153099	0.756
CD38	1.35179e-12	2.80551e-08	0.057	0.204877	0.105
PPP1CA	1.56946e-12	3.25725e-08	0.449	0.211965	0.488
MYL12A	2.66551e-12	5.53201e-08	0.887	0.172445	0.864
SLC9A3R1	3.95892e-12	8.21634e-08	0.181	0.259736	0.238
ARF6	4.77196e-12	9.90372e-08	0.539	0.182276	0.565
SRSF7	7.50546e-12	1.55768e-07	0.749	0.202951	0.742
CEMIP2	8.28127e-12	1.7187e-07	0.137	0.257626	0.195
GIMAP4	1.30941e-11	2.71754e-07	0.231	0.250723	0.291
DRAP1	3.70147e-11	7.68203e-07	0.476	0.161539	0.517
HDDC2	5.82922e-11	1.2098e-06	0.122	0.240609	0.173
SIPA1	6.06114e-11	1.25793e-06	0.154	0.235635	0.208
ZBTB7A	6.08474e-11	1.26283e-06	0.102	0.232531	0.153
PPP1R18	6.17741e-11	1.28206e-06	0.306	0.217472	0.358
SYNE1	1.39426e-10	2.89366e-06	0.128	0.217454	0.179
PPP1R14B	1.58736e-10	3.29442e-06	0.069	0.311129	0.113
REEP5	2.12378e-10	4.40768e-06	0.281	0.211339	0.334
TRG-AS1	2.79635e-10	5.80355e-06	0.106	0.198047	0.157
TERF2IP	3.22502e-10	6.6932e-06	0.432	0.205853	0.46
SYTL3	3.66201e-10	7.60014e-06	0.274	0.208463	0.328
PITPNC1	3.82426e-10	7.93688e-06	0.117	0.219785	0.166
TNF	5.01068e-10	1.03992e-05	0.065	0.283881	0.108
ADAM8	5.7151e-10	1.18611e-05	0.098	0.211388	0.147
TGFB1	5.93327e-10	1.23139e-05	0.21	0.222189	0.262
TCF25	6.34617e-10	1.31708e-05	0.273	0.232728	0.318
CD53	6.70049e-10	1.39062e-05	0.609	0.160174	0.622
ZFYVE28	8.13072e-10	1.68745e-05	0.075	0.187819	0.119
MBP	1.0792e-09	2.23978e-05	0.202	0.239734	0.251
CALR	1.16433e-09	2.41645e-05	0.455	0.176524	0.487
NDUFB7	1.22308e-09	2.53838e-05	0.293	0.243151	0.329
NAA50	1.46785e-09	3.04638e-05	0.146	0.230443	0.195
HSPB11	1.54837e-09	3.21349e-05	0.182	0.224389	0.232
ZNF276	1.82905e-09	3.79601e-05	0.077	0.189608	0.12
CORO1A	2.01305e-09	4.17788e-05	0.821	0.122412	0.823
PARP8	2.01493e-09	4.18179e-05	0.173	0.215179	0.224
LMNB1	2.18398e-09	4.53263e-05	0.084	0.215174	0.127
ARPC3	2.58566e-09	5.36629e-05	0.685	0.130163	0.678
POMP	2.61807e-09	5.43355e-05	0.414	0.190749	0.443
CDKN2D	2.65956e-09	5.51964e-05	0.083	0.208016	0.126
SLC20A1	3.58983e-09	7.45034e-05	0.108	0.195751	0.154
RNF166	3.94788e-09	8.19343e-05	0.192	0.221737	0.239
IFNGR1	4.06719e-09	8.44105e-05	0.095	0.202849	0.14
PIK3R1	5.48116e-09	0.000113756	0.3	0.255305	0.346
PDIA3	5.55755e-09	0.000115341	0.483	0.186319	0.494
SELPLG	5.74004e-09	0.000119129	0.14	0.226666	0.187
CISD3	7.49084e-09	0.000155465	0.105	0.186567	0.15
PPDPF	9.44346e-09	0.00019599	0.725	0.139665	0.723
ARAP2	9.52661e-09	0.000197715	0.13	0.209014	0.176
PSME2	1.06614e-08	0.000221266	0.509	0.161192	0.527
RASSF1	1.2056e-08	0.00025021	0.101	0.193042	0.146
BTN3A1	1.21101e-08	0.000251332	0.115	0.198529	0.16
UBL5	1.89555e-08	0.000393402	0.68	0.127565	0.684
DGKZ	2.07296e-08	0.000430222	0.166	0.208547	0.214
CYTOR	2.09881e-08	0.000435588	0.403	0.122576	0.462
EBP	2.58734e-08	0.000536976	0.12	0.215441	0.162
HSPA5	2.71263e-08	0.000562979	0.508	0.182858	0.532
PTPN18	3.24911e-08	0.00067432	0.09	0.172395	0.131
VAMP2	3.61524e-08	0.000750307	0.591	0.16445	0.584
RSRP1	4.06286e-08	0.000843206	0.54	0.160059	0.563
NFATC2	4.74605e-08	0.000984996	0.069	0.180311	0.106
BTN3A2	5.5999e-08	0.0011622	0.233	0.19678	0.276
RAB5IF	5.74029e-08	0.00119134	0.232	0.207098	0.273
FOSL2	5.86722e-08	0.00121768	0.179	0.208395	0.225
HSP90AA1	6.3402e-08	0.00131584	0.78	0.178778	0.768
DNAJB6	7.06759e-08	0.00146681	0.346	0.211893	0.375
HERPUD1	8.37614e-08	0.00173838	0.45	0.181309	0.477
PTPN7	1.08626e-07	0.00225442	0.333	0.197802	0.368
CEBPD	1.13096e-07	0.0023472	0.069	0.166372	0.106
TMA7	1.62114e-07	0.00336452	0.893	0.1012	0.886
PTGER2	2.01909e-07	0.00419042	0.071	0.160582	0.107
APBA2	2.1294e-07	0.00441937	0.083	0.161004	0.12
B4GALT1	2.14318e-07	0.00444795	0.154	0.212748	0.196
TSEN54	2.3067e-07	0.00478732	0.144	0.185624	0.187
APOL6	2.32109e-07	0.00481719	0.114	0.184954	0.154
CALM1	2.35267e-07	0.00488273	0.78	0.135327	0.761
TMEM120B	2.38099e-07	0.00494151	0.104	0.200253	0.143
SERTAD1	2.48235e-07	0.00515187	0.223	0.215072	0.261
CYTH4	2.75278e-07	0.00571312	0.107	0.206475	0.145
PMAIP1	2.89723e-07	0.00601291	0.313	0.181165	0.364
PSMB10	3.02441e-07	0.00627687	0.275	0.189749	0.31
PTMS	3.11612e-07	0.00646719	0.122	0.159635	0.165
SYTL1	3.20405e-07	0.00664968	0.137	0.19475	0.179
MVD	3.45733e-07	0.00717535	0.07	0.157986	0.105
ATP5MPL	3.50475e-07	0.00727376	0.595	0.127936	0.603
HSH2D	3.97936e-07	0.00825876	0.076	0.155641	0.112
TAGAP	4.09541e-07	0.00849962	0.316	0.230773	0.346
AP3S1	5.92267e-07	0.0122919	0.2	0.191622	0.236
STAT4	5.99646e-07	0.0124451	0.176	0.188075	0.217
EMP3	6.32723e-07	0.0131315	0.508	0.19064	0.518
TAPBP	9.18786e-07	0.0190685	0.417	0.154468	0.436
ATP8A1	1.05971e-06	0.0219932	0.075	0.170725	0.109
OSTF1	1.0838e-06	0.0224931	0.333	0.172162	0.364
SLC38A2	1.14815e-06	0.0238287	0.251	0.196495	0.285
DBI	1.16998e-06	0.0242818	0.42	0.171621	0.434
BSG	1.1898e-06	0.024693	0.403	0.158432	0.42
SH3BP5	1.25153e-06	0.0259743	0.07	0.157519	0.102
TRAPPC1	1.29943e-06	0.0269685	0.426	0.152773	0.445
RAC2	1.3143e-06	0.027277	0.638	0.120572	0.641
ARHGAP30	1.4219e-06	0.02951	0.252	0.185648	0.286
ANXA6	1.56093e-06	0.0323955	0.375	0.169755	0.396
IFI27L2	2.17951e-06	0.0452335	0.262	0.165627	0.299
RNF213	2.33323e-06	0.048424	0.368	0.160144	0.395
PSMB8	3.38594e-06	0.0702719	0.395	0.133609	0.421
UBE2L6	3.97346e-06	0.0824653	0.258	0.178985	0.291
RHOF	4.0305e-06	0.0836491	0.281	0.179121	0.311
C1orf56	4.15261e-06	0.0861833	0.309	0.306708	0.336
ADA	5.06368e-06	0.105092	0.084	0.151893	0.116
BHLHE40	6.15166e-06	0.127672	0.203	0.171658	0.242
CCND3	7.1851e-06	0.149119	0.387	0.195836	0.398
BTN3A3	7.21718e-06	0.149785	0.075	0.140658	0.106
REL	7.44153e-06	0.154442	0.301	0.218774	0.326
NFKBIB	7.61692e-06	0.158082	0.071	0.132102	0.102
STK10	8.16741e-06	0.169506	0.129	0.17075	0.162
GIMAP7	8.92325e-06	0.185193	0.307	0.204855	0.337
MIAT	9.05984e-06	0.188028	0.14	0.18243	0.175
CDC42	1.04793e-05	0.217487	0.651	0.142616	0.631
ARPC4	1.24493e-05	0.258372	0.374	0.154959	0.389
C19orf66	1.46702e-05	0.304466	0.19	0.182483	0.222
ERN1	1.48043e-05	0.307249	0.105	0.172105	0.138
RAB9A	1.49231e-05	0.309714	0.083	0.137088	0.113
ORAI1	1.53001e-05	0.317538	0.109	0.158955	0.141
ZBP1	1.75083e-05	0.363367	0.082	0.139038	0.113
NEDD8	1.89135e-05	0.392531	0.485	0.141983	0.482
ITGB7	2.17035e-05	0.450434	0.184	0.18392	0.217
NUCB2	2.20135e-05	0.456869	0.156	0.169214	0.188
CDK2AP2	2.21729e-05	0.460177	0.222	0.18226	0.253
RBM39	2.44685e-05	0.50782	0.648	0.113741	0.626
NDUFB2	2.75427e-05	0.571621	0.444	0.151542	0.452
LIMD2	3.01263e-05	0.62524	0.57	0.129076	0.565
HDAC1	3.10459e-05	0.644326	0.168	0.177064	0.198
MIF4GD	3.25648e-05	0.675849	0.092	0.139546	0.122
PRKCH	3.27496e-05	0.679685	0.301	0.175739	0.323
SLA2	3.35598e-05	0.696501	0.124	0.159152	0.156
PTPN6	3.43602e-05	0.713112	0.178	0.197591	0.208
BID	3.48716e-05	0.723725	0.076	0.14034	0.104
BZW1	3.89589e-05	0.808554	0.326	0.161224	0.345
TMEM50A	3.89627e-05	0.808631	0.402	0.11798	0.415
HNRNPDL	4.06791e-05	0.844254	0.617	0.104021	0.603
VAMP8	4.37765e-05	0.908538	0.476	0.121769	0.476
CAPNS1	4.88208e-05	1	0.115	0.13359	0.146
SLA	5.02991e-05	1	0.293	0.171113	0.316
P4HB	6.36772e-05	1	0.311	0.138572	0.331
DDX6	9.26147e-05	1	0.278	0.154357	0.299
DHRS7	9.31938e-05	1	0.327	0.139281	0.346
NFKBID	9.34829e-05	1	0.075	0.155561	0.101
RAB8B	0.000118193	1	0.116	0.153542	0.144
LASP1	0.000128735	1	0.128	0.141634	0.158
CDC25B	0.000145264	1	0.081	0.141516	0.106
POLR2L	0.00015298	1	0.553	0.104454	0.548
GGA2	0.000157019	1	0.095	0.139905	0.122
FAM173A	0.000165004	1	0.112	0.150501	0.139
LINC00623	0.000181243	1	0.158	0.171532	0.186
FAM53C	0.000192402	1	0.122	0.179896	0.149
CD164	0.000198925	1	0.434	0.144644	0.435
PYCARD	0.000250803	1	0.162	0.152496	0.189
NCOR1	0.000259443	1	0.312	0.129218	0.334
STX4	0.000288367	1	0.077	0.129847	0.101
TRIR	0.000288467	1	0.534	0.116413	0.518
SSBP4	0.000293719	1	0.154	0.154299	0.18
MSN	0.000311025	1	0.359	0.126373	0.371
ATG12	0.000344996	1	0.175	0.148726	0.201
PPP6R1	0.000370589	1	0.082	0.133313	0.106
STK4	0.000391916	1	0.507	0.120425	0.498
SAR1A	0.000442011	1	0.219	0.163149	0.24
MFSD10	0.000442052	1	0.158	0.155468	0.183
PRKCB	0.0004516	1	0.133	0.156107	0.156
UBE2E3	0.000456428	1	0.121	0.141734	0.145
GNB2	0.000480018	1	0.236	0.133268	0.258
RFTN1	0.000481351	1	0.092	0.137339	0.116
AGTRAP	0.000503701	1	0.084	0.113011	0.108
BRD2	0.000505412	1	0.262	0.135658	0.285
IFITM1	0.00050675	1	0.631	0.148612	0.602
PRELID1	0.000515656	1	0.325	0.156009	0.333
MMP24OS	0.000520985	1	0.125	0.150589	0.149
NELFCD	0.000565395	1	0.119	0.151811	0.143
NFE2L2	0.00057835	1	0.246	0.200711	0.262
PRKACB	0.000607536	1	0.153	0.151062	0.176
MCRIP1	0.000611899	1	0.164	0.155967	0.186
IFITM3	0.000639409	1	0.089	0.14784	0.113
DNAJC1	0.000673431	1	0.144	0.153838	0.168
TES	0.000743074	1	0.098	0.116775	0.122
PQLC3	0.000744987	1	0.123	0.126837	0.148
SASH3	0.000812049	1	0.141	0.14432	0.165
SIGIRR	0.000818611	1	0.247	0.150859	0.265
CCDC85B	0.000845171	1	0.296	0.126554	0.313
ASAH1	0.000913026	1	0.129	0.141451	0.151
UTRN	0.000984441	1	0.108	0.128649	0.131
USP11	0.00101061	1	0.082	0.130926	0.104
ZAP70	0.00101735	1	0.245	0.139878	0.265
GABARAPL2	0.0010317	1	0.348	0.139429	0.351
COPS9	0.0012724	1	0.378	0.115618	0.38
ANXA2	0.0013336	1	0.301	0.115102	0.321
RPS19BP1	0.00145319	1	0.204	0.129188	0.224
VASP	0.0014909	1	0.234	0.135557	0.252
IFRD1	0.00158846	1	0.279	0.145312	0.292
NEU1	0.00160135	1	0.118	0.164785	0.139
ARPC5	0.00169987	1	0.43	0.108245	0.428
NLRC5	0.00170451	1	0.104	0.130527	0.125
MTFP1	0.00176138	1	0.12	0.139127	0.141
ARHGDIA	0.00177224	1	0.379	0.122636	0.38
RPS6KA1	0.00196315	1	0.087	0.115278	0.108
SLF1	0.00196826	1	0.088	0.121218	0.11
C16orf54	0.0020813	1	0.201	0.1735	0.219
DNAJB11	0.00220767	1	0.116	0.123738	0.138
IL2RB	0.00221777	1	0.25	0.148267	0.269
CASP4	0.00240825	1	0.293	0.130811	0.305
CYC1	0.00244903	1	0.168	0.129427	0.188
GABARAPL1	0.00247222	1	0.189	0.114564	0.213
GGA1	0.00254039	1	0.15	0.130584	0.172
HAVCR2	0.00257304	1	0.126	0.113536	0.152
RNF168	0.00259678	1	0.104	0.125611	0.124
AP2S1	0.00267466	1	0.209	0.144477	0.225
MOAP1	0.00279369	1	0.098	0.114058	0.118
DENND2D	0.00285417	1	0.208	0.156529	0.225
PTK2B	0.002861	1	0.104	0.112892	0.125
TLE4	0.00292689	1	0.179	0.136654	0.199
HMGN3	0.00298018	1	0.245	0.131086	0.262
HEXA	0.0033863	1	0.116	0.116832	0.136
LAMTOR4	0.00343377	1	0.465	0.11293	0.453
FYN	0.00367545	1	0.379	0.119191	0.382
RASGEF1B	0.00411144	1	0.124	0.161493	0.145
PSMB8-AS1	0.00429455	1	0.179	0.144332	0.195
PPP3CC	0.00430194	1	0.122	0.122064	0.14
CTDSP1	0.00457874	1	0.133	0.135373	0.152
UTS2	0.00466053	1	0.149	0.132527	0.169
KMT2E-AS1	0.00490338	1	0.116	0.117057	0.136
TBCD	0.00498827	1	0.099	0.112759	0.119
RCN2	0.0050749	1	0.18	0.121221	0.197
HSPA1A	0.0051302	1	0.208	0.251403	0.231
TRIM22	0.00539114	1	0.189	0.146501	0.206
BUD31	0.00543492	1	0.249	0.115285	0.262
CD47	0.00565445	1	0.361	0.143916	0.357
SERPINB9	0.00568946	1	0.184	0.12889	0.203
SRRT	0.00575766	1	0.096	0.119298	0.115
POLR2G	0.00577983	1	0.256	0.136824	0.265
MANF	0.00626314	1	0.182	0.121884	0.199
STUB1	0.00628196	1	0.258	0.11319	0.27
TBPL1	0.00643477	1	0.112	0.129203	0.129
SRSF9	0.00665369	1	0.327	0.125912	0.331
CCDC12	0.00679731	1	0.278	0.118138	0.285
LBR	0.00698726	1	0.182	0.131097	0.198
PSMA4	0.00703968	1	0.322	0.117895	0.328
PCSK7	0.00715665	1	0.327	0.110233	0.334
CCSER2	0.00726265	1	0.213	0.129659	0.227
SH3GLB1	0.00728487	1	0.186	0.120302	0.2
CD48	0.0073379	1	0.512	0.100226	0.5
MAP1LC3B	0.0073901	1	0.368	0.103406	0.368
YWHAQ	0.00789348	1	0.41	0.104394	0.405
TMEM109	0.00813077	1	0.147	0.117389	0.165
THUMPD3-AS1	0.00826323	1	0.15	0.110683	0.169
CAPN2	0.00845609	1	0.219	0.138181	0.231
IDI1	0.00847394	1	0.247	0.123795	0.258
RNF19A	0.00853995	1	0.223	0.120091	0.239
ADD1	0.00858621	1	0.102	0.11198	0.119
KLF3	0.00861297	1	0.087	0.12178	0.103
KLF13	0.0093211	1	0.12	0.119528	0.137
CSNK1D	0.00995739	1	0.152	0.128536	0.167
ATM	0.0101188	1	0.202	0.133336	0.215
EIF4A1	0.0103578	1	0.401	0.109975	0.397
ACTR10	0.0105326	1	0.126	0.114542	0.143
AKR1B1	0.0105754	1	0.127	0.123181	0.143
DSTN	0.0106838	1	0.233	0.161927	0.241
IFI35	0.0115943	1	0.143	0.109519	0.16
EIF3G	0.0118851	1	0.453	0.129675	0.428
ISG20L2	0.0123614	1	0.101	0.116515	0.117
STK17A	0.0130724	1	0.541	0.102571	0.522
SUPT4H1	0.0131333	1	0.192	0.127512	0.203
STARD7	0.0134043	1	0.113	0.114134	0.129
NDUFA12	0.0136267	1	0.249	0.129727	0.255
HSP90B1	0.0140417	1	0.382	0.100842	0.381
IQGAP2	0.0140755	1	0.126	0.116185	0.142
UPP1	0.0144563	1	0.122	0.1261	0.137
PSENEN	0.0147292	1	0.161	0.106189	0.176
TC2N	0.0163027	1	0.203	0.135667	0.215
N4BP2L1	0.0164452	1	0.147	0.104785	0.162
RBM38	0.016528	1	0.17	0.12832	0.183
PRDX5	0.0174979	1	0.358	0.112087	0.353
EPS15	0.0177162	1	0.183	0.116217	0.197
DERL1	0.0190137	1	0.169	0.107068	0.182
MT2A	0.0195182	1	0.363	0.248711	0.373
TINF2	0.0205056	1	0.12	0.108982	0.134
DHX36	0.0207951	1	0.243	0.116671	0.25
RNF7	0.0209463	1	0.229	0.110946	0.239
RANGRF	0.0209589	1	0.1	0.105541	0.115
LNPEP	0.0221561	1	0.111	0.116228	0.125
SH2D2A	0.0238419	1	0.255	0.1218	0.263
DECR1	0.0249074	1	0.144	0.119414	0.157
ARHGAP25	0.0254143	1	0.123	0.113892	0.137
TMEM9B	0.0258098	1	0.19	0.111686	0.201
PPP3CA	0.0262295	1	0.13	0.109513	0.144
ITGB1BP1	0.0271821	1	0.146	0.108677	0.159
CKS2	0.0272095	1	0.2	0.161226	0.208
MLLT6	0.0278623	1	0.096	0.120634	0.109
ARHGAP9	0.0295971	1	0.242	0.114051	0.249
NCK1	0.0305417	1	0.143	0.103936	0.154
MIEN1	0.0309644	1	0.207	0.131209	0.215
SNHG9	0.0311488	1	0.223	0.123106	0.231
ZFAND2B	0.032177	1	0.094	0.101994	0.107
CHMP4A	0.032267	1	0.322	0.134117	0.314
ENSA	0.0325169	1	0.348	0.108006	0.342
TAP2	0.0326249	1	0.149	0.116381	0.161
SRP19	0.0340562	1	0.191	0.110506	0.201
MT1X	0.0358337	1	0.259	0.193617	0.219
RPA2	0.0366889	1	0.178	0.112636	0.187
TMEM170A	0.0376848	1	0.116	0.106453	0.129
MTPN	0.0387333	1	0.103	0.103986	0.115
SDF2L1	0.0389886	1	0.174	0.105419	0.186
B3GNT2	0.0392964	1	0.11	0.100676	0.123
GNAI2	0.0393647	1	0.206	0.1084	0.215
MACF1	0.0406016	1	0.156	0.113168	0.168
ANXA2R	0.0433213	1	0.13	0.123392	0.142
NT5C	0.0487941	1	0.127	0.113237	0.139
AMD1	0.0502693	1	0.263	0.120521	0.267
POLR2F	0.0514433	1	0.212	0.106269	0.218
AURKAIP1	0.0516386	1	0.262	0.105138	0.263
RHOC	0.0534806	1	0.226	0.102197	0.235
CASP1	0.0550803	1	0.235	0.110819	0.238
ZC3H12A	0.0553104	1	0.146	0.12073	0.158
TERF1	0.0615554	1	0.123	0.106964	0.133
VAMP5	0.0620347	1	0.193	0.109215	0.199
VPS4B	0.062792	1	0.123	0.108908	0.133
MRPL54	0.0642052	1	0.196	0.117211	0.201
RNPEPL1	0.0657143	1	0.183	0.10234	0.191
COPS6	0.0674488	1	0.237	0.115953	0.238
RBX1	0.069093	1	0.336	0.103113	0.325
PDLIM2	0.0695851	1	0.176	0.113222	0.183
CAST	0.0701672	1	0.251	0.100665	0.254
ENY2	0.0731103	1	0.275	0.100047	0.274
RNF126	0.0733211	1	0.143	0.116926	0.151
HERPUD2	0.0874534	1	0.167	0.111984	0.174
GSDMD	0.090084	1	0.207	0.102401	0.212
UHMK1	0.0911896	1	0.125	0.103795	0.133
GOLGA7	0.0919025	1	0.202	0.102062	0.206
IQGAP1	0.103306	1	0.255	0.102559	0.255
BCL2A1	0.111805	1	0.11	0.11149	0.118
RNF181	0.115218	1	0.219	0.102201	0.222
SPSB3	0.127706	1	0.17	0.101872	0.174
RNF125	0.139441	1	0.151	0.100006	0.156
RAB8A	0.14386	1	0.149	0.101964	0.154
TECR	0.156799	1	0.313	0.113108	0.299
INTS6	0.158511	1	0.168	0.10528	0.173
IMP3	0.158603	1	0.143	0.100802	0.149
GRK6	0.194541	1	0.211	0.107056	0.208
SKIL	0.205953	1	0.191	0.108363	0.192
TUBB4B	0.235966	1	0.221	0.100126	0.219
WAS	0.245683	1	0.206	0.114761	0.204
HSPE1	0.281816	1	0.45	0.138064	0.421
DNAJB1	0.28479	1	0.561	0.145789	0.532
H2AFJ	0.360981	1	0.149	0.107451	0.149
HSPA1B	0.487137	1	0.163	0.198831	0.164
TRAT1	0.61717	1	0.248	0.116859	0.222
IGHA1	0.966463	1	0.202	0.441987	0.192
CD8T-S3 | cell state 3 of CD8+ T cells
Gene	avg_logFC	p_val	p_val_adj	pct.1	pct.2
ZNF683	1.00542	1.4e-242	2.9e-238	0.37	0.04
LINC01871	1.27305	1.44e-240	2.98e-236	0.686	0.246
LINC02195	1.06444	1.81e-220	3.75e-216	0.345	0.04
ALOX5AP	1.00754	3.25e-193	6.74e-189	0.797	0.466
CD8A	0.831345	7.09e-180	1.47e-175	0.656	0.234
CXCL13	0.960586	2.29e-170	4.76e-166	0.408	0.09
CAPG	0.832198	4.92e-148	1.02e-143	0.429	0.124
CD3D	0.612456	2.42e-144	5.02e-140	0.93	0.791
JAML	0.811264	9.82e-144	2.04e-139	0.502	0.173
CD63	0.796392	2.53e-137	5.26e-133	0.694	0.371
CD52	0.545396	2.27e-135	4.71e-131	0.956	0.886
CD8B	0.691388	2.06e-134	4.27e-130	0.558	0.197
PHLDA1	0.881823	7.9e-130	1.64e-125	0.509	0.194
SH3BGRL3	0.540184	1.37e-123	2.84e-119	0.949	0.882
NBL1	0.632483	7.57e-119	1.57e-114	0.233	0.037
CXCR6	0.763287	4e-118	8.31e-114	0.386	0.113
ID2	0.717076	2.62e-115	5.45e-111	0.798	0.529
KLRC1	0.869833	1.8e-111	3.74e-107	0.258	0.051
ANKRD28	0.694763	1.31e-109	2.71e-105	0.306	0.077
RGS1	0.658771	2.81e-107	5.83e-103	0.918	0.797
ITGAE	0.724496	3.37e-106	7e-102	0.414	0.147
ENTPD1	0.727589	8.49e-105	1.76e-100	0.279	0.067
CCL5	0.523354	9.66e-99	2e-94	0.925	0.605
LAG3	0.714346	1.12e-98	2.33e-94	0.481	0.195
RBPJ	0.742535	2.55e-98	5.3e-94	0.474	0.204
CKLF	0.649728	1.76e-97	3.66e-93	0.659	0.393
CD2	0.500449	6.07e-97	1.26e-92	0.885	0.716
LINC02446	0.630651	2.48e-95	5.14e-91	0.198	0.033
DAPK2	0.481063	8.38e-94	1.74e-89	0.172	0.024
SAMSN1	0.658984	3.12e-91	6.47e-87	0.672	0.42
GZMA	0.67894	3.24e-87	6.73e-83	0.813	0.527
ITGA1	0.557817	7.66e-87	1.59e-82	0.245	0.059
VCAM1	0.732495	1.76e-86	3.65e-82	0.19	0.034
GZMB	0.612012	4.37e-85	9.07e-81	0.655	0.322
CD7	0.655036	6.83e-81	1.42e-76	0.763	0.59
GAPDH	0.503308	2.35e-80	4.88e-76	0.953	0.891
DUSP4	0.61904	8.13e-78	1.69e-73	0.578	0.306
SPRY1	0.555089	2.15e-77	4.46e-73	0.219	0.053
KIR2DL4	0.43492	2.16e-76	4.48e-72	0.131	0.016
HOPX	0.559947	7.75e-76	1.61e-71	0.458	0.203
LGALS3	0.524641	1.08e-69	2.24e-65	0.362	0.147
S100A4	0.441554	1.23e-69	2.54e-65	0.911	0.783
GOLIM4	0.418437	1.7e-69	3.53e-65	0.143	0.023
IFNG	0.530569	1.93e-68	4.02e-64	0.478	0.229
KRT86	0.648539	6.94e-68	1.44e-63	0.151	0.027
LSP1	0.474345	8.94e-65	1.85e-60	0.783	0.62
CRIP1	0.482477	3.34e-63	6.93e-59	0.812	0.637
SRGAP3	0.388671	3.18e-62	6.59e-58	0.138	0.025
CTSD	0.500869	4.71e-61	9.78e-57	0.61	0.395
TMSB4X	0.168073	1.09e-60	2.25e-56	0.999	1
RGS2	0.6657	5.52e-60	1.15e-55	0.662	0.475
TRBC2	0.42402	8.09e-59	1.68e-54	0.85	0.723
HAVCR2	0.482946	2.52e-57	5.22e-53	0.271	0.1
DBN1	0.286633	1.08e-55	2.23e-51	0.103	0.014
CTSW	0.470567	3.21e-55	6.67e-51	0.602	0.369
ACP5	0.543895	2.33e-53	4.84e-49	0.281	0.116
LDLRAD4	0.561169	2.45e-53	5.08e-49	0.279	0.114
TNFAIP3	0.435381	5.12e-51	1.06e-46	0.768	0.598
CSF1	0.527058	2.1e-50	4.36e-46	0.158	0.041
CLEC2D	0.448855	4.26e-49	8.85e-45	0.694	0.522
S100A11	0.503978	5.58e-49	1.16e-44	0.669	0.48
FKBP11	0.499353	5.92e-48	1.23e-43	0.382	0.2
ANXA5	0.440421	8.21e-48	1.7e-43	0.433	0.241
GALNT2	0.396271	4.58e-47	9.52e-43	0.162	0.046
NELL2	0.425097	1.45e-46	3e-42	0.209	0.074
SLC7A5	0.397405	1.16e-44	2.42e-40	0.223	0.084
CD3G	0.418007	2.02e-44	4.18e-40	0.67	0.503
TRAC	0.29576	9.56e-44	1.99e-39	0.906	0.77
CD82	0.426866	8.82e-43	1.83e-38	0.322	0.158
CD96	0.399781	1.9e-42	3.95e-38	0.527	0.347
CYTOR	0.366779	2.39e-42	4.97e-38	0.589	0.382
CCL20	0.543265	3.22e-42	6.68e-38	0.182	0.063
AHI1	0.378998	8.4e-42	1.74e-37	0.176	0.059
ACTB	0.243677	3.32e-41	6.9e-37	0.998	0.996
S100A6	0.433576	3.59e-41	7.45e-37	0.897	0.794
VIM	0.376675	4.94e-41	1.03e-36	0.79	0.647
JUN	0.340289	4.41e-40	9.15e-36	0.924	0.824
PTPN22	0.408184	3.68e-38	7.64e-34	0.366	0.198
NDFIP2	0.372287	6.78e-38	1.41e-33	0.206	0.082
XCL1	0.322508	2.05e-37	4.26e-33	0.125	0.034
RAB27A	0.416505	2.15e-37	4.46e-33	0.343	0.183
ZEB2	0.372608	2.99e-37	6.21e-33	0.376	0.201
PDCD1	0.401526	6.72e-37	1.4e-32	0.274	0.128
TPI1	0.380129	1.25e-36	2.59e-32	0.647	0.501
UBC	0.248526	1.23e-35	2.54e-31	0.969	0.945
CLECL1	0.280065	6.9e-35	1.43e-30	0.105	0.026
RHOB	0.425012	1.75e-34	3.63e-30	0.289	0.144
PTMS	0.36839	1.45e-33	3.01e-29	0.245	0.111
CD3E	0.262471	2.78e-33	5.78e-29	0.848	0.754
FKBP1A	0.363298	5.58e-33	1.16e-28	0.523	0.362
MYL6	0.224621	8.03e-33	1.67e-28	0.93	0.9
TNIP3	0.280844	9.36e-32	1.94e-27	0.137	0.045
CFL1	0.208244	2.72e-31	5.64e-27	0.953	0.93
ZFP36L2	0.34838	3.53e-31	7.32e-27	0.874	0.822
TNFRSF9	0.421119	4.33e-31	8.98e-27	0.149	0.053
FAM3C	0.379299	8.16e-31	1.69e-26	0.192	0.082
ADAM19	0.310489	1.25e-30	2.6e-26	0.149	0.055
MYL12A	0.218568	1.34e-30	2.79e-26	0.916	0.867
GADD45G	0.375954	4.02e-30	8.34e-26	0.19	0.081
LY6E	0.33479	1.13e-29	2.35e-25	0.657	0.516
APOBEC3G	0.331458	2.49e-29	5.16e-25	0.486	0.323
HLA-B	0.256014	3.55e-29	7.36e-25	0.97	0.965
BLOC1S1	0.341643	5.72e-29	1.19e-24	0.491	0.339
GPR171	0.352082	1.6e-28	3.31e-24	0.334	0.193
PLP2	0.33601	2.4e-28	4.97e-24	0.487	0.331
RABAC1	0.315371	5.69e-28	1.18e-23	0.52	0.369
CLEC2B	0.342115	6.31e-28	1.31e-23	0.659	0.52
OASL	0.304315	1.58e-27	3.28e-23	0.191	0.084
BST2	0.374649	4.34e-27	9.01e-23	0.442	0.298
DUSP10	0.354455	6.78e-27	1.41e-22	0.319	0.186
CLIC1	0.248339	1.62e-26	3.36e-22	0.765	0.657
TRGC2	0.357222	1.67e-26	3.46e-22	0.296	0.161
RUNX3	0.344915	1.7e-26	3.53e-22	0.402	0.254
HCST	0.224139	1.98e-26	4.11e-22	0.845	0.76
SIRPG	0.350585	1.45e-25	3.01e-21	0.26	0.142
STK17B	0.30075	4.45e-25	9.23e-21	0.715	0.607
TSPO	0.312742	4.99e-25	1.04e-20	0.509	0.373
ARL3	0.237337	1.31e-24	2.71e-20	0.122	0.045
DYNLL1	0.306421	4.95e-24	1.03e-19	0.546	0.411
SYTL2	0.270761	8.49e-24	1.76e-19	0.13	0.051
C12orf75	0.287793	9.65e-24	2e-19	0.46	0.308
KLRD1	0.187392	1e-23	2.09e-19	0.409	0.241
ANXA1	0.241511	1.12e-23	2.32e-19	0.691	0.542
CD9	0.341793	2.24e-23	4.65e-19	0.133	0.054
TYMP	0.322859	2.44e-23	5.06e-19	0.369	0.238
NUDT14	0.249828	2.44e-23	5.06e-19	0.146	0.061
DRAP1	0.3045	2.76e-23	5.73e-19	0.589	0.466
PGK1	0.330233	3.02e-23	6.26e-19	0.596	0.48
HLA-DRB1	0.24354	4.33e-23	8.99e-19	0.634	0.481
HMGB1	0.232796	8.28e-23	1.72e-18	0.859	0.802
PAG1	0.319576	9.05e-23	1.88e-18	0.23	0.126
TESC	0.268483	9.94e-23	2.06e-18	0.129	0.052
GLUL	0.352171	1.62e-22	3.36e-18	0.212	0.11
COTL1	0.24375	1.66e-22	3.45e-18	0.685	0.547
FABP5	0.322296	1.84e-22	3.82e-18	0.284	0.164
TMEM14C	0.294206	1.99e-22	4.12e-18	0.239	0.132
TBCD	0.288176	3.2e-22	6.65e-18	0.18	0.087
GPR65	0.377821	4.43e-22	9.2e-18	0.355	0.233
THEMIS	0.264988	7.13e-22	1.48e-17	0.225	0.12
CHN1	0.242261	9.33e-22	1.94e-17	0.111	0.042
GEM	0.324569	1.47e-21	3.06e-17	0.124	0.05
IFI44L	0.313726	2.26e-21	4.68e-17	0.149	0.066
IFI44	0.298443	3.15e-21	6.53e-17	0.18	0.088
CORO1A	0.215794	3.95e-21	8.19e-17	0.858	0.812
GABARAPL1	0.298259	4.07e-21	8.45e-17	0.29	0.174
RGCC	0.379667	9.24e-21	1.92e-16	0.591	0.466
ISG15	0.307286	1.08e-20	2.23e-16	0.546	0.42
ANXA2	0.299392	1.96e-20	4.07e-16	0.411	0.282
APOBEC3H	0.235476	2.94e-20	6.1e-16	0.123	0.05
MAST4	0.243033	3.17e-20	6.57e-16	0.112	0.044
DUSP5	0.34585	3.19e-20	6.63e-16	0.297	0.186
PFN1	0.142981	5.36e-20	1.11e-15	0.97	0.964
BHLHE40	0.306635	6e-20	1.25e-15	0.311	0.194
COMMD8	0.250429	6.31e-19	1.31e-14	0.243	0.14
PDE4D	0.268233	6.41e-19	1.33e-14	0.223	0.125
ZYX	0.275145	3.08e-18	6.4e-14	0.251	0.151
SUPT3H	0.232218	3.15e-18	6.53e-14	0.227	0.129
NFKBIZ	0.295448	3.66e-18	7.6e-14	0.316	0.207
PRDX6	0.28107	3.68e-18	7.64e-14	0.382	0.268
SLA2	0.244981	4.99e-18	1.04e-13	0.212	0.117
PLSCR1	0.2662	5.27e-18	1.09e-13	0.176	0.091
XCL2	0.159725	8.59e-18	1.78e-13	0.204	0.109
STK17A	0.223145	1.03e-17	2.13e-13	0.628	0.507
SEL1L3	0.23577	1.2e-17	2.48e-13	0.147	0.071
FUT8	0.219748	1.73e-17	3.6e-13	0.107	0.045
YWHAH	0.295027	2.39e-17	4.95e-13	0.28	0.176
CXCR3	0.236291	2.51e-17	5.2e-13	0.227	0.131
TRG-AS1	0.266804	5.67e-17	1.18e-12	0.195	0.108
APOBEC3C	0.307198	6.5e-17	1.35e-12	0.369	0.257
AKIRIN2	0.247196	7.15e-17	1.48e-12	0.261	0.159
NOP10	0.243851	7.68e-17	1.59e-12	0.459	0.336
IVNS1ABP	0.286063	8.17e-17	1.7e-12	0.252	0.157
MIR155HG	0.222611	9.11e-17	1.89e-12	0.109	0.047
EVL	0.188681	1.16e-16	2.41e-12	0.813	0.764
LGALS1	0.353704	1.6e-16	3.33e-12	0.442	0.331
SIT1	0.255522	2.46e-16	5.1e-12	0.297	0.197
CARS	0.208066	2.68e-16	5.55e-12	0.125	0.058
CMIP	0.175057	2.71e-16	5.62e-12	0.117	0.052
CHST12	0.225938	3.39e-16	7.03e-12	0.347	0.231
SNRPB	0.232646	6.12e-16	1.27e-11	0.509	0.404
COMMD7	0.237378	6.38e-16	1.32e-11	0.295	0.193
IGFLR1	0.240273	6.76e-16	1.4e-11	0.162	0.086
CYTIP	0.251091	6.92e-16	1.44e-11	0.643	0.554
IL32	0.108909	8.8e-16	1.83e-11	0.947	0.9
SNAP47	0.214652	8.86e-16	1.84e-11	0.125	0.06
SUSD3	0.230929	1.07e-15	2.22e-11	0.243	0.152
GATA3	0.280834	1.13e-15	2.34e-11	0.255	0.16
RHOA	0.246191	1.69e-15	3.5e-11	0.589	0.498
PTTG1	0.256102	1.83e-15	3.81e-11	0.262	0.167
HLA-DPA1	0.218023	2.26e-15	4.68e-11	0.598	0.485
ADGRE5	0.241795	3.32e-15	6.89e-11	0.41	0.296
SURF4	0.261608	3.53e-15	7.33e-11	0.268	0.175
CD99	0.184846	4.43e-15	9.2e-11	0.723	0.622
TXN	0.271397	6.83e-15	1.42e-10	0.446	0.34
TNFSF10	0.215678	8.2e-15	1.7e-10	0.149	0.079
PSMB9	0.190935	9.43e-15	1.96e-10	0.673	0.568
PRDX5	0.249933	9.52e-15	1.98e-10	0.439	0.333
CHRM3-AS2	0.211512	1.05e-14	2.18e-10	0.102	0.046
ENSA	0.229687	1.39e-14	2.88e-10	0.433	0.321
PAXX	0.261534	1.66e-14	3.44e-10	0.467	0.363
PFKFB3	0.275119	1.68e-14	3.48e-10	0.212	0.131
MSN	0.238288	1.78e-14	3.69e-10	0.442	0.343
IL2RB	0.216624	1.95e-14	4.04e-10	0.337	0.236
PDIA6	0.243136	2.18e-14	4.53e-10	0.376	0.274
CCND2	0.226321	2.34e-14	4.85e-10	0.27	0.178
GFI1	0.183999	2.97e-14	6.16e-10	0.114	0.054
CREM	0.312774	4.81e-14	9.99e-10	0.624	0.547
MPST	0.188366	6.44e-14	1.34e-09	0.121	0.06
ACTN4	0.228646	6.68e-14	1.39e-09	0.267	0.174
TSEN54	0.217703	7.06e-14	1.47e-09	0.229	0.143
MYL12B	0.184682	8.52e-14	1.77e-09	0.796	0.738
MIF	0.227987	8.77e-14	1.82e-09	0.615	0.535
G3BP2	0.249836	1.02e-13	2.12e-09	0.391	0.294
REEP5	0.211644	1.24e-13	2.58e-09	0.386	0.28
CALM2	0.181437	2.71e-13	5.63e-09	0.799	0.734
ATP5F1C	0.216397	2.87e-13	5.96e-09	0.386	0.29
ATP5F1E	0.124865	2.91e-13	6.04e-09	0.956	0.929
EID1	0.224173	3.55e-13	7.37e-09	0.508	0.422
EZR	0.226747	4.67e-13	9.7e-09	0.487	0.394
OXNAD1	0.25418	4.87e-13	1.01e-08	0.28	0.194
SLC3A2	0.238168	5.37e-13	1.11e-08	0.325	0.235
IL2RG	0.205257	5.47e-13	1.13e-08	0.694	0.625
SF3B5	0.189018	5.86e-13	1.22e-08	0.476	0.376
SPCS2	0.206146	6.09e-13	1.26e-08	0.526	0.433
MX1	0.266279	8.97e-13	1.86e-08	0.165	0.096
UBE2A	0.203025	9.21e-13	1.91e-08	0.229	0.147
RASAL3	0.209995	9.6e-13	1.99e-08	0.351	0.254
ITGB7	0.204747	1.55e-12	3.21e-08	0.267	0.179
HLA-DRA	0.15928	1.75e-12	3.62e-08	0.593	0.493
LCP2	0.224888	1.79e-12	3.73e-08	0.223	0.144
ABRACL	0.226288	1.92e-12	3.98e-08	0.458	0.367
HLA-DQA1	0.175271	2.16e-12	4.49e-08	0.189	0.112
OSTF1	0.218372	3.13e-12	6.5e-08	0.418	0.326
MT-CO1	0.114712	3.63e-12	7.53e-08	0.992	0.991
CARD19	0.193184	4.23e-12	8.78e-08	0.159	0.092
2022-09-07	0.181139	4.27e-12	8.86e-08	0.663	0.576
LDHA	0.204551	4.4e-12	9.13e-08	0.661	0.574
CTSA	0.233877	4.52e-12	9.39e-08	0.283	0.2
PRKAR1A	0.224652	4.53e-12	9.4e-08	0.396	0.308
FAM118A	0.235344	4.96e-12	1.03e-07	0.276	0.191
PGAM1	0.211492	5.34e-12	1.11e-07	0.42	0.327
SEC61G	0.203639	5.53e-12	1.15e-07	0.559	0.477
GNLY	0.13194	5.81e-12	1.21e-07	0.386	0.266
CD226	0.189132	6.03e-12	1.25e-07	0.135	0.075
PERP	0.227557	6.85e-12	1.42e-07	0.134	0.073
TNFRSF18	0.256758	8.65e-12	1.8e-07	0.215	0.139
PSME1	0.160556	1.01e-11	2.1e-07	0.772	0.725
SMC4	0.202179	1.01e-11	2.11e-07	0.2	0.124
PSME2	0.212822	1.09e-11	2.26e-07	0.581	0.499
HSP90AB1	0.179779	1.33e-11	2.76e-07	0.665	0.593
KIF20B	0.190779	1.5e-11	3.12e-07	0.121	0.064
RAB3GAP1	0.175396	1.62e-11	3.37e-07	0.122	0.066
LCK	0.188436	1.62e-11	3.37e-07	0.659	0.585
DDAH2	0.166119	1.64e-11	3.4e-07	0.12	0.063
SLF1	0.196051	1.95e-11	4.04e-07	0.146	0.084
PSMA7	0.178595	2.02e-11	4.19e-07	0.629	0.555
TAP1	0.231974	2.06e-11	4.27e-07	0.397	0.313
HLA-DPB1	0.16027	2.16e-11	4.47e-07	0.649	0.567
FASLG	0.179119	2.55e-11	5.29e-07	0.131	0.071
ACTG1	0.153279	3.07e-11	6.37e-07	0.919	0.867
UBB	0.108571	3.17e-11	6.58e-07	0.913	0.879
CAPZB	0.192062	3.36e-11	6.96e-07	0.61	0.537
ATF3	0.228073	3.67e-11	7.61e-07	0.164	0.098
RBX1	0.202227	3.93e-11	8.15e-07	0.403	0.312
JPT1	0.213033	3.98e-11	8.25e-07	0.309	0.222
HSPB1	0.523692	4.14e-11	8.59e-07	0.376	0.291
MAD2L2	0.177478	4.16e-11	8.63e-07	0.173	0.105
PKM	0.217467	4.21e-11	8.74e-07	0.485	0.403
H2AFZ	0.181158	4.96e-11	1.03e-06	0.55	0.466
RAB5IF	0.193714	5.65e-11	1.17e-06	0.318	0.23
MRPL47	0.196997	5.94e-11	1.23e-06	0.193	0.124
TPM4	0.209635	5.96e-11	1.24e-06	0.305	0.223
MAGOH	0.198752	6.46e-11	1.34e-06	0.311	0.226
ECI2	0.145996	8.08e-11	1.68e-06	0.106	0.055
PPIB	0.183823	1.09e-10	2.26e-06	0.561	0.485
ETFB	0.197575	1.2e-10	2.49e-06	0.248	0.172
IFI6	0.243976	1.31e-10	2.72e-06	0.296	0.215
SNX9	0.155598	1.45e-10	3.02e-06	0.113	0.061
RASGEF1B	0.206352	1.52e-10	3.16e-06	0.185	0.118
ACTR3	0.200217	1.59e-10	3.3e-06	0.551	0.474
ENO1	0.203364	1.91e-10	3.95e-06	0.593	0.528
RAC2	0.160578	2.07e-10	4.29e-06	0.692	0.625
CBLB	0.20163	2.12e-10	4.39e-06	0.212	0.141
MT-ND1	0.177548	2.28e-10	4.73e-06	0.849	0.811
ABI3	0.158471	2.3e-10	4.78e-06	0.257	0.175
TMEM14A	0.185379	2.41e-10	5e-06	0.176	0.11
CTLA4	0.16446	2.47e-10	5.13e-06	0.177	0.111
NCF4	0.186185	2.73e-10	5.67e-06	0.117	0.066
CHCHD10	0.202687	2.82e-10	5.85e-06	0.253	0.178
COX7B	0.15534	2.82e-10	5.85e-06	0.624	0.544
PRDM1	0.204756	2.9e-10	6.01e-06	0.28	0.197
ECH1	0.188743	2.9e-10	6.03e-06	0.382	0.297
UBL5	0.150116	3.54e-10	7.34e-06	0.719	0.671
ARPC3	0.149695	4.06e-10	8.44e-06	0.724	0.671
HSPA5	0.202927	4.63e-10	9.61e-06	0.579	0.501
IFI27L2	0.180385	5.07e-10	1.05e-05	0.345	0.259
ATXN1	0.162322	7.05e-10	1.46e-05	0.17	0.106
HMGB2	0.219861	8.52e-10	1.77e-05	0.572	0.498
SYNGR2	0.170295	1.07e-09	2.23e-05	0.202	0.135
CCDC107	0.211804	1.29e-09	2.69e-05	0.269	0.196
ASXL2	0.15656	1.48e-09	3.08e-05	0.103	0.056
ARPC2	0.127269	1.51e-09	3.13e-05	0.821	0.771
AGPAT2	0.138171	1.56e-09	3.23e-05	0.111	0.062
SYTL3	0.239518	1.57e-09	3.25e-05	0.358	0.28
TUBA1A	0.191093	1.64e-09	3.41e-05	0.524	0.441
WDR83OS	0.171818	1.71e-09	3.54e-05	0.423	0.34
MAPKAPK3	0.150099	1.73e-09	3.59e-05	0.117	0.067
SH3BP1	0.185257	1.8e-09	3.74e-05	0.212	0.144
MUM1	0.137095	1.82e-09	3.77e-05	0.11	0.061
TMEM14B	0.170684	2.35e-09	4.88e-05	0.324	0.247
ITM2A	0.138693	2.42e-09	5.02e-05	0.574	0.493
EMB	0.200538	2.96e-09	6.14e-05	0.331	0.254
MLF2	0.157769	3.03e-09	6.3e-05	0.216	0.148
CMC2	0.1559	3.17e-09	6.58e-05	0.274	0.198
PREX1	0.161504	3.28e-09	6.81e-05	0.132	0.079
RHOC	0.159695	3.66e-09	7.6e-05	0.293	0.212
PSMA1	0.179684	3.68e-09	7.63e-05	0.415	0.334
SP100	0.185194	3.72e-09	7.73e-05	0.391	0.308
IKZF3	0.179135	4.1e-09	8.52e-05	0.224	0.155
PRDX1	0.181846	5.26e-09	0.000109175	0.397	0.317
SLC16A3	0.145438	5.45e-09	0.000113138	0.105	0.058
SELENOT	0.171274	5.9e-09	0.000122528	0.442	0.366
DBI	0.154686	6.36e-09	0.000131988	0.492	0.407
PARK7	0.181019	6.97e-09	0.000144585	0.538	0.469
SCML4	0.17814	6.99e-09	0.000145149	0.121	0.072
PRNP	0.197898	7e-09	0.000145202	0.256	0.187
MT-ND2	0.151441	7.09e-09	0.000147161	0.953	0.951
IQGAP1	0.162453	8.58e-09	0.000178024	0.317	0.238
PAIP2	0.163999	8.81e-09	0.000182783	0.509	0.436
EIF6	0.175073	9.09e-09	0.000188619	0.219	0.154
COX5A	0.18338	9.41e-09	0.00019539	0.357	0.285
LINC01943	0.157312	9.94e-09	0.000206238	0.13	0.078
COX6A1	0.157751	1.17e-08	0.00024288	0.61	0.552
PCID2	0.171156	1.17e-08	0.000243479	0.164	0.108
UTS2	0.16784	1.28e-08	0.000266405	0.208	0.143
TANK	0.185525	1.3e-08	0.000268765	0.286	0.214
SNRPG	0.176174	1.3e-08	0.000269382	0.481	0.412
CDK2AP2	0.183703	1.38e-08	0.000287175	0.292	0.219
NDUFA13	0.148073	1.6e-08	0.000331358	0.598	0.532
RMND5A	0.133224	1.83e-08	0.000380657	0.118	0.07
PARVG	0.183954	1.91e-08	0.000395816	0.18	0.123
ATP5MF	0.161057	1.94e-08	0.000402173	0.538	0.466
PPP3CA	0.168577	1.96e-08	0.000406915	0.182	0.123
TXNDC17	0.171009	1.97e-08	0.000408082	0.18	0.121
ATP5PF	0.199388	2.18e-08	0.000453001	0.443	0.383
TGIF1	0.218394	2.22e-08	0.00046061	0.199	0.139
BTG3	0.205053	2.24e-08	0.000465696	0.293	0.222
ERH	0.158301	2.32e-08	0.000482024	0.432	0.353
ELOB	0.141055	2.57e-08	0.00053293	0.687	0.621
HMGN1	0.166804	3.19e-08	0.000661431	0.628	0.573
KRTCAP2	0.167906	3.25e-08	0.000674305	0.476	0.408
PSMA5	0.144126	3.28e-08	0.000681448	0.3	0.226
NDUFA3	0.146165	3.76e-08	0.000780257	0.57	0.495
DENND1B	0.128155	3.77e-08	0.000781397	0.129	0.079
SKP1	0.130012	4.08e-08	0.000847108	0.767	0.704
LCP1	0.15415	4.13e-08	0.000857787	0.552	0.481
ACAP1	0.136188	4.3e-08	0.000892814	0.607	0.552
GSTO1	0.197166	4.32e-08	0.000896801	0.256	0.191
HNRNPA3	0.149636	4.45e-08	0.000923408	0.554	0.485
PDCL3	0.222309	4.46e-08	0.000924778	0.214	0.155
HERPUD1	0.199672	4.62e-08	0.000958803	0.521	0.445
POMP	0.150266	4.9e-08	0.00101593	0.487	0.41
MTHFD2	0.184452	5.05e-08	0.00104906	0.2	0.14
PPM1M	0.135876	5.78e-08	0.00120031	0.121	0.073
DNAJA1	0.160532	6.01e-08	0.00124676	0.527	0.445
CEBPB	0.252681	6.03e-08	0.00125078	0.371	0.302
TAGLN2	0.161233	6.29e-08	0.00130541	0.556	0.49
HNRNPAB	0.164939	6.65e-08	0.00137938	0.166	0.111
TMED2	0.157253	6.74e-08	0.00139935	0.44	0.366
SRSF9	0.147162	6.94e-08	0.0014396	0.389	0.312
NAB1	0.141179	7.29e-08	0.00151226	0.123	0.076
NDUFB8	0.177932	7.94e-08	0.00164876	0.456	0.387
TSC22D3	0.121041	8.53e-08	0.00176933	0.895	0.87
ZBTB1	0.173333	8.67e-08	0.00179899	0.173	0.118
DHRS7	0.164015	8.75e-08	0.00181574	0.39	0.32
MT-ND4	0.115321	9.04e-08	0.00187615	0.977	0.963
SUMO2	0.114206	9.15e-08	0.00189802	0.715	0.656
SLC5A3	0.145384	9.44e-08	0.00195981	0.101	0.059
MCL1	0.133934	9.47e-08	0.00196468	0.704	0.636
CHMP5	0.164428	9.72e-08	0.00201691	0.243	0.178
NEDD9	0.141403	1e-07	0.00207817	0.14	0.089
BAX	0.138793	1.17e-07	0.00243319	0.422	0.351
SRI	0.186188	1.21e-07	0.00250686	0.356	0.286
NDUFS6	0.1549	1.29e-07	0.00267916	0.328	0.257
CALR	0.181984	1.31e-07	0.00271321	0.516	0.455
TSTA3	0.143032	1.31e-07	0.00272671	0.17	0.114
POLR2L	0.14122	1.33e-07	0.00275169	0.602	0.536
RNF187	0.165487	1.34e-07	0.00278645	0.237	0.174
TRPS1	0.156952	1.44e-07	0.00298084	0.108	0.065
BIN1	0.170645	1.68e-07	0.0034786	0.284	0.22
COX6C	0.134501	1.78e-07	0.00368732	0.696	0.654
PPA1	0.1789	1.84e-07	0.00380896	0.264	0.203
ATP5F1B	0.1516	2.05e-07	0.00426306	0.44	0.371
TMEM50A	0.174123	2.14e-07	0.00443224	0.46	0.393
CAPZA2	0.182206	2.26e-07	0.00469167	0.292	0.232
PSMB3	0.137407	2.36e-07	0.00490211	0.466	0.396
PPP1CA	0.138943	2.4e-07	0.00497222	0.519	0.45
ARF6	0.154035	2.41e-07	0.00499289	0.588	0.539
YIPF5	0.14511	2.43e-07	0.00504379	0.136	0.088
PSMB8	0.175661	2.45e-07	0.00509085	0.454	0.392
HDLBP	0.12575	2.48e-07	0.00515479	0.111	0.068
TMEM147	0.14709	2.51e-07	0.00520267	0.225	0.163
MYDGF	0.153941	2.65e-07	0.00549032	0.248	0.185
BUB3	0.167503	2.76e-07	0.00572957	0.408	0.344
PDIA3	0.145311	2.82e-07	0.00585693	0.537	0.474
GNAI3	0.146059	3.11e-07	0.00644665	0.24	0.177
EIF2AK2	0.193652	3.22e-07	0.00667495	0.168	0.116
RANBP1	0.197004	3.29e-07	0.00683246	0.327	0.27
HM13	0.156694	3.44e-07	0.00713303	0.224	0.164
HSP90B1	0.156307	3.46e-07	0.00717381	0.435	0.367
AP2M1	0.147565	3.75e-07	0.007787	0.371	0.305
GNAS	0.13164	3.81e-07	0.00791677	0.437	0.358
MGST3	0.161245	3.89e-07	0.00808168	0.271	0.209
DNM2	0.142511	4.2e-07	0.00871607	0.176	0.122
IFI35	0.155837	4.21e-07	0.0087332	0.194	0.138
COPE	0.154542	4.28e-07	0.00887599	0.488	0.426
GRAP2	0.144533	4.49e-07	0.00931436	0.203	0.145
PSMA4	0.139271	4.53e-07	0.00939193	0.38	0.309
TUBA1B	0.1601	4.65e-07	0.00964811	0.504	0.439
RAB1B	0.144669	4.68e-07	0.00971452	0.141	0.094
NDUFAB1	0.173571	5.06e-07	0.0104988	0.212	0.156
NDUFA1	0.144041	5.51e-07	0.0114357	0.603	0.542
COX7A2	0.127329	5.56e-07	0.0115425	0.691	0.658
ATP5MD	0.143403	5.85e-07	0.012134	0.595	0.548
SEM1	0.162876	6.09e-07	0.012638	0.445	0.382
SH2D2A	0.163669	6.37e-07	0.0132141	0.309	0.244
ARL6IP6	0.167734	6.47e-07	0.013419	0.2	0.145
TBC1D10C	0.151088	6.68e-07	0.0138639	0.457	0.39
IDH2	0.123274	6.68e-07	0.0138702	0.351	0.278
TMEM167A	0.149043	7.18e-07	0.0149068	0.215	0.158
KLRC2	0.106737	8.18e-07	0.0169823	0.147	0.096
SP140	0.143227	8.27e-07	0.0171683	0.171	0.119
COA1	0.138693	8.58e-07	0.0178045	0.163	0.112
CD69	0.135784	8.59e-07	0.0178358	0.885	0.858
RAN	0.142937	9.16e-07	0.0190115	0.511	0.446
MAGED2	0.169612	9.22e-07	0.0191378	0.198	0.145
RNF167	0.175947	9.3e-07	0.019291	0.306	0.243
CTNNB1	0.196303	9.79e-07	0.0203259	0.252	0.193
DNAJB6	0.118782	1.02e-06	0.0211145	0.419	0.341
RBM8A	0.129771	1.05e-06	0.0218951	0.509	0.448
UBXN4	0.156634	1.07e-06	0.0221295	0.348	0.286
PSTPIP1	0.135816	1.09e-06	0.0225882	0.217	0.159
NDUFA4	0.133365	1.15e-06	0.0237655	0.674	0.63
PTPN7	0.126816	1.18e-06	0.0245073	0.404	0.332
ARPC5	0.152732	1.21e-06	0.0250682	0.479	0.415
NDUFA6	0.154621	1.22e-06	0.0253314	0.339	0.277
NDUFB6	0.132609	1.23e-06	0.0256133	0.207	0.151
UQCR11	0.128486	1.28e-06	0.0265144	0.743	0.697
ARHGAP9	0.150806	1.28e-06	0.0265422	0.294	0.232
ARF5	0.139146	1.31e-06	0.0270937	0.311	0.249
ABCG1	0.124777	1.37e-06	0.0284142	0.121	0.078
STOM	0.140871	1.41e-06	0.0291614	0.257	0.195
GADD45GIP1	0.156757	1.47e-06	0.0304163	0.284	0.226
PLEKHO1	0.137132	1.49e-06	0.0309302	0.104	0.065
TAP2	0.13524	1.54e-06	0.032029	0.196	0.142
JUND	0.133719	1.58e-06	0.0328388	0.671	0.614
YWHAQ	0.136212	1.66e-06	0.0344215	0.46	0.394
NUDT5	0.168707	1.73e-06	0.0358591	0.176	0.127
MT-ND5	0.136949	1.76e-06	0.0364542	0.629	0.577
2022-09-02	0.159986	1.77e-06	0.036718	0.228	0.172
MAP4	0.11853	1.78e-06	0.0368886	0.128	0.084
PAPOLA	0.144726	1.87e-06	0.038818	0.411	0.341
ARF4	0.157464	2.15e-06	0.044543	0.252	0.196
MRPL33	0.131338	2.16e-06	0.0448022	0.366	0.303
MT1X	0.331581	2.19e-06	0.0454741	0.294	0.229
ARRB2	0.136711	2.29e-06	0.0476136	0.222	0.167
TBCB	0.153199	2.34e-06	0.0484866	0.346	0.285
SAMD9L	0.131673	2.48e-06	0.0514461	0.163	0.114
ATXN2L	0.119069	2.59e-06	0.0537475	0.135	0.09
NASP	0.161668	2.6e-06	0.0538771	0.208	0.157
MRPS6	0.155437	2.6e-06	0.0539194	0.27	0.213
LINC01934	0.11562	2.6e-06	0.053977	0.102	0.064
MRPL51	0.157273	2.93e-06	0.0607727	0.266	0.208
ADRM1	0.127054	3.06e-06	0.0635777	0.241	0.183
HSPA9	0.1712	3.18e-06	0.0659927	0.254	0.202
SDHA	0.142994	3.28e-06	0.0681495	0.194	0.142
SPCS1	0.105025	3.3e-06	0.0684738	0.515	0.441
SSR4	0.190376	3.42e-06	0.0709441	0.624	0.578
METTL9	0.144549	3.69e-06	0.0765718	0.272	0.216
NUDT4	0.159149	3.72e-06	0.0771153	0.184	0.135
PRDX3	0.121368	3.76e-06	0.0779643	0.16	0.112
MRPL36	0.118309	3.76e-06	0.078114	0.102	0.064
UQCC2	0.106258	3.86e-06	0.0800274	0.145	0.099
TMEM59	0.111307	4.05e-06	0.0839821	0.575	0.52
AGTRAP	0.120446	4.06e-06	0.084181	0.127	0.084
OTULINL	0.121895	4.13e-06	0.0856454	0.126	0.084
EIF1AY	0.148847	4.24e-06	0.0878964	0.229	0.175
TRIM69	0.10885	4.24e-06	0.087905	0.107	0.069
EIF4E	0.124231	4.66e-06	0.0966676	0.217	0.163
MPC1	0.126866	4.98e-06	0.103389	0.175	0.125
GNG5	0.147664	5.42e-06	0.112418	0.36	0.3
VDAC1	0.142823	5.46e-06	0.113392	0.273	0.217
TSPAN14	0.137233	6.09e-06	0.126448	0.189	0.139
CBX3	0.133418	6.17e-06	0.12807	0.352	0.29
GGA1	0.154846	6.22e-06	0.129188	0.199	0.148
ENY2	0.127838	6.26e-06	0.129915	0.322	0.262
ANXA11	0.126008	6.32e-06	0.131071	0.357	0.297
HSBP1	0.13347	6.38e-06	0.132511	0.184	0.136
ERP44	0.139562	6.63e-06	0.137548	0.252	0.194
HMGN2	0.125899	6.81e-06	0.141407	0.625	0.576
CAPZA1	0.137946	6.91e-06	0.143479	0.422	0.363
SDF2L1	0.160856	6.99e-06	0.144998	0.22	0.167
CISD2	0.119504	7.51e-06	0.15578	0.171	0.124
PTPN6	0.139782	7.81e-06	0.162152	0.233	0.179
FKBP2	0.180834	8.03e-06	0.16669	0.234	0.182
S100A10	0.223304	8.14e-06	0.168914	0.582	0.552
EIF3J	0.14975	8.18e-06	0.16985	0.231	0.178
MANF	0.164991	8.4e-06	0.174413	0.228	0.178
LEPROTL1	0.134224	8.66e-06	0.179676	0.596	0.54
ATP5ME	0.122841	9.21e-06	0.191146	0.629	0.57
COX8A	0.135989	9.46e-06	0.196284	0.547	0.496
MDH2	0.121901	9.6e-06	0.19914	0.341	0.278
SQOR	0.125719	9.92e-06	0.205859	0.169	0.122
SNX3	0.128266	1.01e-05	0.209221	0.412	0.354
RTF1	0.123353	1.02e-05	0.211585	0.274	0.216
CCT3	0.131058	1.02e-05	0.212374	0.251	0.196
ATP5MC3	0.124053	1.03e-05	0.213284	0.452	0.389
GALNT1	0.114357	1.04e-05	0.215283	0.112	0.074
GOLGB1	0.148175	1.05e-05	0.21877	0.156	0.113
ARPC1B	0.114008	1.05e-05	0.21893	0.619	0.575
HNRNPM	0.136337	1.07e-05	0.221359	0.411	0.351
C11orf58	0.134633	1.13e-05	0.234791	0.518	0.463
EWSR1	0.148	1.15e-05	0.23807	0.33	0.271
SLTM	0.122056	1.22e-05	0.253162	0.266	0.21
CRELD2	0.104541	1.26e-05	0.261825	0.147	0.103
FIBP	0.149005	1.26e-05	0.262347	0.177	0.132
MPC2	0.131555	1.28e-05	0.264972	0.248	0.197
RALGDS	0.109008	1.32e-05	0.274875	0.138	0.096
FOSL2	0.165029	1.34e-05	0.277192	0.239	0.186
GHITM	0.131173	1.34e-05	0.27817	0.405	0.347
ELOVL1	0.106023	1.36e-05	0.282045	0.103	0.067
APOC1	0.133544	1.36e-05	0.282196	0.159	0.115
DNAJC3	0.131096	1.38e-05	0.286147	0.196	0.146
TLN1	0.125501	1.38e-05	0.287405	0.238	0.185
TOB1	0.151409	1.43e-05	0.296086	0.316	0.263
TMEM160	0.129498	1.43e-05	0.296441	0.267	0.212
AGO2	0.103666	1.45e-05	0.301439	0.109	0.072
SNRPB2	0.147676	1.45e-05	0.301628	0.42	0.365
CHCHD1	0.10904	1.49e-05	0.308555	0.115	0.077
TIGIT	0.16064	1.49e-05	0.308761	0.393	0.327
EPSTI1	0.124391	1.53e-05	0.31837	0.195	0.145
MRPL41	0.13511	1.54e-05	0.319729	0.291	0.236
NEDD8	0.104886	1.6e-05	0.331572	0.535	0.469
LPXN	0.147612	1.77e-05	0.367044	0.219	0.17
ATP1B3	0.137289	1.77e-05	0.368081	0.305	0.247
RBMS1	0.145563	1.8e-05	0.37352	0.233	0.184
ZC3H12A	0.138101	1.81e-05	0.375372	0.188	0.141
A1BG	0.113427	1.85e-05	0.383204	0.128	0.089
MDH1	0.139042	1.94e-05	0.402051	0.265	0.213
RNF5	0.125353	1.99e-05	0.412917	0.152	0.11
NAA38	0.136185	2e-05	0.415953	0.281	0.228
HLA-DQB1	0.136295	2.02e-05	0.420007	0.265	0.209
SELENOH	0.155716	2.04e-05	0.422429	0.381	0.331
ILK	0.113826	2.13e-05	0.442466	0.14	0.099
CHCHD2	0.108932	2.13e-05	0.442671	0.715	0.682
BRK1	0.114637	2.22e-05	0.460349	0.46	0.397
ATG2A	0.101931	2.25e-05	0.467352	0.168	0.121
PARP1	0.142249	2.44e-05	0.506076	0.264	0.214
BTG1	0.103381	2.48e-05	0.513971	0.973	0.972
LMAN2	0.114702	2.51e-05	0.520042	0.371	0.309
STIP1	0.113599	2.51e-05	0.521084	0.148	0.105
FKBP8	0.12452	2.52e-05	0.523201	0.446	0.392
VPS26A	0.138995	2.55e-05	0.529817	0.158	0.116
CAMK4	0.146178	2.64e-05	0.548763	0.175	0.132
ATRAID	0.137686	2.71e-05	0.5628	0.299	0.245
MT2A	0.278797	2.72e-05	0.564552	0.412	0.355
STRAP	0.120862	2.83e-05	0.586638	0.259	0.206
MNAT1	0.12362	2.92e-05	0.606409	0.107	0.072
NDUFS5	0.130916	2.93e-05	0.608921	0.592	0.541
GYG1	0.127775	2.95e-05	0.612646	0.201	0.152
MPG	0.132554	2.95e-05	0.612867	0.187	0.142
EIF5B	0.122936	3.09e-05	0.640419	0.281	0.228
CEBPD	0.146706	3.1e-05	0.643321	0.113	0.076
MGAT1	0.105338	3.2e-05	0.664151	0.152	0.11
NENF	0.128621	3.37e-05	0.700398	0.188	0.143
H2AFY	0.114245	3.61e-05	0.749221	0.287	0.232
MYO9B	0.116938	3.65e-05	0.757833	0.117	0.081
OTULIN	0.11201	3.69e-05	0.765662	0.114	0.077
CAP1	0.102922	3.85e-05	0.798688	0.511	0.454
PSMB1	0.136716	3.9e-05	0.808796	0.449	0.401
EIF4G2	0.123462	3.91e-05	0.811312	0.53	0.472
TWF2	0.120306	3.93e-05	0.816439	0.219	0.17
SEC61B	0.151392	3.94e-05	0.817313	0.48	0.425
AAED1	0.112935	3.94e-05	0.818033	0.103	0.069
GLO1	0.113207	3.96e-05	0.82214	0.154	0.112
ANAPC11	0.108548	4.13e-05	0.85738	0.311	0.255
TLE3	0.133328	4.22e-05	0.87561	0.142	0.102
DEF6	0.136505	4.28e-05	0.887501	0.293	0.242
DEK	0.120166	4.34e-05	0.901483	0.359	0.303
PCMT1	0.123764	4.49e-05	0.932701	0.253	0.202
HMGN3	0.132621	4.55e-05	0.943582	0.294	0.241
TOR1AIP2	0.113312	4.74e-05	0.983639	0.129	0.091
MAP4K1	0.121992	4.81e-05	0.999261	0.177	0.133
RORA	0.158138	4.91e-05	1	0.378	0.326
PIK3CD	0.114965	4.92e-05	1	0.14	0.101
PDIA4	0.138785	5.65e-05	1	0.199	0.154
CALCOCO2	0.107244	5.84e-05	1	0.152	0.111
CAB39	0.102133	5.92e-05	1	0.16	0.118
UQCRQ	0.116283	6.1e-05	1	0.471	0.42
PYCARD	0.119052	6.38e-05	1	0.21	0.163
ARL2	0.10622	6.62e-05	1	0.125	0.089
UBE2D1	0.11043	7.13e-05	1	0.113	0.079
FERMT3	0.116767	7.29e-05	1	0.264	0.214
DDRGK1	0.102049	7.34e-05	1	0.169	0.126
IER5	0.268713	7.36e-05	1	0.22	0.175
PPP4C	0.120447	7.43e-05	1	0.3	0.248
DCTN6	0.124837	7.47e-05	1	0.168	0.128
XRCC5	0.127412	7.61e-05	1	0.334	0.287
SLC25A5	0.121597	7.71e-05	1	0.47	0.414
SRP9	0.123414	7.8e-05	1	0.428	0.378
RBM42	0.128587	7.89e-05	1	0.146	0.108
YIF1A	0.113293	7.97e-05	1	0.139	0.101
BANF1	0.10679	8.05e-05	1	0.272	0.221
ROMO1	0.135698	8.32e-05	1	0.361	0.311
SOD1	0.110663	8.43e-05	1	0.605	0.564
AC103591.3	0.132323	8.47e-05	1	0.134	0.096
TOX	0.115806	9.17e-05	1	0.157	0.116
RPS27L	0.118269	9.41e-05	1	0.432	0.385
GLIPR1	0.139558	9.49e-05	1	0.287	0.239
PSMB10	0.120174	9.63e-05	1	0.331	0.278
VPS28	0.138073	9.83e-05	1	0.365	0.319
SPPL2A	0.107367	9.97e-05	1	0.163	0.122
CD58	0.116951	0.000105203	1	0.154	0.115
DAD1	0.125224	0.000108346	1	0.477	0.43
NAMPT	0.120077	0.00011463	1	0.231	0.185
HLA-DMA	0.104291	0.000116608	1	0.221	0.17
APRT	0.107297	0.000119792	1	0.552	0.508
TIPRL	0.109588	0.000125469	1	0.145	0.108
SNRPD3	0.119758	0.000128013	1	0.25	0.204
SNRPD1	0.130017	0.00012862	1	0.275	0.226
PSMB2	0.103026	0.000132648	1	0.28	0.228
MAP1LC3B	0.112141	0.000134062	1	0.407	0.357
CASP3	0.107207	0.000138141	1	0.114	0.08
IFI16	0.121906	0.000138664	1	0.445	0.399
ATP6V0E2	0.116978	0.000142733	1	0.173	0.134
RAB11B	0.111412	0.000147543	1	0.233	0.186
ARL6IP5	0.108286	0.000150805	1	0.584	0.547
OCIAD2	0.120198	0.000152779	1	0.413	0.364
IRF7	0.135721	0.000154432	1	0.193	0.151
CDV3	0.10886	0.000158809	1	0.226	0.18
JOSD2	0.113293	0.000160991	1	0.126	0.091
RPN1	0.112516	0.000163043	1	0.15	0.112
WDR1	0.128311	0.000164172	1	0.334	0.288
BZW1	0.102113	0.000164239	1	0.375	0.323
KPNA2	0.112525	0.000181209	1	0.17	0.131
LAP3	0.103036	0.000182377	1	0.119	0.085
ZFAND6	0.103794	0.000183514	1	0.229	0.182
SCAMP3	0.108665	0.000184043	1	0.121	0.087
SLIRP	0.133811	0.000185265	1	0.221	0.178
IMMT	0.112617	0.000185352	1	0.118	0.085
CD2BP2	0.103673	0.000194557	1	0.16	0.12
PFDN2	0.111206	0.000204008	1	0.255	0.21
CELF2	0.118445	0.000204959	1	0.402	0.355
TMEM109	0.129521	0.000207269	1	0.185	0.146
NUDC	0.125789	0.000207814	1	0.262	0.218
HDAC10	0.121142	0.000213117	1	0.107	0.076
PHPT1	0.124779	0.000216282	1	0.26	0.217
CHST11	0.102697	0.000219002	1	0.186	0.144
TMEM165	0.120424	0.000224896	1	0.248	0.203
METTL26	0.111351	0.000227393	1	0.219	0.175
TOP2B	0.10246	0.00023807	1	0.115	0.082
MLEC	0.101457	0.000242347	1	0.13	0.096
TMC6	0.10073	0.000250914	1	0.24	0.194
RPL7L1	0.124164	0.000255348	1	0.209	0.167
PTPRA	0.100413	0.000262152	1	0.179	0.138
PRKD2	0.110185	0.000275735	1	0.154	0.116
TMED9	0.104517	0.000287651	1	0.324	0.275
KLRB1	0.182106	0.000293045	1	0.448	0.407
TMEM50B	0.11006	0.000297295	1	0.166	0.129
ECHS1	0.127358	0.000303338	1	0.169	0.133
HPRT1	0.13341	0.000304393	1	0.173	0.136
FNBP1	0.122647	0.000314127	1	0.389	0.347
PIN1	0.109187	0.000314515	1	0.284	0.237
SCAND1	0.105902	0.000318712	1	0.356	0.303
CBFB	0.13378	0.000323578	1	0.179	0.141
APBB1IP	0.114469	0.000336251	1	0.242	0.2
UFM1	0.137349	0.000337653	1	0.207	0.165
RPA3	0.132154	0.000374091	1	0.216	0.176
ORMDL2	0.116666	0.000381117	1	0.157	0.12
MED4	0.10383	0.000391417	1	0.26	0.215
GSTK1	0.106136	0.000395725	1	0.552	0.503
PPP1R12A	0.106333	0.000408649	1	0.285	0.238
CD6	0.112124	0.000415103	1	0.316	0.27
2022-09-01	0.114066	0.000417847	1	0.44	0.396
C19orf70	0.117959	0.000418767	1	0.252	0.211
ABHD14A	0.105892	0.000426972	1	0.144	0.11
ITGB1	0.125982	0.000432862	1	0.407	0.362
CYFIP2	0.117416	0.000456986	1	0.197	0.158
SYNCRIP	0.106847	0.000468323	1	0.166	0.13
PSMD4	0.113688	0.000474437	1	0.259	0.216
XRCC6	0.124523	0.000480358	1	0.359	0.321
DCXR	0.119591	0.000498222	1	0.24	0.197
POLR2E	0.100454	0.00050719	1	0.257	0.214
TPM3	0.11409	0.000591919	1	0.538	0.502
CANX	0.102462	0.000592183	1	0.262	0.219
ZNF428	0.108754	0.000622098	1	0.221	0.18
LSM1	0.109516	0.000658238	1	0.185	0.147
PMF1	0.112901	0.000680933	1	0.199	0.161
MRPL13	0.100044	0.0007224	1	0.121	0.091
MBNL1	0.118775	0.000728972	1	0.416	0.378
PHYKPL	0.131813	0.0007418	1	0.201	0.163
NDUFS8	0.10365	0.000802283	1	0.285	0.242
TPD52	0.110649	0.000823115	1	0.135	0.103
ASF1A	0.11216	0.000836258	1	0.136	0.105
TBL1XR1	0.109199	0.000839055	1	0.156	0.123
KRAS	0.127217	0.000844492	1	0.181	0.145
CDC14A	0.111254	0.000874911	1	0.103	0.076
MRPS36	0.12742	0.000996212	1	0.182	0.148
PRELID1	0.113125	0.00101306	1	0.359	0.32
CENPX	0.114512	0.00106632	1	0.156	0.122
TMEM256	0.100659	0.00107787	1	0.23	0.193
SELENOS	0.123765	0.00109748	1	0.219	0.181
MRPL52	0.121947	0.00110447	1	0.233	0.196
DYNLRB1	0.110834	0.00110598	1	0.314	0.276
ETS1	0.110495	0.0011084	1	0.353	0.312
TENT5C	0.125124	0.00116262	1	0.383	0.345
ROCK1	0.118878	0.00118211	1	0.295	0.256
UBE2G1	0.114917	0.00118409	1	0.148	0.116
DDX50	0.104339	0.00120088	1	0.119	0.09
PTBP1	0.10998	0.00120204	1	0.204	0.168
MITD1	0.101339	0.00131467	1	0.169	0.135
MRPS34	0.100481	0.00133494	1	0.197	0.16
SDCBP	0.103175	0.00137596	1	0.47	0.431
SSBP1	0.105379	0.00143197	1	0.279	0.241
HSPA1B	0.137228	0.00147935	1	0.194	0.155
EIF2S2	0.108384	0.00153959	1	0.309	0.267
CFLAR	0.106476	0.00156418	1	0.353	0.312
SSR3	0.121741	0.00156913	1	0.215	0.18
DSTN	0.100463	0.00157045	1	0.267	0.228
TMX4	0.106939	0.00166811	1	0.195	0.159
UBE2L3	0.100291	0.00167839	1	0.311	0.271
DUT	0.118007	0.00190476	1	0.266	0.23
NDUFS7	0.108416	0.00192213	1	0.299	0.262
TMBIM4	0.108306	0.00198671	1	0.384	0.342
RALY	0.107705	0.00201364	1	0.329	0.29
NDUFA11	0.102912	0.00203404	1	0.445	0.414
M6PR	0.108452	0.00205451	1	0.253	0.218
PLIN2	0.141528	0.00214096	1	0.221	0.186
MYADM	0.14663	0.00228357	1	0.25	0.214
RAMMET	0.100164	0.00232669	1	0.135	0.105
CCDC90B	0.100232	0.00267879	1	0.131	0.102
RBCK1	0.105763	0.00276976	1	0.232	0.197
LARP7	0.118216	0.00278233	1	0.173	0.141
MT-ND4L	0.112754	0.00282847	1	0.255	0.219
SELENOF	0.101568	0.00298063	1	0.433	0.399
PUF60	0.11259	0.00306695	1	0.238	0.204
ARF1	0.110546	0.00344139	1	0.471	0.447
GSPT1	0.112939	0.00350851	1	0.23	0.195
ARPP19	0.104298	0.00352873	1	0.225	0.191
MPRIP	0.105586	0.00385542	1	0.114	0.089
CMTM3	0.114	0.00397637	1	0.217	0.185
WDR33	0.107492	0.00403028	1	0.224	0.192
SNRPE	0.108565	0.00411698	1	0.288	0.251
PPP4R2	0.102974	0.00425526	1	0.136	0.108
MRPL28	0.100169	0.00434462	1	0.144	0.117
SMARCB1	0.106859	0.00452014	1	0.13	0.103
DPY30	0.102117	0.00511725	1	0.218	0.186
SMARCA2	0.10548	0.00514798	1	0.18	0.152
PARP8	0.106471	0.0052074	1	0.219	0.187
ESYT1	0.102676	0.00553542	1	0.126	0.102
RALA	0.100146	0.00883379	1	0.119	0.095
ARHGDIA	0.102227	0.010839	1	0.4	0.374
PIM3	0.116108	0.0110954	1	0.222	0.193
PDCD4	0.113126	0.0125243	1	0.369	0.341
CCT5	0.100791	0.0147319	1	0.147	0.124
HNRNPH2	0.102441	0.0152474	1	0.208	0.182
ITGA4	0.103307	0.0163108	1	0.177	0.152
HSP90AA1	0.121799	0.0173085	1	0.789	0.771
SHISA5	0.105071	0.0178688	1	0.23	0.203
SCGB1A1	0.103397	0.0204117	1	0.147	0.123
HSPH1	0.107483	0.021821	1	0.179	0.153
ODC1	0.130165	0.0280615	1	0.189	0.166
CDKN1A	0.106192	0.0356291	1	0.117	0.098
HSPA1A	0.207233	0.0473332	1	0.236	0.212
BIRC3	0.141192	0.0540054	1	0.426	0.413
AC058791.1	0.105335	0.0940942	1	0.309	0.291
CSTB	0.197427	0.123811	1	0.376	0.357
IFITM3	0.109013	0.151977	1	0.109	0.096
IGHG4	0.822711	0.261772	1	0.232	0.247
IGHG3	0.79684	0.66719	1	0.271	0.284
IGHG1	0.960477	0.693537	1	0.191	0.198
IGKC	0.738691	0.914466	1	0.575	0.576
