# Supplementary material for: Single‐cell transcriptome analysis deciphers the CD74‐mediated immune evasion and tumour growth in lung squamous cell carcinoma with chronic obstructive pulmonary disease
Source: Clin Transl Med. 2024 Aug 7;14(8):e1786. doi: 10.1002/ctm2.1786 (PMC11306293; doi:10.1002/ctm2.1786)
Supplement: Supplementary file 30 — Supporting Information [file CTM2-14-e1786-s025.xlsx]

## Sheet: Table S8
Table S8. Full list of genes specific to different states of epithelial cells. P-value, two-sided Student's t-test.
p_val	avg_logFC	pct.1	pct.2	p_val_adj	cluster		gene
CXCL14	1.76764e-90	1.62647	0.565	0.188	3.66856e-86	AT1 Alveolar	CXCL14
AKR1C1	4.34403e-61	1.62214	0.729	0.487	9.0156e-57	AT1 Alveolar	AKR1C1
AKR1C3	4.89602e-75	1.46082	0.771	0.482	1.01612e-70	AT1 Alveolar	AKR1C3
ALDH3A1	2.62826e-96	1.38346	0.532	0.149	5.45469e-92	AT1 Alveolar	ALDH3A1
FGFBP2	1.03139e-88	1.31532	0.451	0.11	2.14054e-84	AT1 Alveolar	FGFBP2
AKR1C2	2.92673e-49	1.26909	0.66	0.432	6.07414e-45	AT1 Alveolar	AKR1C2
KRT5	1.28395e-97	1.19036	0.603	0.18	2.66471e-93	AT1 Alveolar	KRT5
CALML3	2.96558e-92	1.1315	0.551	0.158	6.15477e-88	AT1 Alveolar	CALML3
GPX2	1.51154e-75	1.07581	0.593	0.247	3.13705e-71	AT1 Alveolar	GPX2
IGFBP2	5.88137e-76	1.05399	0.638	0.25	1.22062e-71	AT1 Alveolar	IGFBP2
CBR1	1.23157e-49	1.0437	0.765	0.593	2.556e-45	AT1 Alveolar	CBR1
KRT14	6.55584e-63	0.916097	0.514	0.17	1.3606e-58	AT1 Alveolar	KRT14
PFN2	2.29377e-85	0.896086	0.644	0.266	4.76049e-81	AT1 Alveolar	PFN2
BST2	1.74037e-31	0.868211	0.769	0.704	3.61196e-27	AT1 Alveolar	BST2
ISG15	5.44787e-58	0.835271	0.81	0.528	1.13065e-53	AT1 Alveolar	ISG15
AKR1B10	6.89554e-78	0.811038	0.389	0.085	1.4311e-73	AT1 Alveolar	AKR1B10
GCLC	1.30203e-95	0.795098	0.522	0.135	2.70224e-91	AT1 Alveolar	GCLC
FXYD3	8.56976e-56	0.79315	0.974	0.915	1.77857e-51	AT1 Alveolar	FXYD3
KRT17	3.36738e-86	0.773068	0.694	0.22	6.98865e-82	AT1 Alveolar	KRT17
SOX2	2.54803e-45	0.761096	0.512	0.256	5.28818e-41	AT1 Alveolar	SOX2
CYP4F11	6.82169e-73	0.753144	0.492	0.161	1.41577e-68	AT1 Alveolar	CYP4F11
IFI27	2.20416e-68	0.750785	0.97	0.911	4.57452e-64	AT1 Alveolar	IFI27
TNFRSF18	5.68469e-80	0.74778	0.468	0.13	1.1798e-75	AT1 Alveolar	TNFRSF18
IGHA1	1.24531e-46	0.736814	0.496	0.191	2.58451e-42	AT1 Alveolar	IGHA1
IFI6	6.18077e-50	0.702027	0.844	0.633	1.28276e-45	AT1 Alveolar	IFI6
FABP5	9.60881e-52	0.699087	0.534	0.209	1.99421e-47	AT1 Alveolar	FABP5
TP63	2.25533e-89	0.689998	0.54	0.152	4.68071e-85	AT1 Alveolar	TP63
C1QTNF12	9.08661e-87	0.683825	0.447	0.109	1.88584e-82	AT1 Alveolar	C1QTNF12
NTRK2	1.17904e-75	0.681131	0.427	0.108	2.44698e-71	AT1 Alveolar	NTRK2
COA6	3.2738e-38	0.678913	0.692	0.53	6.79444e-34	AT1 Alveolar	COA6
GSTM3	1.25911e-63	0.677609	0.526	0.209	2.61316e-59	AT1 Alveolar	GSTM3
LY6K	3.88584e-78	0.675288	0.532	0.169	8.06467e-74	AT1 Alveolar	LY6K
PRDX1	2.58879e-61	0.668831	0.974	0.942	5.37277e-57	AT1 Alveolar	PRDX1
KRT15	7.25907e-64	0.647406	0.468	0.143	1.50655e-59	AT1 Alveolar	KRT15
PLP2	7.37563e-71	0.643651	0.858	0.576	1.53074e-66	AT1 Alveolar	PLP2
MZT2B	1.71109e-54	0.638201	0.923	0.827	3.55119e-50	AT1 Alveolar	MZT2B
HSPA1A	5.72059e-34	0.638159	0.856	0.737	1.18725e-29	AT1 Alveolar	HSPA1A
RPL35A	2.50345e-50	0.637363	0.998	0.991	5.19567e-46	AT1 Alveolar	RPL35A
HMGA1	6.38314e-63	0.624616	0.749	0.409	1.32476e-58	AT1 Alveolar	HMGA1
HSPB1	3.42996e-53	0.624527	0.98	0.966	7.11855e-49	AT1 Alveolar	HSPB1
KRT6A	6.86817e-65	0.621267	0.597	0.19	1.42542e-60	AT1 Alveolar	KRT6A
EIF4EBP1	9.05918e-62	0.611697	0.613	0.272	1.88014e-57	AT1 Alveolar	EIF4EBP1
PGD	1.01067e-46	0.611521	0.628	0.39	2.09755e-42	AT1 Alveolar	PGD
RPL18A	3.45517e-42	0.599228	0.998	0.987	7.17087e-38	AT1 Alveolar	RPL18A
RPS21	2.24568e-45	0.595627	0.984	0.941	4.66069e-41	AT1 Alveolar	RPS21
TGFBI	1.45406e-56	0.594319	0.417	0.127	3.01776e-52	AT1 Alveolar	TGFBI
AKR1B1	1.07402e-72	0.590302	0.518	0.18	2.22902e-68	AT1 Alveolar	AKR1B1
C12orf75	9.11454e-75	0.587466	0.601	0.227	1.89163e-70	AT1 Alveolar	C12orf75
TNC	1.06129e-63	0.583991	0.439	0.133	2.2026e-59	AT1 Alveolar	TNC
PERP	3.32188e-63	0.58303	0.931	0.73	6.89422e-59	AT1 Alveolar	PERP
TMEM123	7.19966e-17	0.576578	0.769	0.588	1.49422e-12	AT1 Alveolar	TMEM123
LDHB	3.02196e-38	0.573151	0.65	0.402	6.27177e-34	AT1 Alveolar	LDHB
MIF	9.21646e-62	0.570898	0.982	0.916	1.91278e-57	AT1 Alveolar	MIF
YBX1	1.74624e-60	0.566248	0.972	0.908	3.62415e-56	AT1 Alveolar	YBX1
RPL39	2.7162e-51	0.563985	0.996	0.993	5.63719e-47	AT1 Alveolar	RPL39
GCLM	7.04719e-54	0.560758	0.526	0.237	1.46257e-49	AT1 Alveolar	GCLM
POMC	1.18203e-102	0.558396	0.399	0.065	2.45318e-98	AT1 Alveolar	POMC
RPS17	2.51144e-49	0.557392	0.988	0.942	5.21224e-45	AT1 Alveolar	RPS17
NFE2L2	6.25264e-49	0.557119	0.737	0.513	1.29767e-44	AT1 Alveolar	NFE2L2
FAM213A	8.67753e-60	0.552975	0.674	0.359	1.80093e-55	AT1 Alveolar	FAM213A
LY6D	6.59568e-06	0.549307	0.123	0.068	0.136887	AT1 Alveolar	LY6D
STMN1	2.75983e-48	0.548957	0.573	0.274	5.72775e-44	AT1 Alveolar	STMN1
GAPDH	2.29328e-58	0.548002	0.994	0.967	4.75948e-54	AT1 Alveolar	GAPDH
CLDN5	1.42133e-63	0.547169	0.385	0.095	2.94984e-59	AT1 Alveolar	CLDN5
GPC1	3.98959e-84	0.542444	0.605	0.206	8.27999e-80	AT1 Alveolar	GPC1
ATP5MC3	7.98984e-46	0.540168	0.907	0.804	1.65821e-41	AT1 Alveolar	ATP5MC3
UQCRH	1.82931e-48	0.540141	0.964	0.909	3.79654e-44	AT1 Alveolar	UQCRH
RPL36A	2.99011e-43	0.539472	0.984	0.953	6.20568e-39	AT1 Alveolar	RPL36A
GSTM4	4.4501e-86	0.539406	0.427	0.1	9.23573e-82	AT1 Alveolar	GSTM4
CYC1	2.95666e-48	0.538837	0.838	0.659	6.13625e-44	AT1 Alveolar	CYC1
PPIA	8.21269e-50	0.53868	0.988	0.978	1.70446e-45	AT1 Alveolar	PPIA
FTH1	6.18186e-56	0.533041	1	0.997	1.28298e-51	AT1 Alveolar	FTH1
CACYBP	1.70899e-40	0.523105	0.82	0.63	3.54683e-36	AT1 Alveolar	CACYBP
TCTEX1D2	2.89644e-55	0.521447	0.565	0.256	6.01128e-51	AT1 Alveolar	TCTEX1D2
SDCCAG8	1.38174e-35	0.516063	0.636	0.43	2.86767e-31	AT1 Alveolar	SDCCAG8
MMP1	0.00972329	0.513021	0.119	0.083	1	AT1 Alveolar	MMP1
MIB2	1.01559e-59	0.512541	0.611	0.292	2.10777e-55	AT1 Alveolar	MIB2
TOMM7	1.77272e-44	0.507103	0.968	0.949	3.6791e-40	AT1 Alveolar	TOMM7
ODC1	1.77053e-34	0.506559	0.619	0.396	3.67455e-30	AT1 Alveolar	ODC1
RPS19	4.63184e-47	0.506113	1	0.992	9.61291e-43	AT1 Alveolar	RPS19
PKP1	1.25194e-68	0.503826	0.532	0.162	2.59828e-64	AT1 Alveolar	PKP1
CD9	3.47875e-54	0.497598	0.982	0.949	7.21979e-50	AT1 Alveolar	CD9
GPNMB	8.2624e-51	0.493821	0.522	0.206	1.71478e-46	AT1 Alveolar	GPNMB
HLA-A	2.58935e-43	0.491977	0.951	0.968	5.37394e-39	AT1 Alveolar	HLA-A
RPS7	1.26824e-53	0.489744	0.994	0.976	2.6321e-49	AT1 Alveolar	RPS7
RANBP1	2.09003e-40	0.48685	0.862	0.717	4.33765e-36	AT1 Alveolar	RANBP1
TUBB	5.74972e-35	0.486418	0.848	0.674	1.1933e-30	AT1 Alveolar	TUBB
P4HB	2.47109e-42	0.485816	0.917	0.815	5.1285e-38	AT1 Alveolar	P4HB
CYCS	4.14188e-35	0.485423	0.919	0.793	8.59605e-31	AT1 Alveolar	CYCS
RCN2	1.53964e-55	0.482171	0.83	0.592	3.19536e-51	AT1 Alveolar	RCN2
MZT2A	3.49976e-49	0.479273	0.789	0.556	7.2634e-45	AT1 Alveolar	MZT2A
NDUFB5	1.90911e-46	0.474704	0.848	0.652	3.96216e-42	AT1 Alveolar	NDUFB5
TSPO	3.86342e-55	0.471993	0.951	0.854	8.01815e-51	AT1 Alveolar	TSPO
RPLP1	2.15906e-50	0.466062	1	0.996	4.48092e-46	AT1 Alveolar	RPLP1
HSPA1B	4.49246e-24	0.464876	0.751	0.599	9.32364e-20	AT1 Alveolar	HSPA1B
HSP90AB1	7.47599e-36	0.464394	0.98	0.946	1.55157e-31	AT1 Alveolar	HSP90AB1
IGFBP7	1.79941e-06	0.462571	0.279	0.198	0.0373451	AT1 Alveolar	IGFBP7
UBE2S	1.0372e-38	0.45891	0.46	0.208	2.15261e-34	AT1 Alveolar	UBE2S
CCT6A	2.0544e-46	0.456429	0.745	0.479	4.26371e-42	AT1 Alveolar	CCT6A
TMEM14A	4.45269e-44	0.455923	0.684	0.432	9.24111e-40	AT1 Alveolar	TMEM14A
LGALS1	1.6647e-11	0.455687	0.806	0.665	3.45492e-07	AT1 Alveolar	LGALS1
A4GALT	4.27888e-55	0.454742	0.522	0.206	8.88039e-51	AT1 Alveolar	A4GALT
ATP1B3	1.55289e-47	0.453249	0.729	0.462	3.22287e-43	AT1 Alveolar	ATP1B3
RPL38	5.35198e-50	0.453037	0.992	0.984	1.11075e-45	AT1 Alveolar	RPL38
FTL	2.73149e-31	0.447984	0.992	0.977	5.66893e-27	AT1 Alveolar	FTL
FXR1	3.04463e-45	0.447131	0.694	0.458	6.31882e-41	AT1 Alveolar	FXR1
DCXR	2.45047e-34	0.437865	0.721	0.539	5.08571e-30	AT1 Alveolar	DCXR
LGALS7	1.77699e-56	0.437616	0.401	0.115	3.68796e-52	AT1 Alveolar	LGALS7
MRPL47	2.22242e-39	0.437419	0.735	0.532	4.61242e-35	AT1 Alveolar	MRPL47
CES1	1.91699e-35	0.435303	0.522	0.283	3.97853e-31	AT1 Alveolar	CES1
HSPE1	8.10323e-30	0.432559	0.968	0.925	1.68174e-25	AT1 Alveolar	HSPE1
IGKC	1.05353e-50	0.43193	0.591	0.265	2.18649e-46	AT1 Alveolar	IGKC
ATP5ME	1.74943e-41	0.431755	0.97	0.931	3.63077e-37	AT1 Alveolar	ATP5ME
NCBP2-AS2	3.81194e-41	0.431186	0.648	0.405	7.91131e-37	AT1 Alveolar	NCBP2-AS2
RBP7	6.13698e-73	0.429824	0.397	0.096	1.27367e-68	AT1 Alveolar	RBP7
HSPD1	7.21431e-31	0.42949	0.84	0.685	1.49726e-26	AT1 Alveolar	HSPD1
PTMS	2.39014e-32	0.429007	0.909	0.811	4.9605e-28	AT1 Alveolar	PTMS
NENF	4.18557e-39	0.426161	0.846	0.706	8.68674e-35	AT1 Alveolar	NENF
IGFBP5	1.13106e-56	0.424402	0.318	0.072	2.3474e-52	AT1 Alveolar	IGFBP5
PGLS	1.71189e-34	0.423298	0.785	0.604	3.55286e-30	AT1 Alveolar	PGLS
MRPL34	2.31407e-36	0.414048	0.684	0.493	4.80262e-32	AT1 Alveolar	MRPL34
PYCR2	2.03273e-32	0.413986	0.7	0.508	4.21872e-28	AT1 Alveolar	PYCR2
NDUFA4L2	1.39351e-05	0.412548	0.217	0.142	0.28921	AT1 Alveolar	NDUFA4L2
RPS18	5.61586e-31	0.412387	0.998	0.998	1.16552e-26	AT1 Alveolar	RPS18
PITX1	1.90917e-39	0.411167	0.573	0.307	3.96229e-35	AT1 Alveolar	PITX1
SUMO2	1.36188e-67	0.410987	0.966	0.932	2.82645e-63	AT1 Alveolar	SUMO2
PPP1R14B	2.20766e-43	0.409703	0.826	0.576	4.58178e-39	AT1 Alveolar	PPP1R14B
S100A4	2.74949e-24	0.408696	0.751	0.601	5.70628e-20	AT1 Alveolar	S100A4
HSP90AA1	6.17626e-35	0.406076	0.982	0.949	1.28182e-30	AT1 Alveolar	HSP90AA1
SLC3A2	2.80853e-38	0.405965	0.737	0.503	5.82882e-34	AT1 Alveolar	SLC3A2
UBA52	2.29124e-49	0.404562	0.99	0.969	4.75523e-45	AT1 Alveolar	UBA52
PSAP	4.78969e-43	0.402047	0.953	0.874	9.94051e-39	AT1 Alveolar	PSAP
C7orf50	1.01514e-29	0.40146	0.733	0.568	2.10682e-25	AT1 Alveolar	C7orf50
TPM4	6.9653e-44	0.398487	0.838	0.598	1.44558e-39	AT1 Alveolar	TPM4
LGALS3BP	8.65009e-37	0.398436	0.939	0.866	1.79524e-32	AT1 Alveolar	LGALS3BP
DNAJB11	3.77513e-35	0.397878	0.68	0.451	7.8349e-31	AT1 Alveolar	DNAJB11
NSD3	5.80638e-33	0.39758	0.702	0.487	1.20506e-28	AT1 Alveolar	NSD3
RPL5	1.15104e-38	0.397243	0.978	0.935	2.38887e-34	AT1 Alveolar	RPL5
MDK	4.34321e-30	0.39718	0.84	0.654	9.01389e-26	AT1 Alveolar	MDK
NMB	1.11147e-54	0.396898	0.555	0.237	2.30675e-50	AT1 Alveolar	NMB
AP2M1	2.33644e-46	0.396245	0.893	0.729	4.84905e-42	AT1 Alveolar	AP2M1
OSGIN1	1.40738e-56	0.395647	0.443	0.153	2.92088e-52	AT1 Alveolar	OSGIN1
RPS20	5.08675e-46	0.394789	0.996	0.986	1.0557e-41	AT1 Alveolar	RPS20
RPS10	4.78028e-36	0.392908	0.984	0.952	9.92099e-32	AT1 Alveolar	RPS10
H2AFV	1.20083e-34	0.391575	0.856	0.705	2.4922e-30	AT1 Alveolar	H2AFV
RPS11	5.97294e-44	0.389592	0.98	0.947	1.23962e-39	AT1 Alveolar	RPS11
RAC3	1.38449e-68	0.388227	0.488	0.154	2.87337e-64	AT1 Alveolar	RAC3
RPL28	1.22773e-38	0.388168	0.996	0.984	2.54804e-34	AT1 Alveolar	RPL28
ABRACL	9.36612e-41	0.387889	0.771	0.539	1.94384e-36	AT1 Alveolar	ABRACL
G6PD	1.62422e-38	0.386963	0.664	0.415	3.37091e-34	AT1 Alveolar	G6PD
SLC9A3R1	2.763e-47	0.386806	0.589	0.298	5.73433e-43	AT1 Alveolar	SLC9A3R1
RPL13A	7.27239e-45	0.386045	1	0.992	1.50931e-40	AT1 Alveolar	RPL13A
FEZ1	4.9523e-56	0.385324	0.405	0.119	1.0278e-51	AT1 Alveolar	FEZ1
TYMP	3.79054e-34	0.38439	0.82	0.599	7.8669e-30	AT1 Alveolar	TYMP
RPLP0	6.11112e-46	0.38308	0.992	0.972	1.2683e-41	AT1 Alveolar	RPLP0
ZNF706	7.50993e-34	0.382789	0.832	0.706	1.55861e-29	AT1 Alveolar	ZNF706
CBX1	1.12622e-33	0.381666	0.615	0.39	2.33736e-29	AT1 Alveolar	CBX1
KRT7	7.34376e-12	0.381046	0.397	0.697	1.52412e-07	AT1 Alveolar	KRT7
GLUL	1.93601e-17	0.379223	0.891	0.824	4.018e-13	AT1 Alveolar	GLUL
EIF3H	3.50162e-38	0.375151	0.909	0.821	7.26727e-34	AT1 Alveolar	EIF3H
MRPL12	4.82791e-36	0.374099	0.759	0.551	1.00198e-31	AT1 Alveolar	MRPL12
LMO4	5.05395e-46	0.372164	0.522	0.238	1.0489e-41	AT1 Alveolar	LMO4
ACTL6A	4.07595e-42	0.371907	0.623	0.352	8.45923e-38	AT1 Alveolar	ACTL6A
GOLIM4	5.19241e-47	0.371769	0.528	0.22	1.07763e-42	AT1 Alveolar	GOLIM4
KRT19	2.97708e-05	0.370473	0.879	0.859	0.617863	AT1 Alveolar	KRT19
CHCHD2	1.80773e-46	0.370449	0.972	0.907	3.75177e-42	AT1 Alveolar	CHCHD2
RSRC1	5.08032e-46	0.369761	0.591	0.302	1.05437e-41	AT1 Alveolar	RSRC1
SLC7A5	5.10632e-44	0.366531	0.488	0.207	1.05977e-39	AT1 Alveolar	SLC7A5
MDH2	7.30221e-38	0.366339	0.8	0.588	1.5155e-33	AT1 Alveolar	MDH2
CLCA2	2.28976e-59	0.364687	0.435	0.129	4.75217e-55	AT1 Alveolar	CLCA2
OAT	2.76091e-46	0.363411	0.593	0.305	5.72999e-42	AT1 Alveolar	OAT
DNAJC19	6.18607e-28	0.362539	0.727	0.565	1.28386e-23	AT1 Alveolar	DNAJC19
MARCKSL1	1.23534e-47	0.361409	0.68	0.366	2.56383e-43	AT1 Alveolar	MARCKSL1
DSP	9.72895e-41	0.360753	0.67	0.367	2.01915e-36	AT1 Alveolar	DSP
ADM	3.58958e-24	0.360547	0.342	0.143	7.44981e-20	AT1 Alveolar	ADM
DBI	2.47072e-14	0.356103	0.929	0.912	5.12773e-10	AT1 Alveolar	DBI
NAMPT	4.71961e-17	0.354307	0.713	0.587	9.79507e-13	AT1 Alveolar	NAMPT
LAMB3	1.79557e-15	0.35425	0.666	0.49	3.72652e-11	AT1 Alveolar	LAMB3
C1QBP	1.17319e-26	0.35205	0.749	0.599	2.43484e-22	AT1 Alveolar	C1QBP
PSMA7	4.33943e-32	0.35108	0.921	0.8	9.00606e-28	AT1 Alveolar	PSMA7
ATP5MC1	1.22801e-25	0.350323	0.868	0.777	2.54861e-21	AT1 Alveolar	ATP5MC1
NCBP2	2.00849e-32	0.348601	0.704	0.495	4.16842e-28	AT1 Alveolar	NCBP2
KRT13	1.14658e-28	0.346655	0.184	0.047	2.37962e-24	AT1 Alveolar	KRT13
TPI1	1.9656e-35	0.345942	0.984	0.923	4.07941e-31	AT1 Alveolar	TPI1
EIF3B	3.01592e-30	0.345637	0.654	0.434	6.25923e-26	AT1 Alveolar	EIF3B
HMGB1	2.05854e-26	0.345385	0.968	0.902	4.27229e-22	AT1 Alveolar	HMGB1
RPL23A	8.56414e-34	0.344695	0.996	0.989	1.7774e-29	AT1 Alveolar	RPL23A
SOD1	4.09821e-38	0.343931	0.966	0.883	8.50543e-34	AT1 Alveolar	SOD1
TKT	1.35453e-36	0.343519	0.933	0.863	2.81118e-32	AT1 Alveolar	TKT
ALG3	4.78767e-30	0.342933	0.64	0.42	9.93633e-26	AT1 Alveolar	ALG3
SUMF2	1.57657e-25	0.342657	0.524	0.289	3.272e-21	AT1 Alveolar	SUMF2
TPRG1	2.34247e-52	0.342356	0.342	0.092	4.86157e-48	AT1 Alveolar	TPRG1
ITGB1	4.38707e-08	0.341062	0.804	0.688	0.000910492	AT1 Alveolar	ITGB1
CBR3	5.97802e-76	0.341058	0.403	0.094	1.24068e-71	AT1 Alveolar	CBR3
CYP4F3	1.55641e-81	0.340745	0.328	0.054	3.23018e-77	AT1 Alveolar	CYP4F3
LGALS7B	1.82564e-44	0.339301	0.324	0.091	3.78892e-40	AT1 Alveolar	LGALS7B
PDCD10	1.04037e-29	0.339225	0.743	0.568	2.15918e-25	AT1 Alveolar	PDCD10
FST	4.44258e-61	0.338137	0.399	0.103	9.22013e-57	AT1 Alveolar	FST
RAN	1.39346e-30	0.337773	0.945	0.844	2.89199e-26	AT1 Alveolar	RAN
IGFBP3	8.56005e-05	0.336806	0.158	0.1	1	AT1 Alveolar	IGFBP3
GAS6	8.88537e-25	0.334934	0.419	0.204	1.84407e-20	AT1 Alveolar	GAS6
ABCC5	6.08663e-51	0.333895	0.48	0.188	1.26322e-46	AT1 Alveolar	ABCC5
PDCD5	3.25753e-23	0.333006	0.822	0.692	6.76069e-19	AT1 Alveolar	PDCD5
HNRNPA3	2.41326e-28	0.331916	0.844	0.719	5.00848e-24	AT1 Alveolar	HNRNPA3
PYURF	1.20717e-33	0.331443	0.856	0.69	2.50535e-29	AT1 Alveolar	PYURF
NAA20	3.92607e-31	0.330328	0.771	0.573	8.14816e-27	AT1 Alveolar	NAA20
SERP1	8.8354e-22	0.329281	0.937	0.916	1.8337e-17	AT1 Alveolar	SERP1
PSMA2	6.63611e-32	0.329146	0.893	0.76	1.37726e-27	AT1 Alveolar	PSMA2
GRN	6.02273e-12	0.328966	0.842	0.693	1.24996e-07	AT1 Alveolar	GRN
DHX36	1.88664e-29	0.32773	0.656	0.447	3.91552e-25	AT1 Alveolar	DHX36
NAPRT	3.15944e-36	0.326931	0.735	0.499	6.55711e-32	AT1 Alveolar	NAPRT
TPM1	3.48043e-20	0.326263	0.723	0.536	7.22329e-16	AT1 Alveolar	TPM1
COX7B	1.19385e-25	0.325645	0.953	0.932	2.47771e-21	AT1 Alveolar	COX7B
RPL26	1.74819e-36	0.324403	0.998	0.983	3.6282e-32	AT1 Alveolar	RPL26
FSCN1	1.1405e-57	0.323696	0.567	0.19	2.36699e-53	AT1 Alveolar	FSCN1
SOSTDC1	2.80097e-73	0.323534	0.247	0.03	5.81312e-69	AT1 Alveolar	SOSTDC1
IGHG4	5.30517e-24	0.323293	0.571	0.383	1.10104e-19	AT1 Alveolar	IGHG4
MX1	4.43346e-21	0.323229	0.53	0.339	9.20121e-17	AT1 Alveolar	MX1
PPP1R16A	1.47725e-38	0.322667	0.536	0.267	3.06587e-34	AT1 Alveolar	PPP1R16A
LSM5	6.18572e-27	0.322495	0.852	0.698	1.28378e-22	AT1 Alveolar	LSM5
NPB	3.87757e-65	0.321358	0.356	0.083	8.04752e-61	AT1 Alveolar	NPB
COX8A	5.25028e-31	0.320742	0.962	0.896	1.08964e-26	AT1 Alveolar	COX8A
CREG1	3.27218e-33	0.319693	0.591	0.349	6.79108e-29	AT1 Alveolar	CREG1
H2AFZ	3.36592e-12	0.319423	0.844	0.731	6.98564e-08	AT1 Alveolar	H2AFZ
MPLKIP	6.02514e-26	0.319102	0.739	0.583	1.25046e-21	AT1 Alveolar	MPLKIP
PDIA6	5.73117e-17	0.317797	0.832	0.694	1.18945e-12	AT1 Alveolar	PDIA6
RPL37A	4.57051e-28	0.317736	0.998	0.992	9.48564e-24	AT1 Alveolar	RPL37A
CAV2	4.04445e-38	0.317603	0.634	0.342	8.39386e-34	AT1 Alveolar	CAV2
SSR1	9.06349e-28	0.317301	0.733	0.519	1.88104e-23	AT1 Alveolar	SSR1
SSB	1.97397e-28	0.317108	0.702	0.518	4.09678e-24	AT1 Alveolar	SSB
RND3	8.70849e-19	0.317035	0.425	0.229	1.80736e-14	AT1 Alveolar	RND3
PIGX	4.15734e-40	0.316951	0.502	0.236	8.62814e-36	AT1 Alveolar	PIGX
VDAC2	9.48899e-28	0.316931	0.866	0.726	1.96935e-23	AT1 Alveolar	VDAC2
USE1	5.23226e-38	0.315757	0.603	0.338	1.0859e-33	AT1 Alveolar	USE1
NUDT1	6.10274e-37	0.315736	0.413	0.177	1.26656e-32	AT1 Alveolar	NUDT1
LY6E	3.92903e-12	0.315589	0.947	0.912	8.1543e-08	AT1 Alveolar	LY6E
IFITM3	5.58416e-23	0.314921	0.974	0.945	1.15894e-18	AT1 Alveolar	IFITM3
CBX3	1.28656e-29	0.31379	0.874	0.758	2.67012e-25	AT1 Alveolar	CBX3
ITGA6	4.03629e-56	0.313778	0.439	0.135	8.37691e-52	AT1 Alveolar	ITGA6
FGFBP1	1.22191e-35	0.313424	0.399	0.156	2.53594e-31	AT1 Alveolar	FGFBP1
EIF5A	1.22996e-21	0.310217	0.638	0.441	2.55265e-17	AT1 Alveolar	EIF5A
ADH7	3.22081e-81	0.309672	0.306	0.045	6.68447e-77	AT1 Alveolar	ADH7
CCDC167	1.25085e-33	0.309128	0.583	0.336	2.59602e-29	AT1 Alveolar	CCDC167
NDUFA1	1.83363e-31	0.308216	0.957	0.922	3.80553e-27	AT1 Alveolar	NDUFA1
CNPY3	2.80474e-34	0.307586	0.589	0.349	5.82097e-30	AT1 Alveolar	CNPY3
MYC	5.64009e-32	0.306775	0.536	0.272	1.17054e-27	AT1 Alveolar	MYC
EPCAM	2.06326e-21	0.306084	0.945	0.913	4.2821e-17	AT1 Alveolar	EPCAM
RPL22L1	1.42643e-25	0.305044	0.745	0.562	2.96042e-21	AT1 Alveolar	RPL22L1
YBX3	7.80748e-29	0.305008	0.927	0.817	1.62037e-24	AT1 Alveolar	YBX3
GSTP1	1.07971e-39	0.304901	0.99	0.98	2.24084e-35	AT1 Alveolar	GSTP1
SNRPB	2.27439e-29	0.304606	0.915	0.783	4.72028e-25	AT1 Alveolar	SNRPB
RPL36	1.00483e-35	0.303602	0.998	0.99	2.08543e-31	AT1 Alveolar	RPL36
CTSB	3.64936e-17	0.303401	0.834	0.714	7.57389e-13	AT1 Alveolar	CTSB
GCSH	2.9748e-24	0.302882	0.702	0.524	6.1739e-20	AT1 Alveolar	GCSH
C1R	2.09068e-18	0.302592	0.445	0.259	4.33899e-14	AT1 Alveolar	C1R
RAC1	9.70698e-52	0.302528	0.98	0.938	2.01459e-47	AT1 Alveolar	RAC1
RPL8	2.42127e-35	0.30219	0.994	0.992	5.0251e-31	AT1 Alveolar	RPL8
RAB5IF	1.11566e-18	0.302184	0.804	0.669	2.31544e-14	AT1 Alveolar	RAB5IF
OLA1	3.4214e-35	0.301926	0.611	0.353	7.10077e-31	AT1 Alveolar	OLA1
TINAGL1	2.98189e-14	0.301556	0.215	0.1	6.18861e-10	AT1 Alveolar	TINAGL1
ACKR3	4.05788e-58	0.301407	0.431	0.123	8.42173e-54	AT1 Alveolar	ACKR3
RPS27A	4.60227e-37	0.300853	0.994	0.988	9.55156e-33	AT1 Alveolar	RPS27A
DEGS1	1.52876e-27	0.298851	0.538	0.322	3.17279e-23	AT1 Alveolar	DEGS1
SIAH2	2.39345e-30	0.298796	0.593	0.351	4.96736e-26	AT1 Alveolar	SIAH2
IDH2	1.08473e-27	0.298517	0.686	0.481	2.25124e-23	AT1 Alveolar	IDH2
PYCR1	2.69628e-20	0.298085	0.573	0.404	5.59586e-16	AT1 Alveolar	PYCR1
SNRPD2	1.47683e-30	0.297954	0.935	0.837	3.065e-26	AT1 Alveolar	SNRPD2
PPT1	9.69466e-24	0.297076	0.623	0.425	2.01203e-19	AT1 Alveolar	PPT1
PKM	5.52936e-22	0.297066	0.974	0.928	1.14756e-17	AT1 Alveolar	PKM
PIR	1.18303e-33	0.296421	0.472	0.233	2.45526e-29	AT1 Alveolar	PIR
FKBP9	1.55631e-36	0.296292	0.451	0.205	3.22997e-32	AT1 Alveolar	FKBP9
SNHG25	1.25973e-23	0.295897	0.648	0.445	2.61445e-19	AT1 Alveolar	SNHG25
SEM1	1.88608e-35	0.295757	0.968	0.923	3.91438e-31	AT1 Alveolar	SEM1
MAGEA3	1.70742e-65	0.295012	0.419	0.117	3.54359e-61	AT1 Alveolar	MAGEA3
EIF2A	3.05004e-27	0.295007	0.666	0.453	6.33006e-23	AT1 Alveolar	EIF2A
DDIT4	1.53595e-38	0.294395	0.607	0.29	3.18771e-34	AT1 Alveolar	DDIT4
FBLN1	1.56493e-55	0.292111	0.385	0.112	3.24785e-51	AT1 Alveolar	FBLN1
KDELR2	5.20662e-29	0.290899	0.86	0.698	1.08058e-24	AT1 Alveolar	KDELR2
PHB2	5.70443e-23	0.290891	0.694	0.535	1.1839e-18	AT1 Alveolar	PHB2
KCTD1	1.02684e-58	0.290827	0.427	0.135	2.13109e-54	AT1 Alveolar	KCTD1
TFRC	7.76876e-26	0.289414	0.52	0.29	1.61233e-21	AT1 Alveolar	TFRC
SNAI2	5.83355e-63	0.288726	0.377	0.094	1.21069e-58	AT1 Alveolar	SNAI2
VSNL1	1.44465e-50	0.288512	0.352	0.101	2.99823e-46	AT1 Alveolar	VSNL1
DST	8.12739e-25	0.288146	0.567	0.343	1.68676e-20	AT1 Alveolar	DST
TRIM29	6.19848e-53	0.287983	0.46	0.155	1.28643e-48	AT1 Alveolar	TRIM29
PSMG3	2.51436e-25	0.287319	0.636	0.445	5.21831e-21	AT1 Alveolar	PSMG3
GJA1	7.93424e-43	0.287103	0.37	0.124	1.64667e-38	AT1 Alveolar	GJA1
TMEM14B	2.2771e-28	0.286441	0.866	0.729	4.72589e-24	AT1 Alveolar	TMEM14B
PSMA4	8.5443e-27	0.286381	0.933	0.831	1.77328e-22	AT1 Alveolar	PSMA4
WDR11	3.82273e-30	0.285841	0.462	0.237	7.9337e-26	AT1 Alveolar	WDR11
ST13	2.87751e-26	0.285783	0.925	0.839	5.97199e-22	AT1 Alveolar	ST13
NDUFB9	9.01418e-30	0.28516	0.939	0.868	1.8708e-25	AT1 Alveolar	NDUFB9
LSM4	2.56334e-23	0.284911	0.832	0.696	5.31995e-19	AT1 Alveolar	LSM4
MRPS12	7.56652e-23	0.28453	0.69	0.507	1.57036e-18	AT1 Alveolar	MRPS12
GPC3	4.68119e-27	0.283794	0.393	0.19	9.71534e-23	AT1 Alveolar	GPC3
RBP1	1.67023e-41	0.283569	0.36	0.121	3.46639e-37	AT1 Alveolar	RBP1
SNRPD1	5.58785e-19	0.282812	0.83	0.712	1.1597e-14	AT1 Alveolar	SNRPD1
CCDC190	5.66959e-76	0.282211	0.364	0.073	1.17667e-71	AT1 Alveolar	CCDC190
PTMA	1.12605e-28	0.282035	0.998	0.991	2.337e-24	AT1 Alveolar	PTMA
FKBP1A	1.04298e-21	0.281753	0.909	0.785	2.16461e-17	AT1 Alveolar	FKBP1A
NPM3	3.43547e-27	0.281739	0.561	0.355	7.12998e-23	AT1 Alveolar	NPM3
BABAM1	1.89925e-31	0.281715	0.684	0.469	3.94171e-27	AT1 Alveolar	BABAM1
VOPP1	2.75486e-24	0.281352	0.344	0.147	5.71743e-20	AT1 Alveolar	VOPP1
DYNLL1	4.77374e-30	0.281117	0.97	0.9	9.90742e-26	AT1 Alveolar	DYNLL1
IFITM1	6.30056e-16	0.279792	0.747	0.625	1.30762e-11	AT1 Alveolar	IFITM1
PSMD2	4.91317e-22	0.279744	0.741	0.581	1.01968e-17	AT1 Alveolar	PSMD2
C3orf58	1.67736e-51	0.279118	0.397	0.128	3.48119e-47	AT1 Alveolar	C3orf58
SEC61G	2.19081e-28	0.277614	0.943	0.878	4.54681e-24	AT1 Alveolar	SEC61G
RPL4	6.40173e-27	0.277099	0.966	0.945	1.32862e-22	AT1 Alveolar	RPL4
RPS6	1.04292e-25	0.274766	1	0.981	2.16447e-21	AT1 Alveolar	RPS6
CALML5	3.876e-54	0.274583	0.312	0.073	8.04425e-50	AT1 Alveolar	CALML5
RPS24	1.28917e-27	0.274169	0.996	0.992	2.67555e-23	AT1 Alveolar	RPS24
RNF168	1.21862e-38	0.273852	0.46	0.2	2.52913e-34	AT1 Alveolar	RNF168
CTAG2	4.20618e-15	0.273452	0.117	0.035	8.72951e-11	AT1 Alveolar	CTAG2
ATP5F1B	2.66449e-23	0.272716	0.887	0.773	5.52989e-19	AT1 Alveolar	ATP5F1B
HNRNPA2B1	2.7541e-17	0.27121	0.968	0.945	5.71585e-13	AT1 Alveolar	HNRNPA2B1
CKS1B	4.0424e-16	0.271024	0.696	0.533	8.38959e-12	AT1 Alveolar	CKS1B
PHF14	6.90164e-28	0.271019	0.68	0.481	1.43237e-23	AT1 Alveolar	PHF14
RPL12	1.06243e-24	0.269595	0.996	0.99	2.20496e-20	AT1 Alveolar	RPL12
HLA-B	1.42261e-16	0.269357	0.986	0.969	2.95249e-12	AT1 Alveolar	HLA-B
RPL19	4.83963e-33	0.269116	0.998	0.988	1.00442e-28	AT1 Alveolar	RPL19
PTTG1	7.97735e-16	0.268411	0.338	0.183	1.65562e-11	AT1 Alveolar	PTTG1
PSMB9	1.42298e-23	0.268353	0.757	0.552	2.95326e-19	AT1 Alveolar	PSMB9
MRPL51	1.03033e-28	0.267404	0.929	0.812	2.13836e-24	AT1 Alveolar	MRPL51
ITM2B	9.73527e-18	0.267374	0.986	0.96	2.02046e-13	AT1 Alveolar	ITM2B
ITGB4	8.41383e-36	0.267299	0.549	0.255	1.74621e-31	AT1 Alveolar	ITGB4
RPL27	6.92792e-28	0.266644	0.996	0.972	1.43782e-23	AT1 Alveolar	RPL27
EI24	4.56899e-21	0.264013	0.796	0.639	9.48249e-17	AT1 Alveolar	EI24
ARF5	1.11398e-26	0.263903	0.747	0.538	2.31196e-22	AT1 Alveolar	ARF5
C12orf57	1.72112e-23	0.263651	0.828	0.695	3.57201e-19	AT1 Alveolar	C12orf57
MARCKS	2.77707e-39	0.262961	0.589	0.281	5.76353e-35	AT1 Alveolar	MARCKS
FKBP4	1.61149e-23	0.26218	0.615	0.406	3.34449e-19	AT1 Alveolar	FKBP4
WDR66	6.60805e-46	0.262139	0.421	0.148	1.37143e-41	AT1 Alveolar	WDR66
SNRPE	2.46945e-20	0.260254	0.921	0.863	5.1251e-16	AT1 Alveolar	SNRPE
ANXA2	1.65446e-10	0.259858	0.986	0.95	3.43366e-06	AT1 Alveolar	ANXA2
YWHAZ	2.84616e-29	0.259214	0.953	0.856	5.90692e-25	AT1 Alveolar	YWHAZ
TIMP3	1.84106e-06	0.259105	0.128	0.068	0.0382094	AT1 Alveolar	TIMP3
HSPA6	2.51324e-14	0.258047	0.326	0.177	5.21597e-10	AT1 Alveolar	HSPA6
ARHGDIA	8.24462e-23	0.257848	0.759	0.57	1.71109e-18	AT1 Alveolar	ARHGDIA
LSM2	1.43722e-22	0.257672	0.763	0.592	2.98281e-18	AT1 Alveolar	LSM2
PARL	2.89198e-33	0.257616	0.601	0.357	6.00202e-29	AT1 Alveolar	PARL
HLA-C	5.08152e-08	0.257167	0.98	0.969	0.00105462	AT1 Alveolar	HLA-C
DDR1	2.80091e-17	0.257007	0.781	0.642	5.81301e-13	AT1 Alveolar	DDR1
CCT3	3.71388e-19	0.255974	0.864	0.747	7.70779e-15	AT1 Alveolar	CCT3
BIRC5	6.7936e-30	0.255804	0.158	0.034	1.40994e-25	AT1 Alveolar	BIRC5
SOX15	3.68361e-49	0.255739	0.405	0.13	7.64497e-45	AT1 Alveolar	SOX15
DAPL1	3.53771e-39	0.254756	0.31	0.097	7.34216e-35	AT1 Alveolar	DAPL1
EIF4A2	1.68863e-24	0.254515	0.897	0.8	3.50457e-20	AT1 Alveolar	EIF4A2
CCT4	3.82325e-21	0.254238	0.804	0.654	7.93477e-17	AT1 Alveolar	CCT4
PCYT1A	4.13914e-31	0.254172	0.512	0.275	8.59037e-27	AT1 Alveolar	PCYT1A
CALD1	1.39693e-23	0.254047	0.229	0.08	2.8992e-19	AT1 Alveolar	CALD1
TOMM22	1.62936e-22	0.254037	0.767	0.599	3.38158e-18	AT1 Alveolar	TOMM22
RPS5	7.67382e-23	0.253722	0.988	0.951	1.59262e-18	AT1 Alveolar	RPS5
TSPAN7	7.82321e-65	0.253485	0.322	0.068	1.62363e-60	AT1 Alveolar	TSPAN7
MELTF	3.20443e-52	0.253275	0.368	0.11	6.65047e-48	AT1 Alveolar	MELTF
SLC39A4	1.32019e-25	0.253112	0.64	0.412	2.73993e-21	AT1 Alveolar	SLC39A4
CFL1	6.50984e-17	0.25303	0.988	0.961	1.35105e-12	AT1 Alveolar	CFL1
NDUFAF8	6.91637e-19	0.252392	0.794	0.673	1.43542e-14	AT1 Alveolar	NDUFAF8
TAGLN	2.46521e-06	0.252384	0.101	0.049	0.0511631	AT1 Alveolar	TAGLN
TUFT1	1.62533e-26	0.252304	0.409	0.201	3.37322e-22	AT1 Alveolar	TUFT1
PLAC8	4.89753e-25	0.252279	0.457	0.237	1.01643e-20	AT1 Alveolar	PLAC8
FGFR2	2.74547e-55	0.251838	0.387	0.113	5.69794e-51	AT1 Alveolar	FGFR2
TIMM8B	3.15373e-19	0.2515	0.822	0.697	6.54524e-15	AT1 Alveolar	TIMM8B
ARL2	5.27804e-28	0.251495	0.611	0.362	1.09541e-23	AT1 Alveolar	ARL2
DSC3	2.24386e-39	0.251493	0.35	0.12	4.65691e-35	AT1 Alveolar	DSC3
FAM32A	5.14009e-24	0.250912	0.694	0.49	1.06677e-19	AT1 Alveolar	FAM32A
LYRM4	3.26392e-30	0.25091	0.543	0.309	6.77394e-26	AT1 Alveolar	LYRM4
SLCO3A1	1.1329e-43	0.25085	0.431	0.164	2.35121e-39	AT1 Alveolar	SLCO3A1
HMGN2	0.000247061	0.250624	0.864	0.819	1	AT1 Alveolar	HMGN2
C6orf48	2.58808e-19	0.250361	0.783	0.656	5.37129e-15	AT1 Alveolar	C6orf48
MAP3K13	5.2574e-19	0.250158	0.789	0.663	1.09112e-14	AT1 Alveolar	MAP3K13
IFI44	1.96229e-29	0.250008	0.472	0.24	4.07254e-25	AT1 Alveolar	IFI44
TAX1BP3	2.43538e-24	0.249494	0.717	0.495	5.05439e-20	AT1 Alveolar	TAX1BP3
COX5B	6.34443e-29	0.249458	0.972	0.94	1.31672e-24	AT1 Alveolar	COX5B
CA12	3.86281e-51	0.249119	0.383	0.113	8.01688e-47	AT1 Alveolar	CA12
COLGALT1	5.84603e-36	0.248325	0.409	0.169	1.21329e-31	AT1 Alveolar	COLGALT1
YWHAG	2.78844e-26	0.248277	0.563	0.326	5.78713e-22	AT1 Alveolar	YWHAG
HRAS	3.27127e-28	0.247063	0.54	0.301	6.78919e-24	AT1 Alveolar	HRAS
BOLA3	2.11719e-22	0.246957	0.666	0.459	4.39401e-18	AT1 Alveolar	BOLA3
2022-09-11	2.87496e-36	0.246694	0.403	0.169	5.96669e-32	AT1 Alveolar	2022-09-11
ATP5F1C	2.24045e-21	0.24665	0.877	0.793	4.64982e-17	AT1 Alveolar	ATP5F1C
DDA1	3.6718e-24	0.246361	0.652	0.433	7.62046e-20	AT1 Alveolar	DDA1
RPS2	1.89674e-22	0.245085	0.996	0.994	3.93649e-18	AT1 Alveolar	RPS2
EIF4H	4.21535e-27	0.244681	0.63	0.389	8.74853e-23	AT1 Alveolar	EIF4H
MFAP2	1.60876e-55	0.244375	0.358	0.098	3.33883e-51	AT1 Alveolar	MFAP2
NPL	3.5309e-39	0.244172	0.417	0.166	7.32803e-35	AT1 Alveolar	NPL
CAVIN1	1.57804e-14	0.243701	0.441	0.276	3.27506e-10	AT1 Alveolar	CAVIN1
TRMT112	1.33773e-25	0.243573	0.96	0.913	2.77633e-21	AT1 Alveolar	TRMT112
EIF3D	1.57035e-19	0.243566	0.757	0.611	3.25909e-15	AT1 Alveolar	EIF3D
THBD	1.9504e-09	0.243315	0.166	0.081	4.04785e-05	AT1 Alveolar	THBD
COL17A1	4.94169e-25	0.242285	0.291	0.117	1.0256e-20	AT1 Alveolar	COL17A1
RAB6B	6.3457e-67	0.242152	0.32	0.065	1.31699e-62	AT1 Alveolar	RAB6B
POLR2H	2.41516e-21	0.241389	0.727	0.543	5.01242e-17	AT1 Alveolar	POLR2H
TCEAL9	2.95103e-19	0.241217	0.791	0.631	6.12457e-15	AT1 Alveolar	TCEAL9
RPL17	1.43302e-18	0.241169	0.907	0.813	2.97409e-14	AT1 Alveolar	RPL17
FKBP8	8.85959e-23	0.241072	0.86	0.722	1.83872e-18	AT1 Alveolar	FKBP8
ADH5	1.43712e-17	0.240999	0.741	0.576	2.9826e-13	AT1 Alveolar	ADH5
EIF2AK2	1.77317e-22	0.240822	0.536	0.338	3.68003e-18	AT1 Alveolar	EIF2AK2
DNAJB4	6.83573e-27	0.240688	0.294	0.112	1.41869e-22	AT1 Alveolar	DNAJB4
CCDC85B	2.03328e-30	0.240585	0.634	0.367	4.21988e-26	AT1 Alveolar	CCDC85B
SELENOT	7.84791e-16	0.240267	0.794	0.68	1.62875e-11	AT1 Alveolar	SELENOT
CENPX	2.59612e-17	0.240152	0.696	0.551	5.38798e-13	AT1 Alveolar	CENPX
SSR3	3.71675e-15	0.24001	0.86	0.759	7.71375e-11	AT1 Alveolar	SSR3
SERPINH1	1.81596e-14	0.239663	0.777	0.637	3.76885e-10	AT1 Alveolar	SERPINH1
SPP1	2.44906e-18	0.23918	0.263	0.116	5.08278e-14	AT1 Alveolar	SPP1
RPL18	2.50002e-25	0.239031	0.99	0.968	5.18855e-21	AT1 Alveolar	RPL18
TMEM158	6.5979e-51	0.238866	0.379	0.113	1.36933e-46	AT1 Alveolar	TMEM158
SYTL1	2.18421e-28	0.238859	0.605	0.362	4.53312e-24	AT1 Alveolar	SYTL1
NQO1	1.01046e-11	0.238775	0.751	0.666	2.09711e-07	AT1 Alveolar	NQO1
NAXE	1.09505e-16	0.238403	0.719	0.581	2.27267e-12	AT1 Alveolar	NAXE
MLF1	3.18816e-21	0.238233	0.561	0.338	6.61672e-17	AT1 Alveolar	MLF1
PFN1	1.61225e-19	0.238209	0.986	0.961	3.34607e-15	AT1 Alveolar	PFN1
LAMP1	1.23679e-17	0.238146	0.856	0.719	2.56683e-13	AT1 Alveolar	LAMP1
RPS8	2.22448e-29	0.237998	0.998	0.994	4.61669e-25	AT1 Alveolar	RPS8
NTPCR	8.79198e-29	0.236871	0.585	0.358	1.82469e-24	AT1 Alveolar	NTPCR
MLF2	5.97839e-22	0.236767	0.844	0.731	1.24075e-17	AT1 Alveolar	MLF2
PSAT1	1.05193e-39	0.23668	0.281	0.081	2.18318e-35	AT1 Alveolar	PSAT1
BEX3	2.66352e-17	0.236169	0.887	0.793	5.52786e-13	AT1 Alveolar	BEX3
HDAC1	5.60833e-28	0.235586	0.555	0.327	1.16395e-23	AT1 Alveolar	HDAC1
NME4	1.34896e-22	0.235137	0.623	0.418	2.79964e-18	AT1 Alveolar	NME4
RPL10A	8.80177e-24	0.235129	0.996	0.977	1.82672e-19	AT1 Alveolar	RPL10A
SERPINI1	6.54879e-33	0.235123	0.213	0.055	1.35914e-28	AT1 Alveolar	SERPINI1
PALLD	3.57757e-41	0.234798	0.381	0.139	7.42489e-37	AT1 Alveolar	PALLD
UBE2V2	4.66501e-21	0.233744	0.666	0.479	9.68177e-17	AT1 Alveolar	UBE2V2
BANF1	7.06189e-22	0.233598	0.905	0.798	1.46562e-17	AT1 Alveolar	BANF1
STOML2	4.48804e-19	0.23327	0.692	0.515	9.31448e-15	AT1 Alveolar	STOML2
FBL	6.26206e-18	0.233243	0.743	0.587	1.29963e-13	AT1 Alveolar	FBL
CAV1	8.07374e-16	0.233189	0.358	0.196	1.67562e-11	AT1 Alveolar	CAV1
SESN3	5.11081e-23	0.232216	0.437	0.237	1.0607e-18	AT1 Alveolar	SESN3
PTGES3	1.48135e-19	0.232214	0.913	0.814	3.0744e-15	AT1 Alveolar	PTGES3
SERBP1	1.09443e-17	0.23198	0.86	0.747	2.27139e-13	AT1 Alveolar	SERBP1
TMEM14C	2.93957e-19	0.231832	0.877	0.76	6.10078e-15	AT1 Alveolar	TMEM14C
ACTR3	2.51521e-22	0.231645	0.791	0.605	5.22007e-18	AT1 Alveolar	ACTR3
SERPINF1	6.2449e-35	0.231576	0.285	0.089	1.29607e-30	AT1 Alveolar	SERPINF1
BISPR	5.84506e-56	0.231164	0.328	0.081	1.21308e-51	AT1 Alveolar	BISPR
TRA2B	1.99494e-14	0.231076	0.773	0.636	4.14029e-10	AT1 Alveolar	TRA2B
RHOC	1.40112e-18	0.229205	0.723	0.526	2.90788e-14	AT1 Alveolar	RHOC
CCT5	1.12222e-17	0.228289	0.804	0.651	2.32905e-13	AT1 Alveolar	CCT5
FAAP20	2.29698e-24	0.228289	0.794	0.595	4.76715e-20	AT1 Alveolar	FAAP20
RPS16	2.06967e-16	0.227641	1	0.985	4.29539e-12	AT1 Alveolar	RPS16
COMMD2	1.0442e-23	0.22761	0.563	0.347	2.16712e-19	AT1 Alveolar	COMMD2
EIF4G1	1.26239e-16	0.227541	0.773	0.641	2.61996e-12	AT1 Alveolar	EIF4G1
RPL6	5.36331e-23	0.227145	0.994	0.968	1.1131e-18	AT1 Alveolar	RPL6
RHOD	4.3962e-17	0.226654	0.526	0.344	9.12387e-13	AT1 Alveolar	RHOD
CCZ1	1.63957e-22	0.22625	0.68	0.479	3.40277e-18	AT1 Alveolar	CCZ1
SDF4	1.16005e-20	0.225331	0.709	0.522	2.40756e-16	AT1 Alveolar	SDF4
GMPS	2.24557e-29	0.224693	0.512	0.271	4.66046e-25	AT1 Alveolar	GMPS
PLSCR1	2.11389e-22	0.224621	0.733	0.53	4.38717e-18	AT1 Alveolar	PLSCR1
ZFAS1	3.28018e-17	0.224477	0.903	0.819	6.80769e-13	AT1 Alveolar	ZFAS1
C20orf27	2.10658e-26	0.224355	0.466	0.247	4.37199e-22	AT1 Alveolar	C20orf27
TOMM20	1.00293e-16	0.223813	0.885	0.808	2.08148e-12	AT1 Alveolar	TOMM20
GPI	2.431e-16	0.223319	0.727	0.551	5.04529e-12	AT1 Alveolar	GPI
SLC25A6	4.94162e-18	0.223141	0.953	0.908	1.02558e-13	AT1 Alveolar	SLC25A6
SLC25A39	1.64436e-20	0.222529	0.767	0.57	3.41271e-16	AT1 Alveolar	SLC25A39
SERINC2	8.17078e-12	0.222404	0.688	0.535	1.69576e-07	AT1 Alveolar	SERINC2
ANAPC16	8.08614e-19	0.221926	0.895	0.83	1.6782e-14	AT1 Alveolar	ANAPC16
YWHAQ	1.10843e-11	0.221833	0.826	0.715	2.30044e-07	AT1 Alveolar	YWHAQ
GADD45A	1.53894e-11	0.221792	0.573	0.401	3.19391e-07	AT1 Alveolar	GADD45A
GSTO1	1.45454e-17	0.221506	0.743	0.6	3.01875e-13	AT1 Alveolar	GSTO1
TALDO1	3.30011e-15	0.221104	0.889	0.849	6.84905e-11	AT1 Alveolar	TALDO1
PRKX	4.42624e-60	0.220942	0.294	0.06	9.18623e-56	AT1 Alveolar	PRKX
SRM	8.92584e-15	0.220926	0.577	0.424	1.85247e-10	AT1 Alveolar	SRM
RPL31	1.45286e-24	0.220898	0.996	0.984	3.01526e-20	AT1 Alveolar	RPL31
THOC3	9.68129e-30	0.220895	0.433	0.209	2.00926e-25	AT1 Alveolar	THOC3
RHBDD2	1.34372e-23	0.220677	0.603	0.382	2.78875e-19	AT1 Alveolar	RHBDD2
IGFBP6	9.84046e-08	0.219827	0.101	0.044	0.00204229	AT1 Alveolar	IGFBP6
RPL7	3.85248e-23	0.219485	0.994	0.985	7.99544e-19	AT1 Alveolar	RPL7
ZNF639	2.86117e-32	0.219002	0.431	0.193	5.93808e-28	AT1 Alveolar	ZNF639
HK1	1.11455e-19	0.218684	0.504	0.314	2.31315e-15	AT1 Alveolar	HK1
PDPN	8.81339e-21	0.218251	0.302	0.139	1.82913e-16	AT1 Alveolar	PDPN
C1S	2.62405e-15	0.217933	0.374	0.216	5.44595e-11	AT1 Alveolar	C1S
DYNC1I2	5.3377e-25	0.217648	0.666	0.437	1.10779e-20	AT1 Alveolar	DYNC1I2
PLPP5	6.62968e-19	0.217522	0.644	0.452	1.37592e-14	AT1 Alveolar	PLPP5
SMS	5.04622e-17	0.217454	0.672	0.507	1.04729e-12	AT1 Alveolar	SMS
WASF2	2.57234e-21	0.217095	0.777	0.597	5.33863e-17	AT1 Alveolar	WASF2
HNRNPD	3.01552e-13	0.216747	0.787	0.693	6.25841e-09	AT1 Alveolar	HNRNPD
CDK2AP1	5.70362e-23	0.21651	0.478	0.268	1.18373e-18	AT1 Alveolar	CDK2AP1
C19orf33	2.60857e-05	0.216444	0.83	0.727	0.541383	AT1 Alveolar	C19orf33
NUCKS1	2.68405e-15	0.216407	0.907	0.856	5.57048e-11	AT1 Alveolar	NUCKS1
MAFG	1.53875e-23	0.216395	0.478	0.269	3.19353e-19	AT1 Alveolar	MAFG
NT5C	6.52208e-19	0.216029	0.721	0.548	1.35359e-14	AT1 Alveolar	NT5C
DSG2	1.26537e-14	0.215991	0.619	0.44	2.62614e-10	AT1 Alveolar	DSG2
EBPL	8.92113e-14	0.215907	0.741	0.617	1.85149e-09	AT1 Alveolar	EBPL
COX6C	6.24175e-21	0.214905	0.976	0.969	1.29541e-16	AT1 Alveolar	COX6C
UQCRC1	1.00806e-18	0.214711	0.771	0.598	2.09214e-14	AT1 Alveolar	UQCRC1
EIF2S2	3.19544e-14	0.214556	0.868	0.747	6.63183e-10	AT1 Alveolar	EIF2S2
SERPINE2	2.07656e-35	0.214286	0.281	0.085	4.30969e-31	AT1 Alveolar	SERPINE2
RPS4X	7.29267e-21	0.213765	0.996	0.986	1.51352e-16	AT1 Alveolar	RPS4X
LAMP2	6.6348e-11	0.213643	0.593	0.439	1.37699e-06	AT1 Alveolar	LAMP2
STMP1	1.66124e-23	0.213539	0.7	0.504	3.44775e-19	AT1 Alveolar	STMP1
CALR	1.29049e-10	0.213523	0.929	0.852	2.67828e-06	AT1 Alveolar	CALR
RPL3	5.60082e-23	0.213216	0.996	0.991	1.16239e-18	AT1 Alveolar	RPL3
CLNS1A	1.51678e-16	0.2124	0.696	0.541	3.14793e-12	AT1 Alveolar	CLNS1A
SNRPD3	2.8679e-17	0.21236	0.874	0.762	5.95205e-13	AT1 Alveolar	SNRPD3
SNRPG	5.02747e-13	0.212293	0.949	0.924	1.0434e-08	AT1 Alveolar	SNRPG
TP53I13	1.31233e-31	0.212051	0.49	0.251	2.7236e-27	AT1 Alveolar	TP53I13
SRSF2	1.69634e-17	0.211576	0.885	0.751	3.52059e-13	AT1 Alveolar	SRSF2
GAA	1.16979e-22	0.211237	0.549	0.338	2.42778e-18	AT1 Alveolar	GAA
UBE2E3	2.04672e-21	0.211063	0.603	0.407	4.24777e-17	AT1 Alveolar	UBE2E3
RPS15A	1.78764e-25	0.210955	1	0.991	3.71006e-21	AT1 Alveolar	RPS15A
MRPS7	1.81248e-19	0.210608	0.706	0.533	3.76163e-15	AT1 Alveolar	MRPS7
LTBR	1.47571e-14	0.20959	0.63	0.453	3.06269e-10	AT1 Alveolar	LTBR
DDT	3.24789e-18	0.208999	0.881	0.794	6.74068e-14	AT1 Alveolar	DDT
NAA38	1.763e-17	0.208728	0.808	0.679	3.65894e-13	AT1 Alveolar	NAA38
MRFAP1	1.17253e-18	0.208575	0.85	0.754	2.43347e-14	AT1 Alveolar	MRFAP1
DMRT2	1.48357e-72	0.20819	0.273	0.04	3.079e-68	AT1 Alveolar	DMRT2
ARL4D	4.05056e-24	0.207966	0.322	0.142	8.40653e-20	AT1 Alveolar	ARL4D
HTATIP2	3.38464e-20	0.207934	0.68	0.484	7.02448e-16	AT1 Alveolar	HTATIP2
HSPH1	1.43443e-18	0.207629	0.534	0.344	2.97701e-14	AT1 Alveolar	HSPH1
NOP53	1.29047e-17	0.207387	0.812	0.659	2.67824e-13	AT1 Alveolar	NOP53
POLR2J3.1	1.83227e-14	0.207365	0.644	0.479	3.8027e-10	AT1 Alveolar	POLR2J3.1
XXYLT1	8.68916e-63	0.20734	0.344	0.08	1.80335e-58	AT1 Alveolar	XXYLT1
ARPC2	3.16608e-16	0.207216	0.923	0.835	6.57089e-12	AT1 Alveolar	ARPC2
MTHFD2	5.15096e-16	0.206587	0.429	0.259	1.06903e-11	AT1 Alveolar	MTHFD2
EGFR	1.46696e-16	0.206363	0.409	0.227	3.04453e-12	AT1 Alveolar	EGFR
PTGR1	1.53572e-10	0.205801	0.668	0.538	3.18724e-06	AT1 Alveolar	PTGR1
GLRX3	1.94505e-19	0.205344	0.723	0.549	4.03676e-15	AT1 Alveolar	GLRX3
CENPF	2.84844e-20	0.20519	0.13	0.033	5.91166e-16	AT1 Alveolar	CENPF
EIF3I	6.91491e-16	0.205127	0.818	0.681	1.43512e-11	AT1 Alveolar	EIF3I
TOMM5	8.99074e-27	0.204455	0.498	0.276	1.86594e-22	AT1 Alveolar	TOMM5
ARL4C	1.31452e-29	0.204431	0.332	0.129	2.72815e-25	AT1 Alveolar	ARL4C
ANAPC11	6.17957e-17	0.204351	0.925	0.876	1.28251e-12	AT1 Alveolar	ANAPC11
PLOD2	3.25671e-12	0.204135	0.308	0.173	6.75897e-08	AT1 Alveolar	PLOD2
ABCC1	1.30587e-28	0.204004	0.377	0.167	2.71021e-24	AT1 Alveolar	ABCC1
IGF2BP2	1.34499e-34	0.203884	0.379	0.143	2.79139e-30	AT1 Alveolar	IGF2BP2
MGST3	9.01963e-24	0.203655	0.83	0.661	1.87193e-19	AT1 Alveolar	MGST3
COL4A2	3.16721e-44	0.203237	0.267	0.068	6.57322e-40	AT1 Alveolar	COL4A2
CCT7	1.49201e-14	0.202964	0.741	0.607	3.09651e-10	AT1 Alveolar	CCT7
C16orf95	1.12322e-28	0.201971	0.231	0.073	2.33113e-24	AT1 Alveolar	C16orf95
GNAS	5.34344e-15	0.201919	0.945	0.883	1.10898e-10	AT1 Alveolar	GNAS
RNF7	7.08612e-18	0.201713	0.832	0.688	1.47065e-13	AT1 Alveolar	RNF7
IFI44L	1.36097e-17	0.201654	0.397	0.221	2.82457e-13	AT1 Alveolar	IFI44L
VIM	0.000511098	0.201516	0.31	0.412	1	AT1 Alveolar	VIM
MESD	8.05744e-18	0.201012	0.696	0.521	1.67224e-13	AT1 Alveolar	MESD
JPT1	2.9612e-10	0.200977	0.919	0.866	6.14566e-06	AT1 Alveolar	JPT1
CLU	1.58149e-25	0.200834	0.536	0.302	3.28222e-21	AT1 Alveolar	CLU
RPL39L	2.18751e-23	0.200833	0.387	0.188	4.53995e-19	AT1 Alveolar	RPL39L
PPIB	9.11647e-10	0.20078	0.951	0.888	1.89203e-05	AT1 Alveolar	PPIB
DDX21	3.32283e-13	0.20054	0.68	0.541	6.89621e-09	AT1 Alveolar	DDX21
WFS1	1.35524e-30	0.20046	0.314	0.118	2.81266e-26	AT1 Alveolar	WFS1
SMARCB1	6.59594e-21	0.200368	0.626	0.422	1.36892e-16	AT1 Alveolar	SMARCB1
RPLP2	1.75592e-24	0.200279	1	0.995	3.64423e-20	AT1 Alveolar	RPLP2
NME1	3.11628e-14	0.200199	0.785	0.639	6.46753e-10	AT1 Alveolar	NME1
COX5A	6.94438e-15	0.200008	0.907	0.86	1.44124e-10	AT1 Alveolar	COX5A
GPR87	2.25629e-29	0.199994	0.37	0.154	4.68271e-25	AT1 Alveolar	GPR87
ITGAV	1.35406e-05	0.199792	0.364	0.284	0.281021	AT1 Alveolar	ITGAV
RPSA	1.96679e-18	0.199684	0.974	0.938	4.08188e-14	AT1 Alveolar	RPSA
MRPL36	2.7279e-17	0.199559	0.777	0.625	5.66149e-13	AT1 Alveolar	MRPL36
S100A2	1.08682e-64	0.199242	0.759	0.353	2.2556e-60	AT1 Alveolar	S100A2
PNPLA4	4.79118e-30	0.199211	0.445	0.221	9.94361e-26	AT1 Alveolar	PNPLA4
HOTAIRM1	1.87921e-44	0.1991	0.298	0.081	3.90012e-40	AT1 Alveolar	HOTAIRM1
SNU13	7.34476e-16	0.198811	0.917	0.866	1.52433e-11	AT1 Alveolar	SNU13
RPL22	9.84121e-23	0.19858	0.984	0.982	2.04245e-18	AT1 Alveolar	RPL22
CKS2	3.03391e-06	0.198487	0.538	0.445	0.0629657	AT1 Alveolar	CKS2
PAK2	4.88172e-19	0.19845	0.621	0.416	1.01315e-14	AT1 Alveolar	PAK2
CPNE1	8.49778e-13	0.198401	0.532	0.369	1.76363e-08	AT1 Alveolar	CPNE1
SERPINE1	9.72271e-11	0.198262	0.188	0.091	2.01785e-06	AT1 Alveolar	SERPINE1
RPS25	4.80288e-21	0.19805	0.992	0.987	9.96789e-17	AT1 Alveolar	RPS25
LRPAP1	7.38751e-12	0.198044	0.747	0.63	1.5332e-07	AT1 Alveolar	LRPAP1
SLC2A1	8.24196e-43	0.197706	0.626	0.281	1.71054e-38	AT1 Alveolar	SLC2A1
MRPL11	2.36414e-16	0.19764	0.605	0.426	4.90654e-12	AT1 Alveolar	MRPL11
SNRPA1	8.27046e-20	0.19725	0.569	0.373	1.71645e-15	AT1 Alveolar	SNRPA1
TYSND1	1.41176e-33	0.197222	0.397	0.167	2.92996e-29	AT1 Alveolar	TYSND1
SNRPF	5.73022e-12	0.19655	0.874	0.786	1.18925e-07	AT1 Alveolar	SNRPF
NDUFC2	3.19726e-17	0.196428	0.891	0.819	6.6356e-13	AT1 Alveolar	NDUFC2
DUSP14	5.5887e-30	0.196341	0.403	0.182	1.15988e-25	AT1 Alveolar	DUSP14
RPL29	4.00692e-18	0.196249	0.994	0.973	8.31597e-14	AT1 Alveolar	RPL29
YWHAB	3.13208e-17	0.195834	0.844	0.665	6.50032e-13	AT1 Alveolar	YWHAB
TSEN15	1.61515e-21	0.195749	0.569	0.37	3.35209e-17	AT1 Alveolar	TSEN15
SLC7A11	6.83429e-40	0.195651	0.294	0.085	1.41839e-35	AT1 Alveolar	SLC7A11
KLF5	9.88049e-22	0.195592	0.751	0.556	2.0506e-17	AT1 Alveolar	KLF5
S100A16	1.46237e-18	0.195288	0.943	0.837	3.035e-14	AT1 Alveolar	S100A16
LAPTM4B	2.24632e-13	0.195207	0.741	0.569	4.66202e-09	AT1 Alveolar	LAPTM4B
PAICS	4.41197e-12	0.195115	0.496	0.362	9.1566e-08	AT1 Alveolar	PAICS
SOX4	6.15882e-09	0.194531	0.856	0.771	0.00012782	AT1 Alveolar	SOX4
IDH1	4.55732e-11	0.194468	0.654	0.513	9.45825e-07	AT1 Alveolar	IDH1
TAP1	3.78838e-19	0.194157	0.593	0.389	7.86239e-15	AT1 Alveolar	TAP1
RPL30	1.79176e-19	0.194068	0.998	0.99	3.71863e-15	AT1 Alveolar	RPL30
PRMT1	1.4447e-16	0.193837	0.636	0.451	2.99833e-12	AT1 Alveolar	PRMT1
ETV1	1.47841e-27	0.193778	0.263	0.092	3.06829e-23	AT1 Alveolar	ETV1
CLSTN1	5.73031e-20	0.193235	0.528	0.317	1.18927e-15	AT1 Alveolar	CLSTN1
TUSC3	1.39569e-25	0.193127	0.31	0.128	2.89661e-21	AT1 Alveolar	TUSC3
MTDH	2.45648e-14	0.193076	0.834	0.698	5.09817e-10	AT1 Alveolar	MTDH
RGS10	2.50579e-21	0.193063	0.534	0.332	5.20051e-17	AT1 Alveolar	RGS10
SLC25A5	5.40388e-11	0.192848	0.945	0.887	1.12152e-06	AT1 Alveolar	SLC25A5
ISYNA1	1.50445e-14	0.192831	0.326	0.175	3.12234e-10	AT1 Alveolar	ISYNA1
PPDPF	2.48094e-15	0.192753	0.97	0.929	5.14894e-11	AT1 Alveolar	PPDPF
TBL1XR1	9.82617e-18	0.192669	0.654	0.467	2.03932e-13	AT1 Alveolar	TBL1XR1
H1FX	5.03692e-10	0.192416	0.804	0.708	1.04536e-05	AT1 Alveolar	H1FX
TXN	1.596e-16	0.192185	0.982	0.973	3.31233e-12	AT1 Alveolar	TXN
TTLL12	3.95453e-35	0.192128	0.393	0.159	8.20724e-31	AT1 Alveolar	TTLL12
GSTA4	2.68888e-09	0.192003	0.595	0.482	5.5805e-05	AT1 Alveolar	GSTA4
KRTCAP3	1.13508e-15	0.191872	0.717	0.564	2.35575e-11	AT1 Alveolar	KRTCAP3
ZFAND2A	1.36709e-10	0.19119	0.437	0.294	2.83726e-06	AT1 Alveolar	ZFAND2A
LYPD3	1.64698e-24	0.191181	0.271	0.101	3.41815e-20	AT1 Alveolar	LYPD3
ARL4A	1.06216e-16	0.19098	0.585	0.404	2.2044e-12	AT1 Alveolar	ARL4A
S100A14	8.51402e-11	0.190923	0.893	0.849	1.767e-06	AT1 Alveolar	S100A14
MED28	6.70437e-20	0.190829	0.654	0.457	1.39142e-15	AT1 Alveolar	MED28
HMGN1	7.07682e-15	0.190569	0.949	0.889	1.46872e-10	AT1 Alveolar	HMGN1
TCF4	1.29417e-56	0.190538	0.263	0.049	2.68592e-52	AT1 Alveolar	TCF4
TP53AIP1	4.3418e-64	0.190268	0.249	0.037	9.01098e-60	AT1 Alveolar	TP53AIP1
MIEN1	6.89206e-15	0.190037	0.761	0.628	1.43038e-10	AT1 Alveolar	MIEN1
LYPLAL1	8.8569e-14	0.189646	0.583	0.441	1.83816e-09	AT1 Alveolar	LYPLAL1
RPL23	3.24605e-14	0.189641	0.992	0.975	6.73685e-10	AT1 Alveolar	RPL23
SPR	3.84747e-18	0.189543	0.522	0.34	7.98503e-14	AT1 Alveolar	SPR
LAMA3	0.000168927	0.189391	0.249	0.178	1	AT1 Alveolar	LAMA3
NONO	9.60844e-17	0.189017	0.791	0.62	1.99414e-12	AT1 Alveolar	NONO
DDOST	1.20752e-12	0.18865	0.676	0.517	2.5061e-08	AT1 Alveolar	DDOST
PSMD14	5.92809e-23	0.1886	0.595	0.379	1.23031e-18	AT1 Alveolar	PSMD14
DPYSL3	1.11944e-12	0.188583	0.188	0.088	2.32329e-08	AT1 Alveolar	DPYSL3
HNRNPA0	6.43659e-16	0.188519	0.83	0.754	1.33585e-11	AT1 Alveolar	HNRNPA0
UGDH	8.47094e-11	0.18714	0.617	0.47	1.75806e-06	AT1 Alveolar	UGDH
SLC25A1	6.80523e-23	0.18712	0.54	0.326	1.41236e-18	AT1 Alveolar	SLC25A1
PGAM1	2.1943e-07	0.186993	0.814	0.715	0.00455406	AT1 Alveolar	PGAM1
PDAP1	2.48797e-16	0.186969	0.713	0.563	5.16354e-12	AT1 Alveolar	PDAP1
ADD3	1.61635e-21	0.186712	0.498	0.28	3.35458e-17	AT1 Alveolar	ADD3
SLC7A8	3.3926e-32	0.18668	0.326	0.119	7.04101e-28	AT1 Alveolar	SLC7A8
HNRNPH3	7.52434e-16	0.186029	0.706	0.527	1.5616e-11	AT1 Alveolar	HNRNPH3
PAIP1	3.4174e-13	0.185935	0.715	0.555	7.09247e-09	AT1 Alveolar	PAIP1
ATP5MF	9.20978e-15	0.185866	0.951	0.929	1.9114e-10	AT1 Alveolar	ATP5MF
FAM89A	1.05834e-33	0.185768	0.358	0.135	2.19647e-29	AT1 Alveolar	FAM89A
TTC14	6.36055e-20	0.185729	0.468	0.276	1.32007e-15	AT1 Alveolar	TTC14
ATP5MD	1.68939e-14	0.185586	0.968	0.925	3.50617e-10	AT1 Alveolar	ATP5MD
DLG1	2.53545e-22	0.184959	0.557	0.344	5.26207e-18	AT1 Alveolar	DLG1
PGK1	1.4009e-09	0.18479	0.866	0.756	2.90743e-05	AT1 Alveolar	PGK1
PDIA4	1.61765e-11	0.184292	0.8	0.668	3.35727e-07	AT1 Alveolar	PDIA4
TCEA1	3.07453e-14	0.183913	0.802	0.641	6.38087e-10	AT1 Alveolar	TCEA1
NDUFS6	3.9002e-13	0.183872	0.955	0.884	8.09448e-09	AT1 Alveolar	NDUFS6
H3F3B	1.88271e-30	0.183718	0.984	0.968	3.90737e-26	AT1 Alveolar	H3F3B
NBL1	1.01373e-24	0.18367	0.435	0.221	2.10389e-20	AT1 Alveolar	NBL1
SLC2A4RG	1.01868e-22	0.183564	0.514	0.292	2.11417e-18	AT1 Alveolar	SLC2A4RG
CUTA	1.65508e-13	0.183564	0.917	0.84	3.43495e-09	AT1 Alveolar	CUTA
FYTTD1	7.65396e-19	0.183038	0.512	0.31	1.5885e-14	AT1 Alveolar	FYTTD1
YIPF4	1.87718e-19	0.182997	0.613	0.407	3.8959e-15	AT1 Alveolar	YIPF4
ATRAID	4.61048e-11	0.182683	0.836	0.735	9.5686e-07	AT1 Alveolar	ATRAID
NIPSNAP2	4.17356e-23	0.182565	0.555	0.336	8.66181e-19	AT1 Alveolar	NIPSNAP2
SAA2	0.00324151	0.182483	0.063	0.108	1	AT1 Alveolar	SAA2
COL7A1	3.69732e-36	0.182419	0.265	0.078	7.67341e-32	AT1 Alveolar	COL7A1
SCN9A	1.71982e-44	0.182415	0.302	0.082	3.56932e-40	AT1 Alveolar	SCN9A
TM2D2	2.61189e-25	0.182209	0.532	0.302	5.42071e-21	AT1 Alveolar	TM2D2
LAMTOR4	9.09802e-14	0.181922	0.893	0.848	1.8882e-09	AT1 Alveolar	LAMTOR4
ATP5PD	8.41667e-13	0.18175	0.915	0.86	1.74679e-08	AT1 Alveolar	ATP5PD
PTHLH	5.15568e-21	0.181723	0.316	0.132	1.07001e-16	AT1 Alveolar	PTHLH
YDJC	9.42536e-27	0.181395	0.526	0.29	1.95614e-22	AT1 Alveolar	YDJC
ENSA	1.85298e-15	0.181373	0.86	0.782	3.84567e-11	AT1 Alveolar	ENSA
WDR72	1.61905e-37	0.181289	0.302	0.096	3.36017e-33	AT1 Alveolar	WDR72
PDIA3	0.00164892	0.18126	0.929	0.878	1	AT1 Alveolar	PDIA3
PDLIM4	1.397e-08	0.18126	0.636	0.505	0.000289933	AT1 Alveolar	PDLIM4
TSPAN14	2.08517e-19	0.180946	0.488	0.29	4.32756e-15	AT1 Alveolar	TSPAN14
AGRN	2.87145e-12	0.180918	0.603	0.442	5.9594e-08	AT1 Alveolar	AGRN
ADAM23	2.01036e-58	0.180899	0.265	0.048	4.17229e-54	AT1 Alveolar	ADAM23
PTGS2	5.48245e-06	0.180832	0.15	0.085	0.113783	AT1 Alveolar	PTGS2
MTX1	4.48674e-18	0.18024	0.676	0.494	9.31179e-14	AT1 Alveolar	MTX1
ADRM1	1.37246e-16	0.180177	0.737	0.564	2.84841e-12	AT1 Alveolar	ADRM1
DCUN1D5	2.28065e-13	0.179826	0.559	0.393	4.73325e-09	AT1 Alveolar	DCUN1D5
CASC15	1.28021e-53	0.179542	0.239	0.042	2.65694e-49	AT1 Alveolar	CASC15
AHNAK2	7.33217e-12	0.179448	0.198	0.098	1.52172e-07	AT1 Alveolar	AHNAK2
RYR1	3.26721e-27	0.179416	0.312	0.124	6.78077e-23	AT1 Alveolar	RYR1
C9orf3	1.14807e-16	0.179128	0.565	0.379	2.38271e-12	AT1 Alveolar	C9orf3
TXN2	1.11254e-17	0.179114	0.664	0.491	2.30896e-13	AT1 Alveolar	TXN2
SFN	8.34239e-38	0.178958	0.842	0.649	1.73138e-33	AT1 Alveolar	SFN
GLOD4	8.93795e-23	0.178693	0.496	0.283	1.85498e-18	AT1 Alveolar	GLOD4
STIP1	4.0626e-14	0.178633	0.638	0.487	8.43151e-10	AT1 Alveolar	STIP1
LINC01980	1.55705e-46	0.178622	0.291	0.076	3.23151e-42	AT1 Alveolar	LINC01980
IAH1	4.85365e-17	0.178589	0.575	0.396	1.00733e-12	AT1 Alveolar	IAH1
EEF1G	8.75118e-18	0.178406	0.494	0.311	1.81622e-13	AT1 Alveolar	EEF1G
APP	1.27001e-07	0.178293	0.715	0.616	0.00263578	AT1 Alveolar	APP
DEK	5.77725e-10	0.17816	0.771	0.682	1.19901e-05	AT1 Alveolar	DEK
RPS15	1.59645e-19	0.178153	0.998	0.991	3.31326e-15	AT1 Alveolar	RPS15
BRD4	1.04149e-15	0.177954	0.646	0.458	2.16151e-11	AT1 Alveolar	BRD4
HSPG2	1.78831e-20	0.177762	0.435	0.235	3.71146e-16	AT1 Alveolar	HSPG2
ATF7IP2	1.32598e-15	0.177694	0.352	0.19	2.75194e-11	AT1 Alveolar	ATF7IP2
FDXR	2.87324e-34	0.177394	0.352	0.133	5.96312e-30	AT1 Alveolar	FDXR
IMP3	3.19657e-13	0.177297	0.715	0.6	6.63417e-09	AT1 Alveolar	IMP3
NAV1	3.64484e-29	0.177273	0.281	0.102	7.5645e-25	AT1 Alveolar	NAV1
SNCG	7.98204e-37	0.177086	0.243	0.065	1.65659e-32	AT1 Alveolar	SNCG
TMED10	4.1869e-06	0.176862	0.822	0.722	0.0868948	AT1 Alveolar	TMED10
HSF1	3.0483e-17	0.176468	0.615	0.415	6.32644e-13	AT1 Alveolar	HSF1
BCL7C	6.58203e-18	0.176184	0.666	0.478	1.36603e-13	AT1 Alveolar	BCL7C
RPS3	4.00282e-18	0.175601	0.996	0.985	8.30746e-14	AT1 Alveolar	RPS3
IER5	8.2359e-06	0.175393	0.524	0.442	0.170928	AT1 Alveolar	IER5
NPTN	1.0192e-14	0.175305	0.587	0.408	2.11525e-10	AT1 Alveolar	NPTN
HOMER3	6.06098e-24	0.175301	0.435	0.226	1.2579e-19	AT1 Alveolar	HOMER3
SCPEP1	2.60005e-06	0.175195	0.737	0.659	0.0539615	AT1 Alveolar	SCPEP1
STARD5	2.05586e-41	0.174983	0.279	0.076	4.26672e-37	AT1 Alveolar	STARD5
GGH	5.92867e-20	0.174824	0.283	0.127	1.23044e-15	AT1 Alveolar	GGH
HNRNPM	4.10812e-12	0.174696	0.737	0.62	8.52599e-08	AT1 Alveolar	HNRNPM
SET	3.15532e-09	0.174689	0.907	0.844	6.54856e-05	AT1 Alveolar	SET
GNB1	3.78713e-16	0.17455	0.678	0.476	7.85982e-12	AT1 Alveolar	GNB1
HNRNPA1	5.67731e-11	0.174401	0.982	0.951	1.17827e-06	AT1 Alveolar	HNRNPA1
CRYAB	1.51645e-34	0.174384	0.306	0.101	3.14725e-30	AT1 Alveolar	CRYAB
CORO1C	2.26546e-19	0.174074	0.447	0.253	4.70173e-15	AT1 Alveolar	CORO1C
CDKN1A	0.00650005	0.174017	0.379	0.32	1	AT1 Alveolar	CDKN1A
COX6A1	1.95693e-09	0.173923	0.984	0.94	4.06141e-05	AT1 Alveolar	COX6A1
RPL7L1	8.49899e-13	0.173636	0.551	0.399	1.76388e-08	AT1 Alveolar	RPL7L1
CNIH1	1.51742e-10	0.173495	0.621	0.482	3.14926e-06	AT1 Alveolar	CNIH1
RRP7A	1.62444e-16	0.173239	0.498	0.326	3.37137e-12	AT1 Alveolar	RRP7A
TNFRSF4	2.51348e-44	0.172893	0.255	0.06	5.21647e-40	AT1 Alveolar	TNFRSF4
RNF13	1.30395e-18	0.172852	0.652	0.452	2.70622e-14	AT1 Alveolar	RNF13
NDUFB10	5.92486e-14	0.172803	0.911	0.853	1.22964e-09	AT1 Alveolar	NDUFB10
HSP90B1	4.69166e-08	0.172646	0.949	0.866	0.000973707	AT1 Alveolar	HSP90B1
NUCB1	2.33086e-10	0.172522	0.571	0.426	4.83746e-06	AT1 Alveolar	NUCB1
PIGT	5.07705e-14	0.172458	0.5	0.318	1.05369e-09	AT1 Alveolar	PIGT
UQCRFS1	5.17186e-11	0.172357	0.783	0.658	1.07337e-06	AT1 Alveolar	UQCRFS1
AP2S1	7.52804e-16	0.172235	0.761	0.581	1.56237e-11	AT1 Alveolar	AP2S1
CTSC	4.94667e-23	0.172189	0.67	0.45	1.02663e-18	AT1 Alveolar	CTSC
HDGF	1.9125e-12	0.172181	0.794	0.67	3.9692e-08	AT1 Alveolar	HDGF
PHKG1	6.73701e-08	0.172044	0.2	0.114	0.0013982	AT1 Alveolar	PHKG1
TMEM132A	2.43494e-30	0.171852	0.32	0.123	5.05346e-26	AT1 Alveolar	TMEM132A
CD99	2.02188e-10	0.171778	0.759	0.602	4.19621e-06	AT1 Alveolar	CD99
SAA1	0.00815457	0.171212	0.152	0.202	1	AT1 Alveolar	SAA1
MRPL19	7.7111e-15	0.171185	0.543	0.368	1.60036e-10	AT1 Alveolar	MRPL19
FKBP10	6.35697e-24	0.171152	0.243	0.088	1.31933e-19	AT1 Alveolar	FKBP10
MDH1	1.35624e-13	0.171074	0.773	0.6	2.81473e-09	AT1 Alveolar	MDH1
ATP6AP2	1.18277e-05	0.170707	0.715	0.605	0.245471	AT1 Alveolar	ATP6AP2
FGFR3	5.45064e-29	0.170163	0.281	0.097	1.13123e-24	AT1 Alveolar	FGFR3
RPL15	1.56259e-22	0.170061	0.988	0.985	3.243e-18	AT1 Alveolar	RPL15
PDLIM7	7.44066e-08	0.170033	0.239	0.151	0.00154423	AT1 Alveolar	PDLIM7
CDC123	1.3755e-11	0.169958	0.613	0.458	2.8547e-07	AT1 Alveolar	CDC123
PFDN4	2.58865e-11	0.16931	0.741	0.602	5.37248e-07	AT1 Alveolar	PFDN4
RAPGEFL1	1.81461e-25	0.169183	0.245	0.088	3.76603e-21	AT1 Alveolar	RAPGEFL1
IFI16	7.37878e-11	0.169179	0.749	0.629	1.53139e-06	AT1 Alveolar	IFI16
METTL5	5.32166e-24	0.169123	0.553	0.319	1.10446e-19	AT1 Alveolar	METTL5
BOP1	1.17524e-17	0.168974	0.453	0.275	2.43909e-13	AT1 Alveolar	BOP1
PSMB5	8.42081e-13	0.168724	0.87	0.755	1.74765e-08	AT1 Alveolar	PSMB5
COPZ2	7.37207e-39	0.168603	0.306	0.096	1.53e-34	AT1 Alveolar	COPZ2
HES1	0.000130888	0.168546	0.749	0.662	1	AT1 Alveolar	HES1
PHGDH	2.87656e-35	0.168488	0.249	0.071	5.97e-31	AT1 Alveolar	PHGDH
C1orf56	5.63043e-05	0.168366	0.443	0.352	1	AT1 Alveolar	C1orf56
PSMB2	1.63685e-13	0.167951	0.86	0.757	3.39711e-09	AT1 Alveolar	PSMB2
SNF8	2.48324e-15	0.167674	0.674	0.504	5.15371e-11	AT1 Alveolar	SNF8
TOMM40	9.83117e-18	0.167573	0.506	0.316	2.04036e-13	AT1 Alveolar	TOMM40
YWHAE	3.8896e-12	0.167394	0.889	0.799	8.07248e-08	AT1 Alveolar	YWHAE
TMEM237	2.02175e-28	0.167347	0.377	0.168	4.19594e-24	AT1 Alveolar	TMEM237
PAFAH1B3	4.58781e-18	0.1671	0.557	0.356	9.52154e-14	AT1 Alveolar	PAFAH1B3
TXNDC12	5.41932e-13	0.166594	0.654	0.493	1.12473e-08	AT1 Alveolar	TXNDC12
RPL7A	6.24612e-15	0.166303	0.99	0.973	1.29632e-10	AT1 Alveolar	RPL7A
DYNLT3	8.32723e-16	0.166223	0.484	0.307	1.72823e-11	AT1 Alveolar	DYNLT3
ISOC2	1.17023e-11	0.166041	0.569	0.427	2.4287e-07	AT1 Alveolar	ISOC2
TBCA	2.35102e-10	0.165975	0.947	0.913	4.87931e-06	AT1 Alveolar	TBCA
COL4A5	1.23194e-10	0.165827	0.154	0.069	2.55677e-06	AT1 Alveolar	COL4A5
FOXE1	2.79279e-43	0.165788	0.257	0.062	5.79616e-39	AT1 Alveolar	FOXE1
PPP2R1A	1.09824e-12	0.165535	0.599	0.425	2.27929e-08	AT1 Alveolar	PPP2R1A
NDUFA5	3.93376e-15	0.165514	0.698	0.535	8.16412e-11	AT1 Alveolar	NDUFA5
ATXN10	2.51814e-11	0.165298	0.593	0.464	5.22615e-07	AT1 Alveolar	ATXN10
LAGE3	3.24794e-14	0.165286	0.775	0.627	6.74077e-10	AT1 Alveolar	LAGE3
OLFM1	1.1812e-31	0.1652	0.285	0.097	2.45145e-27	AT1 Alveolar	OLFM1
RGMA	1.78999e-37	0.164803	0.308	0.097	3.71496e-33	AT1 Alveolar	RGMA
LINC01133	9.30901e-32	0.16467	0.227	0.063	1.93199e-27	AT1 Alveolar	LINC01133
TRIM47	6.46804e-21	0.164478	0.474	0.266	1.34238e-16	AT1 Alveolar	TRIM47
RALA	4.19206e-19	0.164381	0.617	0.402	8.70021e-15	AT1 Alveolar	RALA
RIOK1	4.096e-21	0.164336	0.397	0.207	8.50084e-17	AT1 Alveolar	RIOK1
PTDSS1	6.74621e-15	0.164281	0.385	0.239	1.40011e-10	AT1 Alveolar	PTDSS1
ARPC5	2.49096e-13	0.164127	0.83	0.691	5.16973e-09	AT1 Alveolar	ARPC5
NECTIN1	4.54783e-27	0.163802	0.482	0.241	9.43856e-23	AT1 Alveolar	NECTIN1
GAMT	8.61202e-13	0.163527	0.437	0.289	1.78734e-08	AT1 Alveolar	GAMT
STRAP	3.34419e-12	0.163504	0.67	0.526	6.94054e-08	AT1 Alveolar	STRAP
TMEM189	2.92918e-20	0.163268	0.516	0.307	6.07923e-16	AT1 Alveolar	TMEM189
DNAJA4	1.13014e-17	0.163015	0.318	0.158	2.34549e-13	AT1 Alveolar	DNAJA4
MTCH2	3.08322e-15	0.163011	0.66	0.493	6.39892e-11	AT1 Alveolar	MTCH2
AMZ2	7.67368e-18	0.162819	0.498	0.313	1.5926e-13	AT1 Alveolar	AMZ2
MALSU1	1.04119e-16	0.162317	0.626	0.451	2.16089e-12	AT1 Alveolar	MALSU1
TRIM16L	1.10469e-37	0.162225	0.298	0.092	2.29268e-33	AT1 Alveolar	TRIM16L
NCL	5.90476e-09	0.161707	0.868	0.773	0.000122547	AT1 Alveolar	NCL
PARVB	1.00757e-40	0.161485	0.352	0.118	2.09111e-36	AT1 Alveolar	PARVB
ELOC	2.63552e-13	0.161289	0.913	0.821	5.46976e-09	AT1 Alveolar	ELOC
MED10	1.73907e-11	0.161252	0.644	0.48	3.60926e-07	AT1 Alveolar	MED10
SUMO3	1.33187e-11	0.161083	0.721	0.555	2.76416e-07	AT1 Alveolar	SUMO3
CEBPG	2.46618e-15	0.160844	0.451	0.281	5.1183e-11	AT1 Alveolar	CEBPG
MIR4458HG	1.78291e-11	0.160569	0.575	0.429	3.70026e-07	AT1 Alveolar	MIR4458HG
ANAPC15	1.96866e-16	0.160448	0.5	0.318	4.08576e-12	AT1 Alveolar	ANAPC15
EHBP1	7.93502e-21	0.160183	0.322	0.149	1.64683e-16	AT1 Alveolar	EHBP1
SDHD	3.04832e-13	0.159759	0.723	0.564	6.32648e-09	AT1 Alveolar	SDHD
C21orf91	2.18822e-34	0.159702	0.308	0.104	4.54142e-30	AT1 Alveolar	C21orf91
TK1	6.43452e-24	0.159384	0.188	0.057	1.33542e-19	AT1 Alveolar	TK1
SDHB	3.65377e-13	0.159372	0.666	0.503	7.58304e-09	AT1 Alveolar	SDHB
CCDC90B	2.36799e-21	0.159002	0.445	0.249	4.91452e-17	AT1 Alveolar	CCDC90B
ADIRF	7.01346e-18	0.15888	0.579	0.359	1.45557e-13	AT1 Alveolar	ADIRF
ATF4	2.49207e-08	0.158837	0.794	0.711	0.000517205	AT1 Alveolar	ATF4
JUP	2.58098e-20	0.158699	0.773	0.573	5.35657e-16	AT1 Alveolar	JUP
MORF4L2	8.18858e-10	0.158574	0.834	0.717	1.69946e-05	AT1 Alveolar	MORF4L2
OTUB1	1.42308e-14	0.158452	0.715	0.55	2.95346e-10	AT1 Alveolar	OTUB1
FAU	5.47492e-18	0.15832	0.99	0.984	1.13626e-13	AT1 Alveolar	FAU
S100A11	1.3716e-24	0.158283	0.994	0.993	2.84661e-20	AT1 Alveolar	S100A11
SLC16A3	8.43907e-16	0.158221	0.591	0.391	1.75145e-11	AT1 Alveolar	SLC16A3
KCNMB2-AS1	6.12191e-34	0.158136	0.263	0.081	1.27054e-29	AT1 Alveolar	KCNMB2-AS1
MVB12A	3.14039e-14	0.157494	0.621	0.464	6.51757e-10	AT1 Alveolar	MVB12A
GFM1	6.03393e-21	0.157426	0.445	0.243	1.25228e-16	AT1 Alveolar	GFM1
HNRNPA1P48	5.28836e-13	0.157302	0.53	0.364	1.09755e-08	AT1 Alveolar	HNRNPA1P48
CRIPT	4.62128e-13	0.157235	0.628	0.471	9.591e-09	AT1 Alveolar	CRIPT
HNRNPR	1.50099e-10	0.15711	0.711	0.559	3.11515e-06	AT1 Alveolar	HNRNPR
EMC6	1.23089e-11	0.156628	0.593	0.436	2.55459e-07	AT1 Alveolar	EMC6
SQLE	2.03784e-12	0.156625	0.484	0.321	4.22934e-08	AT1 Alveolar	SQLE
EIF2AK1	4.72723e-15	0.156516	0.583	0.408	9.8109e-11	AT1 Alveolar	EIF2AK1
BID	3.06874e-12	0.156407	0.609	0.447	6.36885e-08	AT1 Alveolar	BID
IFIT1	2.19167e-22	0.156383	0.294	0.124	4.5486e-18	AT1 Alveolar	IFIT1
CCDC124	1.47332e-12	0.156347	0.715	0.568	3.05773e-08	AT1 Alveolar	CCDC124
MAF	2.70165e-27	0.156315	0.257	0.088	5.607e-23	AT1 Alveolar	MAF
SPATS2L	2.01165e-13	0.156297	0.737	0.572	4.17499e-09	AT1 Alveolar	SPATS2L
TSTA3	7.63232e-12	0.155937	0.63	0.479	1.58401e-07	AT1 Alveolar	TSTA3
SRSF3	1.01903e-06	0.155865	0.895	0.819	0.021149	AT1 Alveolar	SRSF3
TATDN1	1.55601e-11	0.155852	0.619	0.452	3.22934e-07	AT1 Alveolar	TATDN1
BRAT1	3.52599e-24	0.155831	0.393	0.188	7.31784e-20	AT1 Alveolar	BRAT1
HDHD5	2.67483e-15	0.155647	0.397	0.243	5.55134e-11	AT1 Alveolar	HDHD5
BAG3	9.01952e-15	0.155582	0.553	0.379	1.87191e-10	AT1 Alveolar	BAG3
C16orf74	2.11742e-31	0.155453	0.294	0.1	4.3945e-27	AT1 Alveolar	C16orf74
ERGIC3	8.15029e-07	0.155224	0.826	0.707	0.0169151	AT1 Alveolar	ERGIC3
MSC	4.79754e-47	0.155195	0.225	0.043	9.95681e-43	AT1 Alveolar	MSC
MRPS16	7.44522e-14	0.155143	0.723	0.567	1.54518e-09	AT1 Alveolar	MRPS16
BCL2L13	4.3273e-17	0.15506	0.49	0.308	8.98087e-13	AT1 Alveolar	BCL2L13
HSD17B1	7.98143e-22	0.155048	0.316	0.146	1.65647e-17	AT1 Alveolar	HSD17B1
CHCHD10	4.26719e-07	0.155044	0.802	0.74	0.00885612	AT1 Alveolar	CHCHD10
IARS2	3.43972e-14	0.15484	0.595	0.419	7.13879e-10	AT1 Alveolar	IARS2
ATP5MG	1.46535e-17	0.154481	0.97	0.955	3.04119e-13	AT1 Alveolar	ATP5MG
C8orf59	4.37064e-13	0.154342	0.891	0.794	9.07083e-09	AT1 Alveolar	C8orf59
DRAP1	1.84968e-13	0.154336	0.848	0.691	3.83883e-09	AT1 Alveolar	DRAP1
RHOV	3.84001e-12	0.154124	0.36	0.217	7.96956e-08	AT1 Alveolar	RHOV
CSNK2B	8.09566e-12	0.1541	0.862	0.742	1.68017e-07	AT1 Alveolar	CSNK2B
FLAD1	1.99446e-13	0.154081	0.443	0.289	4.1393e-09	AT1 Alveolar	FLAD1
CENPW	6.0645e-28	0.154032	0.225	0.069	1.25863e-23	AT1 Alveolar	CENPW
GRINA	7.30327e-16	0.153686	0.638	0.456	1.51572e-11	AT1 Alveolar	GRINA
PSMB4	2.30623e-11	0.153612	0.82	0.703	4.78635e-07	AT1 Alveolar	PSMB4
GLI4	1.22217e-21	0.153592	0.348	0.164	2.53649e-17	AT1 Alveolar	GLI4
PTPRZ1	2.98791e-37	0.153446	0.273	0.079	6.2011e-33	AT1 Alveolar	PTPRZ1
MRPS15	1.77848e-12	0.153424	0.713	0.577	3.69105e-08	AT1 Alveolar	MRPS15
IVNS1ABP	1.17712e-13	0.153302	0.484	0.315	2.443e-09	AT1 Alveolar	IVNS1ABP
TGIF1	1.7958e-11	0.153114	0.676	0.509	3.727e-07	AT1 Alveolar	TGIF1
C3orf70	7.40705e-52	0.152994	0.2	0.03	1.53726e-47	AT1 Alveolar	C3orf70
MTPN	2.03715e-17	0.152958	0.488	0.305	4.22791e-13	AT1 Alveolar	MTPN
ETS2	4.88878e-14	0.152923	0.589	0.395	1.01462e-09	AT1 Alveolar	ETS2
HNRNPDL	8.16822e-09	0.152783	0.879	0.806	0.000169523	AT1 Alveolar	HNRNPDL
LSM1	2.11094e-14	0.152717	0.621	0.447	4.38104e-10	AT1 Alveolar	LSM1
NME2	1.12737e-16	0.152607	0.362	0.199	2.33974e-12	AT1 Alveolar	NME2
MAGEA6	7.42243e-35	0.152438	0.294	0.096	1.54045e-30	AT1 Alveolar	MAGEA6
EIF4A3	3.35687e-13	0.152406	0.69	0.528	6.96684e-09	AT1 Alveolar	EIF4A3
SNRPC	4.85911e-07	0.152342	0.789	0.661	0.0100846	AT1 Alveolar	SNRPC
SCAND1	1.99412e-06	0.152312	0.828	0.781	0.0413859	AT1 Alveolar	SCAND1
PPIF	2.62113e-19	0.152206	0.437	0.239	5.4399e-15	AT1 Alveolar	PPIF
CCDC51	5.81091e-30	0.152083	0.374	0.159	1.206e-25	AT1 Alveolar	CCDC51
PRDX4	6.63465e-11	0.152038	0.747	0.608	1.37696e-06	AT1 Alveolar	PRDX4
ACAP2	8.61768e-14	0.152006	0.482	0.32	1.78851e-09	AT1 Alveolar	ACAP2
BCAS2	5.39205e-13	0.151472	0.5	0.34	1.11907e-08	AT1 Alveolar	BCAS2
ITGB1BP1	1.39073e-15	0.151399	0.528	0.35	2.88632e-11	AT1 Alveolar	ITGB1BP1
MAGOH	1.20783e-12	0.151275	0.763	0.625	2.50674e-08	AT1 Alveolar	MAGOH
HLA-F	1.832e-07	0.151267	0.646	0.527	0.00380213	AT1 Alveolar	HLA-F
RGS9	3.18864e-48	0.151062	0.245	0.051	6.6177e-44	AT1 Alveolar	RGS9
HDGFL3	5.16984e-27	0.151013	0.387	0.174	1.07295e-22	AT1 Alveolar	HDGFL3
MMP14	7.72563e-20	0.150728	0.368	0.184	1.60338e-15	AT1 Alveolar	MMP14
PSMB6	2.96522e-12	0.150642	0.796	0.674	6.15402e-08	AT1 Alveolar	PSMB6
C1orf131	4.91418e-13	0.150315	0.484	0.325	1.01989e-08	AT1 Alveolar	C1orf131
HTRA1	8.37423e-20	0.150113	0.34	0.164	1.73799e-15	AT1 Alveolar	HTRA1
RPN2	2.56566e-12	0.149922	0.755	0.585	5.32477e-08	AT1 Alveolar	RPN2
MFF	1.54506e-11	0.149813	0.569	0.42	3.20662e-07	AT1 Alveolar	MFF
BRMS1	4.79533e-10	0.149592	0.575	0.423	9.95223e-06	AT1 Alveolar	BRMS1
MAF1	3.48685e-11	0.149368	0.692	0.572	7.2366e-07	AT1 Alveolar	MAF1
PSMC5	2.49773e-13	0.149345	0.789	0.628	5.18378e-09	AT1 Alveolar	PSMC5
SPINK2	2.05692e-35	0.149311	0.188	0.04	4.26894e-31	AT1 Alveolar	SPINK2
RPS23	1.20124e-09	0.149294	0.994	0.988	2.49306e-05	AT1 Alveolar	RPS23
TSPAN6	2.20016e-14	0.149265	0.524	0.352	4.56621e-10	AT1 Alveolar	TSPAN6
SFPQ	3.77854e-07	0.149248	0.804	0.698	0.00784198	AT1 Alveolar	SFPQ
CRELD2	3.89138e-10	0.14917	0.575	0.43	8.07616e-06	AT1 Alveolar	CRELD2
MRPL41	1.61544e-09	0.148955	0.86	0.767	3.35268e-05	AT1 Alveolar	MRPL41
TPM2	4.99452e-14	0.148885	0.265	0.132	1.03656e-09	AT1 Alveolar	TPM2
HCFC1R1	3.69834e-06	0.148757	0.709	0.599	0.0767554	AT1 Alveolar	HCFC1R1
DSG3	1.09841e-25	0.148682	0.326	0.131	2.27963e-21	AT1 Alveolar	DSG3
REX1BD	1.68794e-11	0.148621	0.575	0.43	3.50315e-07	AT1 Alveolar	REX1BD
SEC62	2.3541e-11	0.148445	0.909	0.906	4.88571e-07	AT1 Alveolar	SEC62
LSM8	5.111e-17	0.148368	0.646	0.459	1.06074e-12	AT1 Alveolar	LSM8
CHPF	2.39862e-09	0.148364	0.409	0.279	4.9781e-05	AT1 Alveolar	CHPF
SPRYD7	6.1358e-18	0.148341	0.381	0.209	1.27342e-13	AT1 Alveolar	SPRYD7
CDH3	1.05491e-15	0.148282	0.492	0.295	2.18936e-11	AT1 Alveolar	CDH3
NDUFV2	2.18591e-10	0.148227	0.885	0.819	4.53663e-06	AT1 Alveolar	NDUFV2
CLUAP1	5.85845e-14	0.147936	0.466	0.301	1.21586e-09	AT1 Alveolar	CLUAP1
HIKESHI	7.81681e-12	0.147784	0.587	0.428	1.6223e-07	AT1 Alveolar	HIKESHI
NDUFA4	8.41999e-09	0.147614	0.955	0.96	0.000174748	AT1 Alveolar	NDUFA4
CCDC34	6.68685e-25	0.147549	0.279	0.109	1.38779e-20	AT1 Alveolar	CCDC34
NIFK	2.02537e-11	0.147047	0.551	0.402	4.20345e-07	AT1 Alveolar	NIFK
KPNA4	5.77289e-17	0.147022	0.557	0.346	1.19811e-12	AT1 Alveolar	KPNA4
CHORDC1	1.50097e-13	0.146887	0.403	0.251	3.11512e-09	AT1 Alveolar	CHORDC1
CSK	1.25434e-21	0.146816	0.387	0.195	2.60326e-17	AT1 Alveolar	CSK
PLEKHO1	9.80259e-30	0.146788	0.271	0.092	2.03443e-25	AT1 Alveolar	PLEKHO1
CDKN2B	0.00574277	0.146707	0.204	0.165	1	AT1 Alveolar	CDKN2B
MLLT11	7.02242e-47	0.146599	0.229	0.045	1.45743e-42	AT1 Alveolar	MLLT11
PHF5A	4.73565e-16	0.14651	0.447	0.279	9.82837e-12	AT1 Alveolar	PHF5A
KPNB1	4.18704e-10	0.146495	0.674	0.529	8.68979e-06	AT1 Alveolar	KPNB1
MOB1A	1.07095e-10	0.146479	0.638	0.478	2.22266e-06	AT1 Alveolar	MOB1A
MEST	5.61086e-16	0.146321	0.318	0.166	1.16448e-11	AT1 Alveolar	MEST
SMC3	1.9784e-12	0.146212	0.522	0.372	4.10598e-08	AT1 Alveolar	SMC3
U62317.2	3.56002e-20	0.146173	0.294	0.13	7.38846e-16	AT1 Alveolar	U62317.2
TCP1	2.57366e-12	0.146011	0.666	0.499	5.34138e-08	AT1 Alveolar	TCP1
ASPSCR1	1.84712e-18	0.146002	0.403	0.225	3.83352e-14	AT1 Alveolar	ASPSCR1
PPP1CA	4.34591e-09	0.145856	0.828	0.731	9.0195e-05	AT1 Alveolar	PPP1CA
TXNL4A	1.45378e-12	0.145688	0.644	0.49	3.01717e-08	AT1 Alveolar	TXNL4A
NFE2L1	1.07287e-12	0.145613	0.545	0.373	2.22664e-08	AT1 Alveolar	NFE2L1
PRNP	5.8846e-11	0.145536	0.543	0.383	1.22129e-06	AT1 Alveolar	PRNP
HINT1	1.16129e-11	0.145254	0.978	0.954	2.41015e-07	AT1 Alveolar	HINT1
EWSR1	6.94305e-10	0.145223	0.692	0.559	1.44096e-05	AT1 Alveolar	EWSR1
SOX9	7.33099e-10	0.145153	0.239	0.134	1.52147e-05	AT1 Alveolar	SOX9
PTOV1	2.87307e-18	0.145104	0.621	0.415	5.96276e-14	AT1 Alveolar	PTOV1
MRPS17	6.46297e-20	0.144973	0.435	0.237	1.34132e-15	AT1 Alveolar	MRPS17
CSTA	3.40419e-51	0.144941	0.575	0.206	7.06507e-47	AT1 Alveolar	CSTA
ZNF428	7.61854e-18	0.144762	0.478	0.284	1.58115e-13	AT1 Alveolar	ZNF428
BLCAP	1.29203e-17	0.14463	0.435	0.249	2.68148e-13	AT1 Alveolar	BLCAP
FSTL3	2.37045e-09	0.144225	0.119	0.051	4.91964e-05	AT1 Alveolar	FSTL3
RPL14	1.0513e-11	0.144109	0.988	0.967	2.18186e-07	AT1 Alveolar	RPL14
FAM200B	2.5706e-15	0.143728	0.686	0.502	5.33502e-11	AT1 Alveolar	FAM200B
TARS	4.09494e-08	0.143718	0.486	0.356	0.000849864	AT1 Alveolar	TARS
CFD	2.49427e-23	0.143504	0.289	0.122	5.1766e-19	AT1 Alveolar	CFD
TAP2	4.32043e-20	0.14341	0.413	0.216	8.96662e-16	AT1 Alveolar	TAP2
LRFN4	7.3072e-40	0.143391	0.239	0.058	1.51654e-35	AT1 Alveolar	LRFN4
MRPL15	1.04373e-15	0.143382	0.524	0.353	2.16615e-11	AT1 Alveolar	MRPL15
EIF4A1	1.07236e-10	0.142905	0.694	0.55	2.22557e-06	AT1 Alveolar	EIF4A1
YWHAH	2.8401e-11	0.142865	0.672	0.502	5.89435e-07	AT1 Alveolar	YWHAH
DCUN1D1	2.50559e-19	0.142837	0.478	0.28	5.2001e-15	AT1 Alveolar	DCUN1D1
SH3BGRL3	6.37206e-11	0.142527	0.951	0.873	1.32246e-06	AT1 Alveolar	SH3BGRL3
COX7A2L	3.92876e-09	0.142404	0.868	0.775	8.15376e-05	AT1 Alveolar	COX7A2L
AMIGO2	3.88182e-08	0.142326	0.213	0.126	0.000805632	AT1 Alveolar	AMIGO2
ABHD3	5.78006e-16	0.142201	0.405	0.234	1.19959e-11	AT1 Alveolar	ABHD3
PLBD1	2.06124e-21	0.142091	0.334	0.156	4.27789e-17	AT1 Alveolar	PLBD1
MAP2K2	1.09571e-10	0.14193	0.658	0.503	2.27404e-06	AT1 Alveolar	MAP2K2
IL6	2.9269e-13	0.141855	0.164	0.065	6.07449e-09	AT1 Alveolar	IL6
SLCO2A1	4.7239e-10	0.141607	0.115	0.046	9.80398e-06	AT1 Alveolar	SLCO2A1
DKK3	1.06485e-38	0.141572	0.211	0.047	2.20998e-34	AT1 Alveolar	DKK3
JTB	1.31018e-10	0.141562	0.909	0.857	2.71915e-06	AT1 Alveolar	JTB
CYBA	3.60453e-10	0.141537	0.733	0.555	7.48085e-06	AT1 Alveolar	CYBA
SRSF9	1.84651e-08	0.141426	0.872	0.782	0.000383225	AT1 Alveolar	SRSF9
CHCHD7	1.12872e-12	0.141046	0.571	0.402	2.34254e-08	AT1 Alveolar	CHCHD7
NDUFS3	9.09669e-12	0.140633	0.719	0.579	1.88793e-07	AT1 Alveolar	NDUFS3
UBE2H	1.34139e-15	0.140496	0.575	0.389	2.78393e-11	AT1 Alveolar	UBE2H
DUS1L	7.0649e-14	0.140443	0.514	0.345	1.46625e-09	AT1 Alveolar	DUS1L
NUDT2	6.34574e-20	0.140436	0.401	0.218	1.31699e-15	AT1 Alveolar	NUDT2
EIF2S3	3.9037e-11	0.140258	0.585	0.44	8.10173e-07	AT1 Alveolar	EIF2S3
SHISA5	5.88065e-11	0.140193	0.638	0.478	1.22047e-06	AT1 Alveolar	SHISA5
SMYD2	7.01323e-17	0.13999	0.407	0.236	1.45552e-12	AT1 Alveolar	SMYD2
LBH	1.16277e-08	0.139971	0.162	0.082	0.000241322	AT1 Alveolar	LBH
NMT1	3.08841e-18	0.139797	0.528	0.319	6.40968e-14	AT1 Alveolar	NMT1
MRPS33	3.02818e-10	0.139538	0.698	0.571	6.28468e-06	AT1 Alveolar	MRPS33
LINC00665	1.40196e-23	0.13951	0.318	0.137	2.90964e-19	AT1 Alveolar	LINC00665
GTF3A	3.79065e-10	0.139507	0.666	0.526	7.86711e-06	AT1 Alveolar	GTF3A
HDAC2	7.60104e-14	0.139416	0.67	0.493	1.57752e-09	AT1 Alveolar	HDAC2
CTNNBIP1	1.12479e-10	0.139293	0.613	0.472	2.33439e-06	AT1 Alveolar	CTNNBIP1
FIBCD1	9.79192e-50	0.139088	0.235	0.045	2.03222e-45	AT1 Alveolar	FIBCD1
ARHGEF26	1.23355e-33	0.13901	0.255	0.076	2.56011e-29	AT1 Alveolar	ARHGEF26
POLD2	9.41076e-14	0.138903	0.573	0.409	1.95311e-09	AT1 Alveolar	POLD2
TBCB	8.66987e-11	0.138881	0.757	0.607	1.79934e-06	AT1 Alveolar	TBCB
NACA	7.12398e-12	0.138818	0.978	0.957	1.47851e-07	AT1 Alveolar	NACA
SKIL	1.4659e-09	0.138659	0.464	0.316	3.04232e-05	AT1 Alveolar	SKIL
BAG2	5.00237e-15	0.138604	0.379	0.221	1.03819e-10	AT1 Alveolar	BAG2
MSI2	6.83754e-09	0.138552	0.599	0.463	0.000141906	AT1 Alveolar	MSI2
CSDE1	3.51784e-09	0.138483	0.69	0.543	7.30092e-05	AT1 Alveolar	CSDE1
ECI1	1.87966e-07	0.13805	0.64	0.525	0.00390106	AT1 Alveolar	ECI1
SLC9A9	8.87252e-42	0.137936	0.196	0.037	1.8414e-37	AT1 Alveolar	SLC9A9
TMTC3	1.9294e-14	0.137742	0.289	0.154	4.00427e-10	AT1 Alveolar	TMTC3
TM2D1	4.5107e-14	0.137471	0.575	0.396	9.36151e-10	AT1 Alveolar	TM2D1
SNX17	3.04572e-11	0.137428	0.581	0.439	6.3211e-07	AT1 Alveolar	SNX17
AHSA1	1.35897e-09	0.137409	0.66	0.523	2.82041e-05	AT1 Alveolar	AHSA1
CD38	7.89534e-23	0.137236	0.291	0.123	1.6386e-18	AT1 Alveolar	CD38
GATD3A	2.88952e-52	0.13708	0.229	0.04	5.99691e-48	AT1 Alveolar	GATD3A
AUP1	4.6899e-14	0.137006	0.739	0.556	9.73342e-10	AT1 Alveolar	AUP1
ADAM17	1.54165e-16	0.136883	0.445	0.258	3.19955e-12	AT1 Alveolar	ADAM17
CCL26	2.29512e-28	0.136757	0.138	0.027	4.76328e-24	AT1 Alveolar	CCL26
CD109	2.28269e-37	0.136671	0.253	0.069	4.7375e-33	AT1 Alveolar	CD109
MAZ	3.22246e-14	0.136646	0.609	0.424	6.68789e-10	AT1 Alveolar	MAZ
UBE2L3	3.44317e-11	0.136608	0.852	0.744	7.14596e-07	AT1 Alveolar	UBE2L3
PRSS23	1.46371e-07	0.136575	0.192	0.111	0.00303778	AT1 Alveolar	PRSS23
TOP1MT	1.13733e-17	0.136351	0.34	0.179	2.36041e-13	AT1 Alveolar	TOP1MT
IGLC3	2.69104e-32	0.136081	0.342	0.126	5.58499e-28	AT1 Alveolar	IGLC3
DHRS4	1.14818e-18	0.136074	0.334	0.169	2.38293e-14	AT1 Alveolar	DHRS4
C22orf39	2.20379e-12	0.136049	0.54	0.395	4.57375e-08	AT1 Alveolar	C22orf39
TMEM160	9.64328e-13	0.136026	0.597	0.422	2.00137e-08	AT1 Alveolar	TMEM160
PCNP	3.75457e-05	0.135994	0.678	0.567	0.779223	AT1 Alveolar	PCNP
NOP10	1.60332e-09	0.135954	0.915	0.829	3.32753e-05	AT1 Alveolar	NOP10
SENP5	1.19016e-17	0.135917	0.374	0.203	2.47005e-13	AT1 Alveolar	SENP5
ZNF32	2.12047e-16	0.135902	0.451	0.269	4.40081e-12	AT1 Alveolar	ZNF32
ABCF3	4.40018e-20	0.135895	0.409	0.221	9.13213e-16	AT1 Alveolar	ABCF3
ITGA2	0.000319422	0.135772	0.368	0.292	1	AT1 Alveolar	ITGA2
SOST	2.33327e-71	0.13559	0.164	0.008	4.84246e-67	AT1 Alveolar	SOST
PDCD4	1.09156e-21	0.135187	0.435	0.225	2.26543e-17	AT1 Alveolar	PDCD4
RPL13	8.81843e-13	0.134978	1	0.995	1.83018e-08	AT1 Alveolar	RPL13
C2orf76	1.26683e-15	0.134854	0.427	0.255	2.62918e-11	AT1 Alveolar	C2orf76
SSR2	2.36227e-09	0.1347	0.921	0.886	4.90266e-05	AT1 Alveolar	SSR2
CEBPZOS	6.71139e-14	0.134502	0.587	0.408	1.39288e-09	AT1 Alveolar	CEBPZOS
RAB34	1.60101e-09	0.134473	0.698	0.575	3.32274e-05	AT1 Alveolar	RAB34
NOB1	2.26982e-14	0.134418	0.567	0.386	4.71078e-10	AT1 Alveolar	NOB1
EIF3K	1.57363e-08	0.134364	0.923	0.827	0.00032659	AT1 Alveolar	EIF3K
XRCC5	9.56431e-09	0.134344	0.694	0.564	0.000198498	AT1 Alveolar	XRCC5
RAB8A	2.10009e-09	0.134018	0.534	0.392	4.35853e-05	AT1 Alveolar	RAB8A
DNAJC15	7.49127e-10	0.133564	0.615	0.474	1.55474e-05	AT1 Alveolar	DNAJC15
KTN1	3.44354e-08	0.133411	0.816	0.712	0.000714671	AT1 Alveolar	KTN1
LAMTOR1	3.65588e-11	0.13324	0.816	0.701	7.58742e-07	AT1 Alveolar	LAMTOR1
RIT1	3.43185e-11	0.13294	0.538	0.389	7.12245e-07	AT1 Alveolar	RIT1
EXOSC3	8.6487e-16	0.132767	0.342	0.191	1.79495e-11	AT1 Alveolar	EXOSC3
APOBEC3C	5.2498e-13	0.132642	0.221	0.105	1.08954e-08	AT1 Alveolar	APOBEC3C
CHMP2A	1.78254e-10	0.132492	0.796	0.652	3.69949e-06	AT1 Alveolar	CHMP2A
ACO2	3.71956e-13	0.132447	0.543	0.383	7.71958e-09	AT1 Alveolar	ACO2
FUBP1	2.49276e-10	0.132345	0.486	0.341	5.17347e-06	AT1 Alveolar	FUBP1
SVBP	3.125e-12	0.132345	0.504	0.335	6.48563e-08	AT1 Alveolar	SVBP
ACTN4	0.000291029	0.132139	0.7	0.598	1	AT1 Alveolar	ACTN4
DVL3	3.74141e-16	0.131909	0.492	0.303	7.76492e-12	AT1 Alveolar	DVL3
CDH13	6.88134e-57	0.131831	0.2	0.026	1.42815e-52	AT1 Alveolar	CDH13
DLGAP1-AS1	1.80435e-12	0.131638	0.37	0.223	3.74475e-08	AT1 Alveolar	DLGAP1-AS1
BLMH	4.26392e-23	0.131584	0.336	0.153	8.84934e-19	AT1 Alveolar	BLMH
ZNF511	1.62499e-15	0.131583	0.528	0.354	3.3725e-11	AT1 Alveolar	ZNF511
PODXL2	6.40967e-21	0.131514	0.338	0.161	1.33026e-16	AT1 Alveolar	PODXL2
ENDOG	8.10406e-10	0.131502	0.52	0.389	1.68192e-05	AT1 Alveolar	ENDOG
NMD3	1.27571e-15	0.131487	0.421	0.25	2.64762e-11	AT1 Alveolar	NMD3
PRSS21	1.44408e-35	0.131366	0.225	0.057	2.99705e-31	AT1 Alveolar	PRSS21
WDR45B	6.51227e-16	0.131344	0.621	0.419	1.35156e-11	AT1 Alveolar	WDR45B
APH1A	7.00437e-09	0.131193	0.751	0.613	0.000145369	AT1 Alveolar	APH1A
RNASET2	3.36052e-11	0.131167	0.551	0.398	6.97442e-07	AT1 Alveolar	RNASET2
MYL12B	6.7764e-10	0.13114	0.984	0.952	1.40637e-05	AT1 Alveolar	MYL12B
NDUFS4	9.80061e-10	0.131048	0.804	0.714	2.03402e-05	AT1 Alveolar	NDUFS4
UBE2A	1.14628e-08	0.130941	0.648	0.522	0.000237898	AT1 Alveolar	UBE2A
FOXD3-AS1	1.43192e-34	0.130898	0.225	0.058	2.97181e-30	AT1 Alveolar	FOXD3-AS1
MZT1	6.48651e-14	0.130833	0.395	0.24	1.34621e-09	AT1 Alveolar	MZT1
TROAP	5.61781e-27	0.130795	0.126	0.023	1.16592e-22	AT1 Alveolar	TROAP
RAB18	6.63616e-11	0.130753	0.721	0.571	1.37727e-06	AT1 Alveolar	RAB18
TRIM16	1.89677e-21	0.130752	0.377	0.188	3.93655e-17	AT1 Alveolar	TRIM16
NRN1	3.61046e-18	0.130689	0.249	0.104	7.49315e-14	AT1 Alveolar	NRN1
UFD1	6.67096e-09	0.130652	0.575	0.448	0.000138449	AT1 Alveolar	UFD1
COTL1	4.82701e-16	0.130622	0.405	0.227	1.0018e-11	AT1 Alveolar	COTL1
C1orf43	1.43873e-06	0.130497	0.854	0.759	0.0298594	AT1 Alveolar	C1orf43
MT-CO2	7.31161e-05	0.130206	0.97	0.984	1	AT1 Alveolar	MT-CO2
MRPS11	3.02858e-12	0.130108	0.589	0.421	6.28551e-08	AT1 Alveolar	MRPS11
XPR1	5.32536e-13	0.129915	0.445	0.284	1.10522e-08	AT1 Alveolar	XPR1
RNF213	9.77942e-10	0.129754	0.666	0.519	2.02962e-05	AT1 Alveolar	RNF213
GALNT14	7.43691e-32	0.129297	0.196	0.049	1.54346e-27	AT1 Alveolar	GALNT14
NELFE	1.7442e-13	0.129065	0.611	0.426	3.61991e-09	AT1 Alveolar	NELFE
ATP5PB	1.70262e-08	0.129018	0.696	0.578	0.000353361	AT1 Alveolar	ATP5PB
COL4A6	3.77829e-23	0.128885	0.182	0.054	7.84147e-19	AT1 Alveolar	COL4A6
PSMA5	3.31882e-10	0.128714	0.706	0.563	6.88788e-06	AT1 Alveolar	PSMA5
CASK	7.13494e-17	0.128524	0.344	0.184	1.48078e-12	AT1 Alveolar	CASK
FAM83D	6.23698e-33	0.128498	0.178	0.039	1.29442e-28	AT1 Alveolar	FAM83D
GRSF1	7.57985e-10	0.128466	0.607	0.481	1.57312e-05	AT1 Alveolar	GRSF1
ORAI3	4.6408e-16	0.128213	0.364	0.203	9.63151e-12	AT1 Alveolar	ORAI3
NELFCD	2.7375e-11	0.128169	0.532	0.373	5.68141e-07	AT1 Alveolar	NELFCD
ECH1	3.55051e-08	0.128048	0.804	0.668	0.000736872	AT1 Alveolar	ECH1
BNIP3	2.75012e-05	0.128029	0.573	0.462	0.57076	AT1 Alveolar	BNIP3
KXD1	5.71899e-10	0.127803	0.583	0.433	1.18692e-05	AT1 Alveolar	KXD1
RPL10	5.5604e-09	0.127781	1	0.997	0.0001154	AT1 Alveolar	RPL10
PSPH	1.55203e-28	0.127745	0.269	0.092	3.22108e-24	AT1 Alveolar	PSPH
KDELR1	2.07326e-08	0.127604	0.664	0.543	0.000430284	AT1 Alveolar	KDELR1
NOP56	7.81838e-12	0.127511	0.555	0.391	1.62263e-07	AT1 Alveolar	NOP56
MRPS34	2.27372e-09	0.127497	0.84	0.734	4.71887e-05	AT1 Alveolar	MRPS34
RNF187	8.38976e-07	0.127351	0.741	0.623	0.0174121	AT1 Alveolar	RNF187
PLOD1	2.67269e-15	0.127314	0.36	0.198	5.5469e-11	AT1 Alveolar	PLOD1
LMF2	2.7997e-13	0.127121	0.449	0.286	5.8105e-09	AT1 Alveolar	LMF2
DDX49	7.25073e-15	0.127116	0.425	0.259	1.50482e-10	AT1 Alveolar	DDX49
TAF1D	1.0267e-05	0.127051	0.626	0.527	0.213082	AT1 Alveolar	TAF1D
VANGL2	3.19289e-28	0.126856	0.192	0.052	6.62653e-24	AT1 Alveolar	VANGL2
SYPL1	0.000812758	0.126772	0.64	0.553	1	AT1 Alveolar	SYPL1
ADAR	4.93005e-10	0.126758	0.672	0.554	1.02318e-05	AT1 Alveolar	ADAR
COX4I1	1.36742e-09	0.12672	0.98	0.949	2.83794e-05	AT1 Alveolar	COX4I1
TNFRSF1A	2.23812e-08	0.126598	0.694	0.56	0.000464499	AT1 Alveolar	TNFRSF1A
2022-09-07	8.93334e-10	0.126583	0.781	0.664	1.85403e-05	AT1 Alveolar	2022-09-07
COX6B1	2.46921e-06	0.126488	0.976	0.952	0.0512459	AT1 Alveolar	COX6B1
TTC39C	7.44344e-19	0.126474	0.362	0.189	1.54481e-14	AT1 Alveolar	TTC39C
FAM43A	7.92753e-33	0.126219	0.172	0.036	1.64528e-28	AT1 Alveolar	FAM43A
PDLIM1	0.00275544	0.126041	0.818	0.753	1	AT1 Alveolar	PDLIM1
LAMA5	1.2479e-14	0.126012	0.34	0.188	2.58988e-10	AT1 Alveolar	LAMA5
NDUFS8	6.96027e-11	0.125988	0.85	0.731	1.44453e-06	AT1 Alveolar	NDUFS8
APMAP	3.73992e-11	0.125981	0.534	0.387	7.76183e-07	AT1 Alveolar	APMAP
GBP6	3.41888e-43	0.125918	0.227	0.048	7.09555e-39	AT1 Alveolar	GBP6
FBXO27	4.19641e-35	0.125809	0.229	0.06	8.70923e-31	AT1 Alveolar	FBXO27
IMP4	9.91208e-10	0.125792	0.512	0.378	2.05715e-05	AT1 Alveolar	IMP4
MRPS10	5.89405e-12	0.125785	0.518	0.357	1.22325e-07	AT1 Alveolar	MRPS10
EDN1	0.00446034	0.125659	0.186	0.139	1	AT1 Alveolar	EDN1
OXLD1	2.26331e-11	0.125598	0.573	0.416	4.69726e-07	AT1 Alveolar	OXLD1
BZW2	2.24606e-08	0.125398	0.589	0.478	0.000466148	AT1 Alveolar	BZW2
CTSA	1.857e-05	0.12526	0.528	0.413	0.385402	AT1 Alveolar	CTSA
RAB13	0.00243614	0.125167	0.791	0.67	1	AT1 Alveolar	RAB13
LTBP4	5.64023e-13	0.124982	0.342	0.199	1.17057e-08	AT1 Alveolar	LTBP4
NT5C3B	2.30684e-14	0.12488	0.457	0.288	4.78761e-10	AT1 Alveolar	NT5C3B
WDR1	3.10946e-09	0.124663	0.739	0.582	6.45338e-05	AT1 Alveolar	WDR1
MRPS18B	1.83516e-10	0.124641	0.664	0.525	3.8087e-06	AT1 Alveolar	MRPS18B
WIPI2	3.89482e-17	0.124535	0.555	0.355	8.0833e-13	AT1 Alveolar	WIPI2
ATP5PF	4.82066e-07	0.124395	0.939	0.906	0.0100048	AT1 Alveolar	ATP5PF
GNA12	7.88753e-23	0.124374	0.294	0.122	1.63698e-18	AT1 Alveolar	GNA12
PSMD4	1.1996e-07	0.124369	0.864	0.776	0.00248965	AT1 Alveolar	PSMD4
STMN3	2.44072e-24	0.12418	0.233	0.083	5.06547e-20	AT1 Alveolar	STMN3
CLIC1	2.02976e-09	0.124162	0.945	0.897	4.21256e-05	AT1 Alveolar	CLIC1
OPA1	7.10844e-17	0.124156	0.344	0.181	1.47529e-12	AT1 Alveolar	OPA1
POLR2G	1.13137e-09	0.124068	0.684	0.536	2.34805e-05	AT1 Alveolar	POLR2G
COL4A1	6.98113e-39	0.123749	0.182	0.035	1.44886e-34	AT1 Alveolar	COL4A1
PSMB3	3.34817e-07	0.123723	0.929	0.859	0.00694878	AT1 Alveolar	PSMB3
CALM1	0.000591083	0.123665	0.911	0.855	1	AT1 Alveolar	CALM1
MAPK13	9.10497e-10	0.12356	0.547	0.391	1.88965e-05	AT1 Alveolar	MAPK13
P4HA1	0.000262629	0.123351	0.336	0.26	1	AT1 Alveolar	P4HA1
ATP5F1D	4.70895e-08	0.123052	0.897	0.857	0.000977296	AT1 Alveolar	ATP5F1D
GLRX2	1.38157e-13	0.123049	0.413	0.26	2.8673e-09	AT1 Alveolar	GLRX2
RBM17	8.3012e-10	0.122946	0.638	0.505	1.72283e-05	AT1 Alveolar	RBM17
RPL35	2.00357e-10	0.122923	0.996	0.987	4.1582e-06	AT1 Alveolar	RPL35
RPL27A	1.53552e-12	0.122713	0.994	0.988	3.18682e-08	AT1 Alveolar	RPL27A
TSNAX	1.12812e-13	0.122466	0.492	0.324	2.34131e-09	AT1 Alveolar	TSNAX
DDX27	2.02885e-13	0.122335	0.449	0.287	4.21068e-09	AT1 Alveolar	DDX27
URI1	3.74709e-11	0.122278	0.492	0.339	7.7767e-07	AT1 Alveolar	URI1
GAS2L1	6.07726e-21	0.12224	0.306	0.14	1.26127e-16	AT1 Alveolar	GAS2L1
PIGF	1.3508e-09	0.122174	0.478	0.346	2.80345e-05	AT1 Alveolar	PIGF
LINC01139	2.33301e-37	0.122117	0.202	0.045	4.84193e-33	AT1 Alveolar	LINC01139
NORAD	5.45958e-07	0.122108	0.626	0.505	0.0113308	AT1 Alveolar	NORAD
EIF3E	1.49847e-06	0.122058	0.929	0.876	0.0310993	AT1 Alveolar	EIF3E
BLOC1S4	6.55736e-11	0.122012	0.498	0.347	1.36091e-06	AT1 Alveolar	BLOC1S4
DDAH2	5.17142e-13	0.121956	0.409	0.254	1.07328e-08	AT1 Alveolar	DDAH2
FAM3C	1.21958e-08	0.121932	0.609	0.461	0.000253111	AT1 Alveolar	FAM3C
EHMT1	1.55924e-16	0.121917	0.374	0.204	3.23605e-12	AT1 Alveolar	EHMT1
GDI2	1.40961e-07	0.121901	0.755	0.648	0.00292551	AT1 Alveolar	GDI2
ST20	2.18025e-21	0.121706	0.314	0.142	4.52489e-17	AT1 Alveolar	ST20
BICD2	5.97287e-14	0.121532	0.35	0.205	1.23961e-09	AT1 Alveolar	BICD2
PSMG4	4.57142e-08	0.121516	0.538	0.419	0.000948751	AT1 Alveolar	PSMG4
UBE2C	6.7077e-10	0.121485	0.117	0.047	1.39212e-05	AT1 Alveolar	UBE2C
ARL5A	7.5093e-15	0.121356	0.419	0.252	1.55848e-10	AT1 Alveolar	ARL5A
UBXN7	3.06126e-14	0.121276	0.427	0.258	6.35334e-10	AT1 Alveolar	UBXN7
CWC15	4.85783e-06	0.12118	0.682	0.573	0.10082	AT1 Alveolar	CWC15
FILIP1L	0.00396673	0.121078	0.134	0.093	1	AT1 Alveolar	FILIP1L
TFAP2A	2.52556e-23	0.120729	0.34	0.15	5.24155e-19	AT1 Alveolar	TFAP2A
GCAT	5.06147e-15	0.120666	0.342	0.191	1.05046e-10	AT1 Alveolar	GCAT
CTSV	1.34735e-25	0.120597	0.176	0.049	2.79629e-21	AT1 Alveolar	CTSV
ZNF703	1.68735e-25	0.120338	0.251	0.088	3.50194e-21	AT1 Alveolar	ZNF703
HDDC2	2.93772e-09	0.120335	0.516	0.383	6.09695e-05	AT1 Alveolar	HDDC2
DPM1	1.54149e-08	0.120133	0.628	0.495	0.00031992	AT1 Alveolar	DPM1
RPP21	1.01348e-11	0.119925	0.449	0.297	2.10338e-07	AT1 Alveolar	RPP21
ECI2	8.76991e-18	0.119857	0.334	0.169	1.82011e-13	AT1 Alveolar	ECI2
PPP1R14C	7.81679e-22	0.119816	0.259	0.103	1.6223e-17	AT1 Alveolar	PPP1R14C
CCNI	4.81147e-07	0.119772	0.874	0.824	0.00998571	AT1 Alveolar	CCNI
PSMD12	7.04552e-11	0.119459	0.593	0.441	1.46223e-06	AT1 Alveolar	PSMD12
PTPN14	1.6674e-22	0.119439	0.267	0.106	3.46052e-18	AT1 Alveolar	PTPN14
FAM84A	1.15294e-18	0.119389	0.271	0.117	2.3928e-14	AT1 Alveolar	FAM84A
ATP6V0B	1.61183e-09	0.119308	0.879	0.783	3.34519e-05	AT1 Alveolar	ATP6V0B
CTDNEP1	1.44178e-12	0.119141	0.518	0.341	2.99226e-08	AT1 Alveolar	CTDNEP1
DDX39A	4.29063e-12	0.119038	0.352	0.211	8.90478e-08	AT1 Alveolar	DDX39A
PRR34-AS1	1.04889e-10	0.119003	0.429	0.284	2.17686e-06	AT1 Alveolar	PRR34-AS1
ALDOA	4.29414e-07	0.118939	0.506	0.385	0.00891206	AT1 Alveolar	ALDOA
CCT8	4.05071e-08	0.118933	0.771	0.645	0.000840684	AT1 Alveolar	CCT8
TBPL1	6.82551e-12	0.118908	0.344	0.209	1.41657e-07	AT1 Alveolar	TBPL1
HEBP2	8.50379e-07	0.118896	0.775	0.644	0.0176488	AT1 Alveolar	HEBP2
EEF1AKMT4	4.67395e-13	0.118755	0.332	0.194	9.70031e-09	AT1 Alveolar	EEF1AKMT4
SF3B6	2.00546e-07	0.118753	0.941	0.875	0.00416213	AT1 Alveolar	SF3B6
PDLIM3	1.28629e-10	0.118637	0.233	0.122	2.66956e-06	AT1 Alveolar	PDLIM3
ATP5PO	4.84102e-10	0.118502	0.911	0.828	1.0047e-05	AT1 Alveolar	ATP5PO
METTL26	3.72979e-09	0.118495	0.86	0.773	7.74082e-05	AT1 Alveolar	METTL26
ITGB8	5.69118e-25	0.118493	0.31	0.124	1.18115e-20	AT1 Alveolar	ITGB8
NDUFA12	2.3071e-07	0.11834	0.798	0.717	0.00478816	AT1 Alveolar	NDUFA12
PPP1R2	6.07012e-15	0.118103	0.688	0.485	1.25979e-10	AT1 Alveolar	PPP1R2
ABT1	3.29656e-13	0.118024	0.492	0.327	6.84168e-09	AT1 Alveolar	ABT1
TINCR	8.4177e-27	0.117971	0.223	0.071	1.74701e-22	AT1 Alveolar	TINCR
ARTN	2.735e-32	0.117832	0.194	0.047	5.67623e-28	AT1 Alveolar	ARTN
MMP11	2.81008e-39	0.117823	0.188	0.036	5.83204e-35	AT1 Alveolar	MMP11
HEXA	1.51251e-06	0.11759	0.536	0.413	0.0313907	AT1 Alveolar	HEXA
COPS7A	2.15583e-10	0.117577	0.451	0.323	4.4742e-06	AT1 Alveolar	COPS7A
PCYT2	2.49071e-13	0.117534	0.358	0.211	5.16923e-09	AT1 Alveolar	PCYT2
TIMM50	5.88941e-09	0.117452	0.457	0.335	0.000122229	AT1 Alveolar	TIMM50
STARD7	1.20398e-09	0.117444	0.51	0.357	2.49873e-05	AT1 Alveolar	STARD7
CDC42SE1	5.20047e-05	0.117398	0.526	0.422	1	AT1 Alveolar	CDC42SE1
SNX6	2.36882e-05	0.117254	0.466	0.364	0.491625	AT1 Alveolar	SNX6
TSKU	1.71306e-20	0.117239	0.322	0.148	3.55529e-16	AT1 Alveolar	TSKU
SOWAHC	7.20778e-12	0.117215	0.281	0.155	1.4959e-07	AT1 Alveolar	SOWAHC
SEC11A	1.15176e-07	0.117155	0.877	0.776	0.00239036	AT1 Alveolar	SEC11A
EXOSC8	1.45507e-09	0.117067	0.32	0.198	3.01986e-05	AT1 Alveolar	EXOSC8
SOCS1	5.03365e-12	0.117045	0.318	0.179	1.04468e-07	AT1 Alveolar	SOCS1
CCDC137	1.83152e-13	0.116903	0.34	0.192	3.80114e-09	AT1 Alveolar	CCDC137
NSL1	1.13104e-10	0.116897	0.48	0.326	2.34736e-06	AT1 Alveolar	NSL1
EIF2B5	1.63627e-09	0.116529	0.441	0.311	3.39592e-05	AT1 Alveolar	EIF2B5
ATF6B	1.42787e-12	0.116458	0.532	0.357	2.9634e-08	AT1 Alveolar	ATF6B
GNB4	2.59905e-25	0.116312	0.273	0.101	5.39406e-21	AT1 Alveolar	GNB4
LYAR	8.91473e-10	0.116183	0.35	0.225	1.85016e-05	AT1 Alveolar	LYAR
TUBA1C	1.61965e-06	0.116174	0.783	0.678	0.0336143	AT1 Alveolar	TUBA1C
UCK2	3.08032e-32	0.116111	0.241	0.071	6.3929e-28	AT1 Alveolar	UCK2
PSMD10	0.000186037	0.116097	0.36	0.282	1	AT1 Alveolar	PSMD10
XRN2	1.23947e-11	0.116011	0.536	0.376	2.57239e-07	AT1 Alveolar	XRN2
UBE2F	2.67262e-11	0.115792	0.508	0.355	5.54676e-07	AT1 Alveolar	UBE2F
DUSP9	1.16033e-19	0.115413	0.2	0.073	2.40814e-15	AT1 Alveolar	DUSP9
BASP1	0.000127504	0.115403	0.152	0.095	1	AT1 Alveolar	BASP1
FAM92A	2.39789e-17	0.115171	0.294	0.143	4.97658e-13	AT1 Alveolar	FAM92A
HMGCS1	6.63625e-08	0.114872	0.348	0.237	0.00137729	AT1 Alveolar	HMGCS1
RPS27	3.11699e-10	0.114829	1	0.997	6.46899e-06	AT1 Alveolar	RPS27
VDAC1	9.81536e-06	0.114809	0.844	0.758	0.203708	AT1 Alveolar	VDAC1
HES6	5.35681e-18	0.11455	0.237	0.1	1.11175e-13	AT1 Alveolar	HES6
TRIB2	1.76411e-27	0.114536	0.283	0.102	3.66123e-23	AT1 Alveolar	TRIB2
GNAI1	5.7167e-12	0.114464	0.209	0.102	1.18644e-07	AT1 Alveolar	GNAI1
GOT2	5.08667e-11	0.11443	0.437	0.293	1.05569e-06	AT1 Alveolar	GOT2
UQCC3	1.05211e-08	0.114361	0.603	0.478	0.000218355	AT1 Alveolar	UQCC3
GANAB	1.36879e-08	0.114354	0.526	0.381	0.00028408	AT1 Alveolar	GANAB
AKAP8L	1.17992e-10	0.11428	0.401	0.262	2.44881e-06	AT1 Alveolar	AKAP8L
NELFA	1.89303e-13	0.114233	0.366	0.214	3.9288e-09	AT1 Alveolar	NELFA
PDIA2	5.73496e-25	0.114228	0.174	0.048	1.19023e-20	AT1 Alveolar	PDIA2
INTS1	2.47808e-12	0.114216	0.387	0.241	5.14302e-08	AT1 Alveolar	INTS1
UBAC1	2.07756e-11	0.114183	0.449	0.302	4.31176e-07	AT1 Alveolar	UBAC1
TRIM56	4.0943e-10	0.113984	0.506	0.363	8.4973e-06	AT1 Alveolar	TRIM56
MXI1	5.50457e-12	0.113984	0.344	0.201	1.14242e-07	AT1 Alveolar	MXI1
AC106707.1	2.75824e-14	0.113939	0.164	0.064	5.72445e-10	AT1 Alveolar	AC106707.1
NDUFA9	1.25146e-11	0.1136	0.573	0.406	2.59727e-07	AT1 Alveolar	NDUFA9
PRMT2	1.59691e-09	0.113516	0.569	0.427	3.31422e-05	AT1 Alveolar	PRMT2
PLEKHA1	2.74984e-11	0.113453	0.423	0.27	5.70703e-07	AT1 Alveolar	PLEKHA1
TFAM	1.18325e-08	0.11345	0.387	0.27	0.000245571	AT1 Alveolar	TFAM
PCGF1	9.64177e-08	0.113346	0.304	0.197	0.00200105	AT1 Alveolar	PCGF1
ZDHHC4	2.73519e-10	0.113267	0.536	0.385	5.67661e-06	AT1 Alveolar	ZDHHC4
UBE2I	6.17815e-07	0.11313	0.844	0.749	0.0128221	AT1 Alveolar	UBE2I
MUC20-OT1	1.23699e-13	0.112987	0.536	0.366	2.56725e-09	AT1 Alveolar	MUC20-OT1
HSD17B10	4.45e-09	0.112985	0.741	0.592	9.23554e-05	AT1 Alveolar	HSD17B10
ATP6V1E1	3.64363e-07	0.112979	0.804	0.7	0.00756199	AT1 Alveolar	ATP6V1E1
MRPS5	1.51551e-09	0.112955	0.571	0.417	3.14529e-05	AT1 Alveolar	MRPS5
TWISTNB	1.6887e-09	0.112943	0.397	0.265	3.50472e-05	AT1 Alveolar	TWISTNB
CCM2	8.25992e-13	0.112791	0.451	0.289	1.71426e-08	AT1 Alveolar	CCM2
GALNT1	9.06367e-05	0.112737	0.443	0.346	1	AT1 Alveolar	GALNT1
MAP4K4	7.16544e-18	0.112712	0.393	0.206	1.48712e-13	AT1 Alveolar	MAP4K4
C15orf61	7.92364e-08	0.112598	0.457	0.335	0.00164447	AT1 Alveolar	C15orf61
LSM10	6.94653e-11	0.112579	0.555	0.409	1.44168e-06	AT1 Alveolar	LSM10
KLHL7	4.92946e-19	0.112548	0.308	0.146	1.02306e-14	AT1 Alveolar	KLHL7
RAB3B	2.00859e-32	0.112312	0.162	0.032	4.16864e-28	AT1 Alveolar	RAB3B
UHMK1	2.35709e-10	0.112007	0.605	0.445	4.8919e-06	AT1 Alveolar	UHMK1
DGCR6L	2.19841e-09	0.111952	0.694	0.554	4.56259e-05	AT1 Alveolar	DGCR6L
MDFI	1.73044e-18	0.111942	0.296	0.138	3.59136e-14	AT1 Alveolar	MDFI
CPXM2	3.72797e-43	0.111936	0.164	0.024	7.73704e-39	AT1 Alveolar	CPXM2
PIM1	6.70524e-06	0.111896	0.221	0.144	0.139161	AT1 Alveolar	PIM1
P3H4	9.50905e-20	0.111773	0.263	0.112	1.97351e-15	AT1 Alveolar	P3H4
AL161431.1	7.79564e-21	0.111607	0.233	0.084	1.61791e-16	AT1 Alveolar	AL161431.1
PPIL1	5.80196e-14	0.11154	0.342	0.191	1.20414e-09	AT1 Alveolar	PPIL1
SERTAD4	7.64071e-11	0.11154	0.405	0.26	1.58575e-06	AT1 Alveolar	SERTAD4
CSPG4	1.05532e-37	0.111422	0.206	0.045	2.19021e-33	AT1 Alveolar	CSPG4
TYW3	1.37136e-12	0.111398	0.316	0.181	2.84613e-08	AT1 Alveolar	TYW3
KIAA0930	1.96429e-15	0.111286	0.348	0.192	4.07669e-11	AT1 Alveolar	KIAA0930
TBRG4	2.53425e-12	0.111227	0.383	0.24	5.25959e-08	AT1 Alveolar	TBRG4
XRCC6	2.79469e-07	0.111203	0.838	0.747	0.0058001	AT1 Alveolar	XRCC6
SPSB1	8.53186e-12	0.111188	0.34	0.205	1.7707e-07	AT1 Alveolar	SPSB1
ADA	9.29378e-30	0.111113	0.211	0.06	1.92883e-25	AT1 Alveolar	ADA
TMEM134	1.89329e-05	0.111091	0.723	0.608	0.392933	AT1 Alveolar	TMEM134
SRP72	1.75931e-07	0.111007	0.623	0.508	0.00365126	AT1 Alveolar	SRP72
TMEM230	2.19637e-05	0.110997	0.743	0.628	0.455834	AT1 Alveolar	TMEM230
SSU72	2.78471e-13	0.110958	0.87	0.721	5.77938e-09	AT1 Alveolar	SSU72
C1D	3.19414e-06	0.110904	0.593	0.472	0.0662911	AT1 Alveolar	C1D
KHDRBS1	5.24793e-08	0.110892	0.727	0.587	0.00108915	AT1 Alveolar	KHDRBS1
ACAP3	1.38631e-16	0.110832	0.271	0.127	2.87714e-12	AT1 Alveolar	ACAP3
KREMEN2	2.76056e-14	0.110768	0.146	0.053	5.72927e-10	AT1 Alveolar	KREMEN2
PTS	7.00634e-12	0.11072	0.538	0.375	1.4541e-07	AT1 Alveolar	PTS
ENOPH1	1.35527e-13	0.110502	0.484	0.317	2.81273e-09	AT1 Alveolar	ENOPH1
GOLGA7	0.00291988	0.110499	0.409	0.338	1	AT1 Alveolar	GOLGA7
STK38L	1.76405e-08	0.11046	0.2	0.112	0.000366111	AT1 Alveolar	STK38L
MXRA7	1.17926e-16	0.110418	0.35	0.188	2.44744e-12	AT1 Alveolar	MXRA7
DNM1L	5.01321e-12	0.110409	0.36	0.217	1.04044e-07	AT1 Alveolar	DNM1L
FIBP	3.31422e-10	0.11039	0.532	0.378	6.87834e-06	AT1 Alveolar	FIBP
MYL6B	2.79953e-11	0.110288	0.472	0.314	5.81014e-07	AT1 Alveolar	MYL6B
TTC32	3.01084e-15	0.110282	0.334	0.179	6.24869e-11	AT1 Alveolar	TTC32
TMEM109	7.80264e-12	0.110282	0.433	0.282	1.61936e-07	AT1 Alveolar	TMEM109
COPE	2.61471e-08	0.110258	0.899	0.816	0.000542658	AT1 Alveolar	COPE
MAD2L2	5.97569e-13	0.110136	0.397	0.242	1.24019e-08	AT1 Alveolar	MAD2L2
RALB	9.07715e-14	0.110128	0.476	0.295	1.88387e-09	AT1 Alveolar	RALB
COL6A1	8.25718e-11	0.109824	0.138	0.057	1.71369e-06	AT1 Alveolar	COL6A1
RTP4	3.58674e-18	0.109624	0.275	0.126	7.44392e-14	AT1 Alveolar	RTP4
PLEC	1.84384e-18	0.109606	0.638	0.413	3.82672e-14	AT1 Alveolar	PLEC
NOL7	1.77687e-06	0.109471	0.686	0.571	0.0368772	AT1 Alveolar	NOL7
C8orf33	1.30224e-07	0.109394	0.409	0.297	0.00270266	AT1 Alveolar	C8orf33
DBN1	2.46764e-20	0.109321	0.253	0.104	5.12134e-16	AT1 Alveolar	DBN1
PYCARD	1.58064e-05	0.109295	0.615	0.508	0.328047	AT1 Alveolar	PYCARD
KRTCAP2	2.12668e-07	0.109233	0.905	0.87	0.00441371	AT1 Alveolar	KRTCAP2
TRABD	1.05448e-10	0.109159	0.486	0.342	2.18847e-06	AT1 Alveolar	TRABD
ADAM12	3.21511e-28	0.10912	0.178	0.045	6.67263e-24	AT1 Alveolar	ADAM12
DNPEP	3.37287e-09	0.108905	0.49	0.359	7.00005e-05	AT1 Alveolar	DNPEP
CRLF1	0.000131098	0.108853	0.103	0.058	1	AT1 Alveolar	CRLF1
NETO2	4.07593e-13	0.108832	0.221	0.106	8.45919e-09	AT1 Alveolar	NETO2
PAK1IP1	1.30991e-10	0.108805	0.35	0.219	2.71859e-06	AT1 Alveolar	PAK1IP1
KCNN4	2.79365e-08	0.108685	0.115	0.052	0.000579793	AT1 Alveolar	KCNN4
IMPACT	1.76049e-12	0.108636	0.427	0.267	3.65373e-08	AT1 Alveolar	IMPACT
TPGS2	4.85634e-08	0.108477	0.547	0.429	0.00100788	AT1 Alveolar	TPGS2
TSR3	1.91576e-09	0.108472	0.642	0.491	3.97597e-05	AT1 Alveolar	TSR3
C12orf10	7.29556e-08	0.108386	0.435	0.312	0.00151412	AT1 Alveolar	C12orf10
FNBP4	1.05945e-07	0.108351	0.395	0.276	0.00219879	AT1 Alveolar	FNBP4
PSMD8	3.68279e-05	0.108156	0.854	0.757	0.764326	AT1 Alveolar	PSMD8
GID8	2.09698e-10	0.107994	0.526	0.371	4.35208e-06	AT1 Alveolar	GID8
SUSD4	3.26278e-16	0.107896	0.31	0.158	6.77158e-12	AT1 Alveolar	SUSD4
ATP2B1	3.04719e-12	0.107764	0.405	0.244	6.32414e-08	AT1 Alveolar	ATP2B1
F2R	9.60222e-39	0.107696	0.17	0.03	1.99284e-34	AT1 Alveolar	F2R
PRR5	1.16584e-19	0.107666	0.239	0.097	2.41958e-15	AT1 Alveolar	PRR5
MAEA	2.66329e-11	0.107609	0.391	0.249	5.5274e-07	AT1 Alveolar	MAEA
ABCF1	6.41929e-08	0.107575	0.565	0.425	0.00133226	AT1 Alveolar	ABCF1
RER1	9.60046e-08	0.107554	0.789	0.677	0.00199248	AT1 Alveolar	RER1
HNRNPC	6.13247e-06	0.107509	0.931	0.873	0.127273	AT1 Alveolar	HNRNPC
MFSD10	7.68274e-08	0.107433	0.648	0.509	0.00159448	AT1 Alveolar	MFSD10
CMAS	4.74015e-11	0.107359	0.383	0.246	9.83772e-07	AT1 Alveolar	CMAS
MED30	3.24549e-09	0.107338	0.504	0.363	6.73569e-05	AT1 Alveolar	MED30
SMIM19	1.43809e-06	0.107334	0.573	0.453	0.0298462	AT1 Alveolar	SMIM19
TMEM44	4.50662e-21	0.107331	0.241	0.093	9.35305e-17	AT1 Alveolar	TMEM44
SNAPC1	2.92193e-08	0.107229	0.338	0.223	0.000606418	AT1 Alveolar	SNAPC1
RALBP1	6.12825e-08	0.106975	0.668	0.551	0.00127186	AT1 Alveolar	RALBP1
UNC119	4.13808e-12	0.106816	0.31	0.175	8.58816e-08	AT1 Alveolar	UNC119
VDAC3	0.000893044	0.106809	0.567	0.474	1	AT1 Alveolar	VDAC3
CYREN	1.96589e-20	0.106616	0.316	0.144	4.08e-16	AT1 Alveolar	CYREN
PPFIBP1	1.18552e-12	0.106522	0.287	0.155	2.46044e-08	AT1 Alveolar	PPFIBP1
SNRPA	3.79765e-08	0.106485	0.524	0.398	0.000788165	AT1 Alveolar	SNRPA
POM121	6.78068e-13	0.106448	0.229	0.111	1.40726e-08	AT1 Alveolar	POM121
LAMTOR2	5.27157e-07	0.106386	0.868	0.807	0.0109406	AT1 Alveolar	LAMTOR2
RPL11	1.81695e-10	0.106329	0.996	0.995	3.7709e-06	AT1 Alveolar	RPL11
DDX18	9.38033e-09	0.106267	0.706	0.576	0.000194679	AT1 Alveolar	DDX18
DGKZ	1.35936e-08	0.10625	0.283	0.175	0.000282122	AT1 Alveolar	DGKZ
NUDT8	1.08636e-07	0.106215	0.267	0.171	0.00225463	AT1 Alveolar	NUDT8
MXD4	5.584e-13	0.106083	0.478	0.305	1.1589e-08	AT1 Alveolar	MXD4
AC104041.1	2.65235e-34	0.106068	0.176	0.037	5.50469e-30	AT1 Alveolar	AC104041.1
BAIAP2	9.7293e-11	0.106027	0.605	0.431	2.01922e-06	AT1 Alveolar	BAIAP2
TOR3A	1.93519e-11	0.106016	0.366	0.23	4.01629e-07	AT1 Alveolar	TOR3A
ENY2	3.85929e-08	0.106015	0.903	0.849	0.000800957	AT1 Alveolar	ENY2
ADAM9	0.000820826	0.105956	0.516	0.425	1	AT1 Alveolar	ADAM9
DGUOK	2.83866e-07	0.105955	0.743	0.642	0.00589135	AT1 Alveolar	DGUOK
FAM131A	1.69903e-12	0.105954	0.257	0.136	3.52616e-08	AT1 Alveolar	FAM131A
PDHA1	5.40053e-10	0.105943	0.504	0.363	1.12083e-05	AT1 Alveolar	PDHA1
B3GALNT1	2.33079e-26	0.105808	0.182	0.051	4.83733e-22	AT1 Alveolar	B3GALNT1
GTPBP3	9.59844e-19	0.1058	0.289	0.134	1.99206e-14	AT1 Alveolar	GTPBP3
ILF2	4.70475e-06	0.10573	0.804	0.732	0.0976423	AT1 Alveolar	ILF2
RFNG	1.77272e-09	0.105719	0.324	0.204	3.6791e-05	AT1 Alveolar	RFNG
EIF3J	6.88953e-05	0.105677	0.747	0.635	1	AT1 Alveolar	EIF3J
PTPRF	1.74199e-06	0.105629	0.666	0.55	0.0361532	AT1 Alveolar	PTPRF
MRPS21	1.3396e-05	0.105539	0.925	0.9	0.278021	AT1 Alveolar	MRPS21
DAP3	1.53118e-08	0.105528	0.662	0.525	0.000317781	AT1 Alveolar	DAP3
RPL32	7.9461e-10	0.105472	0.998	0.987	1.64913e-05	AT1 Alveolar	RPL32
UFM1	8.26069e-11	0.105264	0.595	0.43	1.71442e-06	AT1 Alveolar	UFM1
UTP18	4.18623e-08	0.105203	0.356	0.244	0.000868811	AT1 Alveolar	UTP18
TMEM203	2.73276e-10	0.105128	0.447	0.313	5.67158e-06	AT1 Alveolar	TMEM203
CALU	2.69024e-10	0.105031	0.427	0.283	5.58333e-06	AT1 Alveolar	CALU
KAT2A	5.23484e-12	0.104959	0.294	0.166	1.08644e-07	AT1 Alveolar	KAT2A
PPIH	3.39894e-10	0.104861	0.429	0.289	7.05416e-06	AT1 Alveolar	PPIH
FLOT2	6.10732e-09	0.10486	0.431	0.308	0.000126751	AT1 Alveolar	FLOT2
HMGB2	9.3271e-06	0.104748	0.405	0.302	0.193575	AT1 Alveolar	HMGB2
CDK6	2.81939e-15	0.104716	0.239	0.109	5.85136e-11	AT1 Alveolar	CDK6
CREM	2.53722e-20	0.104662	0.419	0.217	5.26575e-16	AT1 Alveolar	CREM
CYB5R2	4.13647e-19	0.104529	0.215	0.083	8.58482e-15	AT1 Alveolar	CYB5R2
ASF1A	6.15142e-15	0.104516	0.306	0.157	1.27667e-10	AT1 Alveolar	ASF1A
C1orf35	1.63965e-09	0.104512	0.628	0.487	3.40294e-05	AT1 Alveolar	C1orf35
B3GAT3	7.46931e-10	0.104456	0.47	0.328	1.55018e-05	AT1 Alveolar	B3GAT3
PTN	5.83776e-43	0.104417	0.166	0.024	1.21157e-38	AT1 Alveolar	PTN
EIF5AL1	3.94611e-12	0.104403	0.233	0.118	8.18975e-08	AT1 Alveolar	EIF5AL1
JARID2	2.56657e-16	0.104274	0.322	0.162	5.32665e-12	AT1 Alveolar	JARID2
VCP	1.84278e-05	0.104263	0.731	0.622	0.38245	AT1 Alveolar	VCP
LZIC	8.47717e-16	0.10424	0.322	0.169	1.75935e-11	AT1 Alveolar	LZIC
NMI	2.41547e-09	0.103974	0.455	0.322	5.01307e-05	AT1 Alveolar	NMI
ZC3H8	1.04347e-11	0.103931	0.267	0.146	2.16561e-07	AT1 Alveolar	ZC3H8
MAFB	4.16083e-19	0.103765	0.334	0.156	8.63538e-15	AT1 Alveolar	MAFB
POLR2E	3.43666e-06	0.10375	0.698	0.602	0.0713244	AT1 Alveolar	POLR2E
GSR	2.58362e-10	0.103715	0.334	0.206	5.36204e-06	AT1 Alveolar	GSR
MRPL52	1.93851e-05	0.103687	0.844	0.728	0.402317	AT1 Alveolar	MRPL52
UFC1	1.46283e-08	0.103599	0.852	0.768	0.000303596	AT1 Alveolar	UFC1
MRPL1	9.55291e-06	0.103537	0.423	0.328	0.198261	AT1 Alveolar	MRPL1
SAC3D1	6.90726e-13	0.103385	0.287	0.158	1.43353e-08	AT1 Alveolar	SAC3D1
AHCY	2.98763e-06	0.103305	0.504	0.399	0.0620053	AT1 Alveolar	AHCY
COMTD1	2.66723e-09	0.103296	0.411	0.281	5.53557e-05	AT1 Alveolar	COMTD1
BUD23	1.52493e-07	0.103272	0.579	0.451	0.00316485	AT1 Alveolar	BUD23
MSX1	1.66285e-16	0.103197	0.146	0.048	3.45108e-12	AT1 Alveolar	MSX1
SNRNP27	0.000621758	0.103011	0.48	0.408	1	AT1 Alveolar	SNRNP27
LTB4R	1.30949e-26	0.103002	0.219	0.067	2.71772e-22	AT1 Alveolar	LTB4R
TP53TG1	1.22305e-14	0.102922	0.5	0.32	2.53832e-10	AT1 Alveolar	TP53TG1
RGS2	9.69944e-06	0.102874	0.403	0.307	0.201302	AT1 Alveolar	RGS2
PINLYP	2.52993e-36	0.102786	0.204	0.046	5.25061e-32	AT1 Alveolar	PINLYP
NUPL2	3.07512e-15	0.102627	0.368	0.206	6.38211e-11	AT1 Alveolar	NUPL2
P4HA2	0.000873073	0.102504	0.36	0.293	1	AT1 Alveolar	P4HA2
HPRT1	9.1402e-07	0.102489	0.561	0.424	0.0189696	AT1 Alveolar	HPRT1
PAFAH1B2	3.57123e-07	0.102485	0.514	0.393	0.00741173	AT1 Alveolar	PAFAH1B2
MRPL23	2.46678e-07	0.102483	0.674	0.561	0.00511956	AT1 Alveolar	MRPL23
DDIT3	0.000122427	0.102449	0.397	0.302	1	AT1 Alveolar	DDIT3
MRPL58	5.73023e-08	0.102271	0.47	0.343	0.00118925	AT1 Alveolar	MRPL58
SNHG8	6.61739e-05	0.102181	0.777	0.659	1	AT1 Alveolar	SNHG8
ARL6IP6	8.80488e-08	0.102174	0.338	0.231	0.00182736	AT1 Alveolar	ARL6IP6
SHC1	1.09168e-07	0.1021	0.377	0.263	0.00226568	AT1 Alveolar	SHC1
NOC2L	3.03457e-09	0.10208	0.538	0.395	6.29794e-05	AT1 Alveolar	NOC2L
FBXO17	6.3879e-30	0.102077	0.166	0.037	1.32575e-25	AT1 Alveolar	FBXO17
AP3S1	1.91189e-05	0.102042	0.741	0.653	0.396793	AT1 Alveolar	AP3S1
PLD1	9.34135e-19	0.101999	0.271	0.12	1.9387e-14	AT1 Alveolar	PLD1
PRKDC	4.45902e-08	0.101996	0.419	0.303	0.000925424	AT1 Alveolar	PRKDC
MYLIP	5.68621e-08	0.10197	0.437	0.308	0.00118012	AT1 Alveolar	MYLIP
RNF8	2.13569e-10	0.101958	0.33	0.204	4.43241e-06	AT1 Alveolar	RNF8
MICAL3	1.45941e-26	0.101869	0.176	0.046	3.02886e-22	AT1 Alveolar	MICAL3
SDHC	3.16536e-06	0.101866	0.832	0.768	0.0656939	AT1 Alveolar	SDHC
AIMP2	2.27676e-09	0.101751	0.468	0.331	4.72518e-05	AT1 Alveolar	AIMP2
SHTN1	3.25809e-10	0.101668	0.368	0.241	6.76185e-06	AT1 Alveolar	SHTN1
MEX3A	9.11171e-23	0.101537	0.17	0.049	1.89104e-18	AT1 Alveolar	MEX3A
ARF1	4.01414e-05	0.101488	0.919	0.892	0.833094	AT1 Alveolar	ARF1
SELENOM	4.58301e-05	0.101221	0.767	0.671	0.951158	AT1 Alveolar	SELENOM
TIMMDC1	6.13196e-06	0.101139	0.547	0.447	0.127263	AT1 Alveolar	TIMMDC1
KCTD20	8.7564e-09	0.101087	0.332	0.216	0.00018173	AT1 Alveolar	KCTD20
CAPZB	1.1908e-06	0.101074	0.87	0.76	0.0247138	AT1 Alveolar	CAPZB
EIF1	3.66226e-10	0.101064	0.992	0.987	7.60065e-06	AT1 Alveolar	EIF1
TP53	7.57868e-12	0.10105	0.31	0.178	1.57288e-07	AT1 Alveolar	TP53
PFDN6	5.35826e-06	0.10086	0.765	0.666	0.111205	AT1 Alveolar	PFDN6
FOPNL	4.4878e-10	0.100792	0.49	0.347	9.31398e-06	AT1 Alveolar	FOPNL
EIF5A2	6.45831e-22	0.100695	0.18	0.057	1.34036e-17	AT1 Alveolar	EIF5A2
SIRT7	6.28391e-11	0.100691	0.486	0.326	1.30416e-06	AT1 Alveolar	SIRT7
PRKRA	3.11293e-09	0.100656	0.409	0.279	6.46058e-05	AT1 Alveolar	PRKRA
PNN	0.000107607	0.100644	0.623	0.522	1	AT1 Alveolar	PNN
EIF2D	1.2359e-13	0.100547	0.403	0.242	2.56499e-09	AT1 Alveolar	EIF2D
CYFIP1	2.06707e-09	0.100498	0.411	0.278	4.29e-05	AT1 Alveolar	CYFIP1
RSL1D1	9.12064e-06	0.100442	0.804	0.711	0.18929	AT1 Alveolar	RSL1D1
TPRKB	1.30061e-07	0.100415	0.486	0.364	0.00269929	AT1 Alveolar	TPRKB
CLIC4	8.72795e-12	0.100317	0.306	0.174	1.8114e-07	AT1 Alveolar	CLIC4
AKR1A1	8.56312e-08	0.100306	0.7	0.57	0.00177719	AT1 Alveolar	AKR1A1
JPX	5.87081e-10	0.10025	0.441	0.303	1.21843e-05	AT1 Alveolar	JPX
TIMM8A	1.42231e-12	0.100241	0.294	0.162	2.95186e-08	AT1 Alveolar	TIMM8A
CBWD5	1.04561e-10	0.100228	0.328	0.199	2.17006e-06	AT1 Alveolar	CBWD5
USP5	4.15531e-12	0.100218	0.391	0.241	8.62393e-08	AT1 Alveolar	USP5
ASNS	1.16906e-12	0.100204	0.235	0.116	2.42626e-08	AT1 Alveolar	ASNS
COMMD6	2.75419e-06	0.100175	0.913	0.879	0.0571604	AT1 Alveolar	COMMD6
LIMD2	9.7941e-18	0.10017	0.259	0.115	2.03267e-13	AT1 Alveolar	LIMD2
SINHCAF	3.9437e-05	0.100145	0.451	0.347	0.818476	AT1 Alveolar	SINHCAF
METRN	9.94944e-13	0.100008	0.462	0.298	2.06491e-08	AT1 Alveolar	METRN
SCGB1A1	2.30327e-14	2.83265	0.349	0.223	4.7802e-10	AT2 Alveolar	SCGB1A1
SCGB3A2	2.106e-109	1.03568	0.806	0.474	4.3708e-105	AT2 Alveolar	SCGB3A2
SFTPA2	3.32877e-55	0.889679	0.54	0.264	6.90854e-51	AT2 Alveolar	SFTPA2
SPINK1	1.23303e-75	0.880731	0.763	0.442	2.55903e-71	AT2 Alveolar	SPINK1
SFTPB	7.14669e-107	0.869348	0.81	0.484	1.48322e-102	AT2 Alveolar	SFTPB
PIGR	6.80762e-89	0.831328	0.803	0.492	1.41285e-84	AT2 Alveolar	PIGR
SFTPA1	1.13104e-38	0.812151	0.399	0.179	2.34735e-34	AT2 Alveolar	SFTPA1
SLPI	3.62801e-71	0.805224	0.808	0.516	7.52956e-67	AT2 Alveolar	SLPI
RNASE1	2.34383e-84	0.776579	0.804	0.493	4.86438e-80	AT2 Alveolar	RNASE1
MUC1	2.31485e-110	0.716327	0.89	0.57	4.80424e-106	AT2 Alveolar	MUC1
SLC34A2	6.81838e-80	0.664364	0.798	0.507	1.41509e-75	AT2 Alveolar	SLC34A2
STEAP4	1.70831e-75	0.620259	0.624	0.295	3.54543e-71	AT2 Alveolar	STEAP4
HPGD	1.37904e-55	0.600611	0.605	0.325	2.86206e-51	AT2 Alveolar	HPGD
SPINK5	5.37287e-60	0.59928	0.727	0.437	1.11509e-55	AT2 Alveolar	SPINK5
WFDC2	6.93506e-58	0.584029	0.844	0.591	1.4393e-53	AT2 Alveolar	WFDC2
GPRC5A	4.79695e-82	0.552057	0.828	0.493	9.95559e-78	AT2 Alveolar	GPRC5A
CEACAM6	3.03632e-67	0.551344	0.781	0.479	6.30158e-63	AT2 Alveolar	CEACAM6
SFTA1P	6.78959e-77	0.549491	0.726	0.388	1.40911e-72	AT2 Alveolar	SFTA1P
CXCL2	9.48174e-33	0.541363	0.624	0.412	1.96784e-28	AT2 Alveolar	CXCL2
HLA-DRB5	2.31184e-70	0.532331	0.752	0.425	4.79798e-66	AT2 Alveolar	HLA-DRB5
SELENBP1	3.08986e-74	0.523285	0.707	0.386	6.41269e-70	AT2 Alveolar	SELENBP1
CD74	8.34098e-63	0.519674	0.901	0.748	1.73109e-58	AT2 Alveolar	CD74
LRRK2	5.8201e-62	0.512116	0.484	0.199	1.2079e-57	AT2 Alveolar	LRRK2
CXCL17	2.50129e-69	0.511471	0.816	0.495	5.19118e-65	AT2 Alveolar	CXCL17
HLA-DPB1	5.33997e-68	0.508906	0.811	0.544	1.10826e-63	AT2 Alveolar	HLA-DPB1
EGR1	2.83762e-52	0.503099	0.841	0.66	5.8892e-48	AT2 Alveolar	EGR1
ELF3	6.98279e-71	0.501694	0.949	0.769	1.44921e-66	AT2 Alveolar	ELF3
C16orf89	7.98523e-72	0.493678	0.686	0.346	1.65726e-67	AT2 Alveolar	C16orf89
C3	1.06856e-59	0.47864	0.689	0.376	2.21768e-55	AT2 Alveolar	C3
HLA-DRA	7.48689e-63	0.47791	0.878	0.655	1.55383e-58	AT2 Alveolar	HLA-DRA
AL162511.1	2.28105e-54	0.468155	0.57	0.288	4.73408e-50	AT2 Alveolar	AL162511.1
SLC22A31	9.925e-69	0.460935	0.69	0.359	2.05983e-64	AT2 Alveolar	SLC22A31
MALL	8.34255e-78	0.460263	0.859	0.553	1.73141e-73	AT2 Alveolar	MALL
GDF15	1.18526e-39	0.458402	0.72	0.492	2.45989e-35	AT2 Alveolar	GDF15
CYB5A	1.65075e-60	0.457604	0.907	0.787	3.42596e-56	AT2 Alveolar	CYB5A
TCIM	1.16101e-51	0.454649	0.769	0.463	2.40956e-47	AT2 Alveolar	TCIM
HLA-DPA1	9.10016e-57	0.451481	0.815	0.55	1.88865e-52	AT2 Alveolar	HLA-DPA1
DRAM1	2.39262e-67	0.443809	0.755	0.479	4.96565e-63	AT2 Alveolar	DRAM1
FOLR1	2.43992e-52	0.439332	0.724	0.442	5.06381e-48	AT2 Alveolar	FOLR1
SFTA3	6.23329e-62	0.429432	0.752	0.436	1.29366e-57	AT2 Alveolar	SFTA3
SELENOP	5.87014e-46	0.427998	0.831	0.688	1.21829e-41	AT2 Alveolar	SELENOP
ZFP36	4.63711e-52	0.423486	0.936	0.78	9.62385e-48	AT2 Alveolar	ZFP36
LPCAT1	1.20932e-51	0.422956	0.716	0.471	2.50982e-47	AT2 Alveolar	LPCAT1
S100A13	1.77737e-50	0.412614	0.932	0.835	3.68875e-46	AT2 Alveolar	S100A13
RND1	2.43855e-27	0.405646	0.373	0.197	5.06096e-23	AT2 Alveolar	RND1
NAPSA	4.40395e-38	0.405469	0.787	0.501	9.13996e-34	AT2 Alveolar	NAPSA
C11orf96	3.63417e-35	0.403601	0.406	0.194	7.54235e-31	AT2 Alveolar	C11orf96
ICAM1	2.08415e-49	0.398878	0.763	0.51	4.32545e-45	AT2 Alveolar	ICAM1
CD55	1.06747e-48	0.398781	0.826	0.617	2.21543e-44	AT2 Alveolar	CD55
SFTA2	1.06391e-47	0.395404	0.798	0.493	2.20804e-43	AT2 Alveolar	SFTA2
TFPI	6.812e-39	0.391822	0.604	0.377	1.41376e-34	AT2 Alveolar	TFPI
FOS	1.52518e-44	0.391537	0.948	0.825	3.16536e-40	AT2 Alveolar	FOS
AZGP1	4.72573e-34	0.389629	0.407	0.2	9.80778e-30	AT2 Alveolar	AZGP1
FBP1	2.82747e-51	0.38916	0.736	0.415	5.86812e-47	AT2 Alveolar	FBP1
CAPN8	2.99229e-58	0.383099	0.686	0.375	6.2102e-54	AT2 Alveolar	CAPN8
EPS8	7.01992e-55	0.379852	0.758	0.532	1.45691e-50	AT2 Alveolar	EPS8
BMP3	4.69626e-53	0.37656	0.533	0.254	9.74661e-49	AT2 Alveolar	BMP3
HSD17B11	1.65956e-36	0.372783	0.685	0.49	3.44425e-32	AT2 Alveolar	HSD17B11
SFTPD	1.09378e-19	0.37086	0.346	0.196	2.27004e-15	AT2 Alveolar	SFTPD
HLA-DRB1	3.59967e-47	0.366018	0.818	0.574	7.47075e-43	AT2 Alveolar	HLA-DRB1
SOD2	1.54529e-35	0.364438	0.748	0.557	3.20709e-31	AT2 Alveolar	SOD2
ARRDC3	2.37712e-49	0.364256	0.684	0.458	4.93347e-45	AT2 Alveolar	ARRDC3
SUSD2	1.60808e-54	0.363321	0.506	0.229	3.33741e-50	AT2 Alveolar	SUSD2
HLA-DMA	2.3544e-47	0.361792	0.766	0.506	4.88633e-43	AT2 Alveolar	HLA-DMA
HSD17B6	4.14426e-35	0.36153	0.419	0.215	8.601e-31	AT2 Alveolar	HSD17B6
NKX2-1	2.18204e-49	0.360466	0.708	0.419	4.52861e-45	AT2 Alveolar	NKX2-1
LCN2	7.16532e-46	0.352982	0.797	0.532	1.48709e-41	AT2 Alveolar	LCN2
TIMP1	2.69246e-42	0.352531	0.872	0.688	5.58793e-38	AT2 Alveolar	TIMP1
ATP1B1	2.61828e-27	0.350961	0.892	0.795	5.43398e-23	AT2 Alveolar	ATP1B1
DHCR24	4.6818e-45	0.350265	0.728	0.538	9.71661e-41	AT2 Alveolar	DHCR24
AGR3	8.95428e-38	0.347077	0.809	0.544	1.85837e-33	AT2 Alveolar	AGR3
FOSB	1.5846e-37	0.34492	0.729	0.517	3.28867e-33	AT2 Alveolar	FOSB
ATP11A	2.93684e-56	0.342345	0.621	0.342	6.09511e-52	AT2 Alveolar	ATP11A
ATF3	4.07747e-35	0.341228	0.804	0.616	8.46238e-31	AT2 Alveolar	ATF3
CTSH	4.92408e-40	0.338151	0.835	0.66	1.02194e-35	AT2 Alveolar	CTSH
ADGRF5	1.30599e-50	0.3364	0.592	0.325	2.71045e-46	AT2 Alveolar	ADGRF5
OCLN	2.49096e-55	0.334035	0.671	0.393	5.16974e-51	AT2 Alveolar	OCLN
SNX30	1.75314e-50	0.333562	0.519	0.262	3.63847e-46	AT2 Alveolar	SNX30
ASAH1	1.31793e-44	0.332563	0.856	0.7	2.73522e-40	AT2 Alveolar	ASAH1
JUND	2.56052e-36	0.331819	0.883	0.749	5.31411e-32	AT2 Alveolar	JUND
SAT1	4.87845e-44	0.329509	0.984	0.895	1.01247e-39	AT2 Alveolar	SAT1
MT-ND3	9.25734e-47	0.328351	0.994	0.943	1.92127e-42	AT2 Alveolar	MT-ND3
HLA-DQB1	1.36506e-49	0.327503	0.73	0.465	2.83305e-45	AT2 Alveolar	HLA-DQB1
NCOA7	1.33602e-27	0.3221	0.648	0.465	2.77277e-23	AT2 Alveolar	NCOA7
KIF22	2.42432e-36	0.320792	0.649	0.458	5.03143e-32	AT2 Alveolar	KIF22
HNMT	3.20766e-48	0.313122	0.638	0.358	6.65717e-44	AT2 Alveolar	HNMT
MGP	1.73735e-06	0.312588	0.137	0.081	0.036057	AT2 Alveolar	MGP
MACROD2	2.38697e-36	0.311644	0.464	0.243	4.95391e-32	AT2 Alveolar	MACROD2
ABCA3	3.13621e-32	0.311537	0.444	0.237	6.50889e-28	AT2 Alveolar	ABCA3
MALAT1	3.84217e-30	0.310359	0.999	0.974	7.97403e-26	AT2 Alveolar	MALAT1
NPC2	9.01553e-35	0.306925	0.946	0.886	1.87108e-30	AT2 Alveolar	NPC2
C5orf38	6.89532e-43	0.305466	0.666	0.432	1.43106e-38	AT2 Alveolar	C5orf38
HOPX	1.35637e-32	0.304822	0.833	0.669	2.815e-28	AT2 Alveolar	HOPX
CITED2	5.80452e-27	0.304514	0.634	0.446	1.20467e-22	AT2 Alveolar	CITED2
NR4A1	1.86683e-28	0.301689	0.564	0.396	3.87443e-24	AT2 Alveolar	NR4A1
RBPMS	1.31714e-42	0.300977	0.643	0.391	2.7336e-38	AT2 Alveolar	RBPMS
FAM129B	1.63883e-35	0.300972	0.735	0.558	3.40123e-31	AT2 Alveolar	FAM129B
ERBB3	1.28022e-45	0.29837	0.649	0.402	2.65697e-41	AT2 Alveolar	ERBB3
KLF6	8.23551e-37	0.296958	0.847	0.627	1.7092e-32	AT2 Alveolar	KLF6
NEAT1	1.99223e-36	0.291981	0.994	0.923	4.13467e-32	AT2 Alveolar	NEAT1
LMO7	1.66145e-41	0.291728	0.772	0.533	3.44816e-37	AT2 Alveolar	LMO7
MT-ND5	9.03474e-25	0.291328	0.988	0.905	1.87507e-20	AT2 Alveolar	MT-ND5
EMP2	1.63062e-41	0.286352	0.885	0.744	3.38419e-37	AT2 Alveolar	EMP2
IER2	3.33358e-30	0.281824	0.854	0.684	6.91851e-26	AT2 Alveolar	IER2
ABCC3	8.78656e-35	0.279866	0.709	0.536	1.82356e-30	AT2 Alveolar	ABCC3
PLA2G10	6.30149e-31	0.279242	0.497	0.284	1.30781e-26	AT2 Alveolar	PLA2G10
ADGRF1	1.50956e-28	0.278576	0.444	0.248	3.13294e-24	AT2 Alveolar	ADGRF1
MLPH	5.28409e-42	0.278037	0.583	0.347	1.09666e-37	AT2 Alveolar	MLPH
CFLAR	2.52964e-38	0.276927	0.777	0.596	5.25e-34	AT2 Alveolar	CFLAR
NFKBIZ	1.10947e-33	0.271874	0.612	0.42	2.3026e-29	AT2 Alveolar	NFKBIZ
SERPINA1	3.81771e-42	0.271384	0.791	0.498	7.92328e-38	AT2 Alveolar	SERPINA1
PTP4A1	2.18339e-33	0.271331	0.814	0.678	4.53142e-29	AT2 Alveolar	PTP4A1
MUC4	2.78079e-29	0.27065	0.546	0.337	5.77125e-25	AT2 Alveolar	MUC4
LMO3	1.0038e-38	0.268982	0.619	0.351	2.08328e-34	AT2 Alveolar	LMO3
CSTB	9.34782e-07	0.267622	0.967	0.932	0.0194005	AT2 Alveolar	CSTB
TRIM2	1.02997e-30	0.26318	0.588	0.41	2.13761e-26	AT2 Alveolar	TRIM2
S100A9	9.94088e-06	0.261619	0.403	0.324	0.206313	AT2 Alveolar	S100A9
DUSP1	3.27647e-32	0.259284	0.927	0.782	6.79998e-28	AT2 Alveolar	DUSP1
APLP2	4.26671e-39	0.258206	0.945	0.88	8.85514e-35	AT2 Alveolar	APLP2
RNF145	2.17152e-38	0.257001	0.841	0.707	4.50677e-34	AT2 Alveolar	RNF145
FOXQ1	2.40134e-28	0.256877	0.415	0.236	4.98373e-24	AT2 Alveolar	FOXQ1
DAPK1	2.67195e-33	0.255895	0.387	0.187	5.54537e-29	AT2 Alveolar	DAPK1
HLA-DQA1	1.68877e-34	0.255337	0.575	0.358	3.50486e-30	AT2 Alveolar	HLA-DQA1
AQP1	1.85127e-28	0.25487	0.338	0.156	3.84212e-24	AT2 Alveolar	AQP1
ANKRD36C	1.00807e-16	0.253729	0.423	0.283	2.09215e-12	AT2 Alveolar	ANKRD36C
RGS16	4.79385e-19	0.253705	0.348	0.21	9.94916e-15	AT2 Alveolar	RGS16
AHR	8.01723e-33	0.253016	0.629	0.458	1.6639e-28	AT2 Alveolar	AHR
TRIB1	5.75404e-25	0.252055	0.529	0.364	1.19419e-20	AT2 Alveolar	TRIB1
PTPN13	4.79028e-30	0.247488	0.488	0.31	9.94175e-26	AT2 Alveolar	PTPN13
PEG10	1.58573e-13	0.247485	0.283	0.167	3.29103e-09	AT2 Alveolar	PEG10
FNIP2	2.44429e-34	0.24743	0.5	0.288	5.07289e-30	AT2 Alveolar	FNIP2
QPRT	6.32987e-34	0.247301	0.608	0.361	1.3137e-29	AT2 Alveolar	QPRT
PRSS8	2.9049e-33	0.240253	0.708	0.497	6.02883e-29	AT2 Alveolar	PRSS8
RDH10	5.36754e-25	0.239028	0.485	0.326	1.11398e-20	AT2 Alveolar	RDH10
PMAIP1	2.07868e-19	0.236491	0.676	0.546	4.31409e-15	AT2 Alveolar	PMAIP1
MT-CYB	9.33798e-29	0.23644	0.994	0.946	1.938e-24	AT2 Alveolar	MT-CYB
MYO6	9.47908e-32	0.235286	0.713	0.509	1.96729e-27	AT2 Alveolar	MYO6
PHLDA2	5.19806e-25	0.234808	0.792	0.617	1.07881e-20	AT2 Alveolar	PHLDA2
NFKBIA	6.33335e-16	0.233244	0.852	0.761	1.31442e-11	AT2 Alveolar	NFKBIA
RRAD	4.46479e-16	0.232855	0.509	0.355	9.26623e-12	AT2 Alveolar	RRAD
MTUS1	3.15506e-29	0.232321	0.593	0.418	6.54801e-25	AT2 Alveolar	MTUS1
TMPRSS2	3.64884e-36	0.232157	0.451	0.227	7.57281e-32	AT2 Alveolar	TMPRSS2
HHLA2	4.19949e-24	0.231077	0.44	0.259	8.71562e-20	AT2 Alveolar	HHLA2
ARHGDIB	6.78937e-30	0.228773	0.754	0.556	1.40907e-25	AT2 Alveolar	ARHGDIB
AK1	1.35629e-31	0.2272	0.52	0.314	2.81485e-27	AT2 Alveolar	AK1
NFATC3	3.97679e-28	0.227113	0.662	0.509	8.25342e-24	AT2 Alveolar	NFATC3
TMEM176A	9.28412e-28	0.226349	0.624	0.389	1.92683e-23	AT2 Alveolar	TMEM176A
VAMP8	2.63206e-28	0.225585	0.958	0.896	5.46258e-24	AT2 Alveolar	VAMP8
LDLR	4.51222e-23	0.225478	0.516	0.364	9.36467e-19	AT2 Alveolar	LDLR
NEDD4L	1.08559e-32	0.225273	0.675	0.512	2.25303e-28	AT2 Alveolar	NEDD4L
SLC39A8	4.47669e-32	0.22451	0.434	0.23	9.29091e-28	AT2 Alveolar	SLC39A8
IL6ST	5.28012e-35	0.222529	0.658	0.462	1.09584e-30	AT2 Alveolar	IL6ST
HLA-DQA2	3.18071e-29	0.221756	0.516	0.307	6.60124e-25	AT2 Alveolar	HLA-DQA2
ZFP36L1	5.1411e-18	0.221503	0.882	0.792	1.06698e-13	AT2 Alveolar	ZFP36L1
SULT1A1	7.86472e-29	0.219911	0.563	0.375	1.63224e-24	AT2 Alveolar	SULT1A1
RBM47	8.85192e-31	0.219534	0.629	0.444	1.83713e-26	AT2 Alveolar	RBM47
GNAQ	2.21361e-27	0.21873	0.569	0.394	4.59412e-23	AT2 Alveolar	GNAQ
IFITM2	4.96027e-26	0.218021	0.718	0.495	1.02945e-21	AT2 Alveolar	IFITM2
CXCL3	4.44929e-08	0.217861	0.229	0.151	0.000923407	AT2 Alveolar	CXCL3
ACSL5	3.04041e-32	0.217387	0.492	0.273	6.31006e-28	AT2 Alveolar	ACSL5
CLINT1	1.56259e-28	0.21681	0.628	0.461	3.243e-24	AT2 Alveolar	CLINT1
CST3	1.5565e-30	0.216788	0.964	0.899	3.23036e-26	AT2 Alveolar	CST3
COX14	9.74231e-26	0.215992	0.815	0.726	2.02192e-21	AT2 Alveolar	COX14
RAMP1	1.81698e-26	0.21492	0.644	0.422	3.77095e-22	AT2 Alveolar	RAMP1
ZFAND5	1.70939e-26	0.214537	0.817	0.689	3.54767e-22	AT2 Alveolar	ZFAND5
VSIG1	6.68217e-16	0.212958	0.414	0.263	1.38682e-11	AT2 Alveolar	VSIG1
SOCS3	2.1101e-13	0.211725	0.606	0.487	4.37929e-09	AT2 Alveolar	SOCS3
CRABP2	3.3737e-19	0.211102	0.707	0.516	7.00178e-15	AT2 Alveolar	CRABP2
HOXD1	9.46454e-23	0.210085	0.308	0.157	1.96427e-18	AT2 Alveolar	HOXD1
SOCS2	6.11687e-13	0.209378	0.28	0.175	1.2695e-08	AT2 Alveolar	SOCS2
WNK1	1.40712e-22	0.20912	0.665	0.541	2.92033e-18	AT2 Alveolar	WNK1
C1orf116	2.95787e-30	0.206682	0.48	0.271	6.13877e-26	AT2 Alveolar	C1orf116
ANXA1	7.3633e-14	0.206679	0.883	0.741	1.52818e-09	AT2 Alveolar	ANXA1
VMP1	1.0129e-22	0.206551	0.869	0.748	2.10217e-18	AT2 Alveolar	VMP1
AQP3	2.17229e-37	0.20616	0.762	0.526	4.50838e-33	AT2 Alveolar	AQP3
MET	8.0832e-29	0.206123	0.562	0.389	1.67759e-24	AT2 Alveolar	MET
MBIP	3.39187e-23	0.206094	0.598	0.452	7.03949e-19	AT2 Alveolar	MBIP
ATP6V0D1	3.27849e-23	0.204692	0.709	0.573	6.80418e-19	AT2 Alveolar	ATP6V0D1
HLA-DMB	1.74576e-28	0.204582	0.483	0.278	3.62314e-24	AT2 Alveolar	HLA-DMB
GADD45B	7.80462e-15	0.203774	0.629	0.508	1.61977e-10	AT2 Alveolar	GADD45B
WSB1	3.32391e-17	0.203758	0.75	0.659	6.89844e-13	AT2 Alveolar	WSB1
ALDH2	1.75586e-23	0.203574	0.673	0.523	3.64411e-19	AT2 Alveolar	ALDH2
SLC40A1	1.15396e-23	0.203479	0.491	0.329	2.39493e-19	AT2 Alveolar	SLC40A1
FMO5	1.52418e-27	0.203392	0.361	0.18	3.16329e-23	AT2 Alveolar	FMO5
CD63	4.81726e-22	0.202995	0.967	0.937	9.99775e-18	AT2 Alveolar	CD63
TSPAN8	5.53149e-16	0.202954	0.232	0.118	1.14801e-11	AT2 Alveolar	TSPAN8
NECTIN4	1.18072e-18	0.202289	0.541	0.397	2.45048e-14	AT2 Alveolar	NECTIN4
CCNL1	1.15497e-13	0.201761	0.84	0.756	2.39703e-09	AT2 Alveolar	CCNL1
TIPARP	1.86106e-20	0.201022	0.468	0.344	3.86244e-16	AT2 Alveolar	TIPARP
MGLL	2.46802e-30	0.200396	0.626	0.408	5.12214e-26	AT2 Alveolar	MGLL
MVP	5.97527e-25	0.199442	0.817	0.658	1.24011e-20	AT2 Alveolar	MVP
SMIM14	3.45645e-21	0.19897	0.722	0.593	7.17352e-17	AT2 Alveolar	SMIM14
FAM120A	7.4561e-21	0.198528	0.73	0.62	1.54744e-16	AT2 Alveolar	FAM120A
CSF3R	3.83879e-28	0.198253	0.381	0.195	7.96703e-24	AT2 Alveolar	CSF3R
MCL1	1.92858e-17	0.196759	0.876	0.782	4.00257e-13	AT2 Alveolar	MCL1
DNAJC12	1.56431e-25	0.196248	0.593	0.368	3.24658e-21	AT2 Alveolar	DNAJC12
LGALS3	1.39949e-21	0.196113	0.948	0.879	2.9045e-17	AT2 Alveolar	LGALS3
MT-ND2	8.53131e-13	0.195778	0.996	0.953	1.77059e-08	AT2 Alveolar	MT-ND2
TMEM176B	3.96661e-26	0.195318	0.66	0.419	8.2323e-22	AT2 Alveolar	TMEM176B
HLA-DOA	4.50935e-28	0.194882	0.32	0.146	9.35871e-24	AT2 Alveolar	HLA-DOA
TMEM159	1.22895e-26	0.194345	0.557	0.367	2.55056e-22	AT2 Alveolar	TMEM159
PELI1	2.69655e-15	0.193815	0.45	0.326	5.59641e-11	AT2 Alveolar	PELI1
BTG2	2.90749e-15	0.193171	0.714	0.591	6.0342e-11	AT2 Alveolar	BTG2
NINJ2	3.09103e-22	0.192644	0.45	0.296	6.41512e-18	AT2 Alveolar	NINJ2
CPEB4	1.24714e-21	0.191658	0.422	0.264	2.58831e-17	AT2 Alveolar	CPEB4
NRGN	2.77193e-20	0.191184	0.307	0.161	5.75285e-16	AT2 Alveolar	NRGN
SNHG7	7.72755e-17	0.190681	0.79	0.695	1.60378e-12	AT2 Alveolar	SNHG7
C15orf48	2.44978e-10	0.189134	0.412	0.306	5.08427e-06	AT2 Alveolar	C15orf48
PTPN1	8.60818e-22	0.189077	0.527	0.387	1.78654e-17	AT2 Alveolar	PTPN1
MPST	9.1024e-24	0.188681	0.692	0.566	1.88911e-19	AT2 Alveolar	MPST
CARHSP1	4.0201e-20	0.188464	0.737	0.621	8.34332e-16	AT2 Alveolar	CARHSP1
GPRC5C	2.98803e-22	0.188323	0.532	0.363	6.20136e-18	AT2 Alveolar	GPRC5C
TOX3	9.21843e-25	0.187602	0.375	0.207	1.91319e-20	AT2 Alveolar	TOX3
ST3GAL5	7.11252e-30	0.187072	0.431	0.231	1.47613e-25	AT2 Alveolar	ST3GAL5
PLLP	6.51824e-21	0.185804	0.42	0.27	1.35279e-16	AT2 Alveolar	PLLP
KCNJ15	3.03048e-25	0.185517	0.305	0.148	6.28946e-21	AT2 Alveolar	KCNJ15
RHOB	9.41398e-13	0.18368	0.779	0.697	1.95378e-08	AT2 Alveolar	RHOB
MGST1	1.69458e-19	0.183374	0.948	0.893	3.51693e-15	AT2 Alveolar	MGST1
GAPVD1	5.67213e-15	0.183123	0.452	0.338	1.17719e-10	AT2 Alveolar	GAPVD1
ERP27	3.26921e-24	0.182675	0.462	0.272	6.78493e-20	AT2 Alveolar	ERP27
BHLHE40	1.18231e-13	0.182092	0.547	0.437	2.45377e-09	AT2 Alveolar	BHLHE40
LAMP3	5.43886e-20	0.181883	0.34	0.198	1.12878e-15	AT2 Alveolar	LAMP3
CTNNA1	6.86109e-21	0.181741	0.837	0.71	1.42395e-16	AT2 Alveolar	CTNNA1
SCNN1B	1.10736e-28	0.180562	0.401	0.211	2.29821e-24	AT2 Alveolar	SCNN1B
PDZK1IP1	1.61224e-26	0.180254	0.651	0.408	3.34605e-22	AT2 Alveolar	PDZK1IP1
IRX2	6.57791e-18	0.178688	0.533	0.4	1.36518e-13	AT2 Alveolar	IRX2
KLHDC2	2.67812e-19	0.177737	0.594	0.469	5.55817e-15	AT2 Alveolar	KLHDC2
MRPS25	1.22777e-17	0.177085	0.69	0.588	2.54812e-13	AT2 Alveolar	MRPS25
OSMR	9.34248e-21	0.176413	0.536	0.389	1.93894e-16	AT2 Alveolar	OSMR
AKAP13	3.79717e-19	0.175793	0.636	0.509	7.88065e-15	AT2 Alveolar	AKAP13
TSTD1	9.78925e-22	0.174861	0.895	0.815	2.03166e-17	AT2 Alveolar	TSTD1
PEBP4	6.03399e-20	0.17431	0.188	0.071	1.25229e-15	AT2 Alveolar	PEBP4
MECOM	4.15186e-19	0.172783	0.393	0.248	8.61677e-15	AT2 Alveolar	MECOM
RAB11FIP1	1.55847e-20	0.172525	0.617	0.46	3.23445e-16	AT2 Alveolar	RAB11FIP1
EPAS1	6.41894e-25	0.171817	0.415	0.247	1.33219e-20	AT2 Alveolar	EPAS1
SERPINB1	1.95193e-20	0.171757	0.773	0.586	4.05103e-16	AT2 Alveolar	SERPINB1
RASSF7	5.75172e-23	0.171077	0.577	0.422	1.19371e-18	AT2 Alveolar	RASSF7
VEGFA	1.6512e-05	0.170446	0.453	0.391	0.34269	AT2 Alveolar	VEGFA
FGGY	7.93503e-20	0.169518	0.532	0.405	1.64684e-15	AT2 Alveolar	FGGY
SQSTM1	1.43399e-20	0.16901	0.929	0.825	2.97609e-16	AT2 Alveolar	SQSTM1
LPP	9.09436e-13	0.167352	0.732	0.647	1.88744e-08	AT2 Alveolar	LPP
HABP2	4.12388e-23	0.167335	0.268	0.12	8.5587e-19	AT2 Alveolar	HABP2
MMP15	6.16759e-21	0.167173	0.416	0.266	1.28002e-16	AT2 Alveolar	MMP15
CPM	1.99935e-18	0.166996	0.407	0.253	4.14945e-14	AT2 Alveolar	CPM
GGCX	6.8627e-19	0.166495	0.5	0.361	1.42428e-14	AT2 Alveolar	GGCX
TMEM63B	6.0268e-17	0.166005	0.568	0.461	1.2508e-12	AT2 Alveolar	TMEM63B
IFT57	6.47154e-20	0.164526	0.75	0.617	1.3431e-15	AT2 Alveolar	IFT57
BLVRB	1.44523e-15	0.163751	0.828	0.746	2.99943e-11	AT2 Alveolar	BLVRB
SMC4	1.07481e-14	0.16334	0.662	0.569	2.23065e-10	AT2 Alveolar	SMC4
RAPH1	1.07935e-18	0.163114	0.352	0.215	2.24008e-14	AT2 Alveolar	RAPH1
SCNN1A	7.43734e-24	0.162855	0.458	0.288	1.54355e-19	AT2 Alveolar	SCNN1A
LRG1	2.78535e-17	0.162735	0.35	0.217	5.78071e-13	AT2 Alveolar	LRG1
GSE1	5.57325e-19	0.162443	0.395	0.252	1.15667e-14	AT2 Alveolar	GSE1
CEBPD	3.78843e-08	0.161603	0.875	0.793	0.00078625	AT2 Alveolar	CEBPD
TMEM125	6.89881e-23	0.161547	0.563	0.367	1.43178e-18	AT2 Alveolar	TMEM125
CHP1	4.90027e-20	0.161531	0.673	0.531	1.017e-15	AT2 Alveolar	CHP1
NNMT	4.08185e-09	0.161267	0.282	0.188	8.47147e-05	AT2 Alveolar	NNMT
COLCA1	1.04133e-15	0.160674	0.382	0.246	2.16119e-11	AT2 Alveolar	COLCA1
TST	1.99691e-25	0.160144	0.455	0.281	4.14438e-21	AT2 Alveolar	TST
STXBP1	3.20082e-17	0.160118	0.372	0.243	6.64297e-13	AT2 Alveolar	STXBP1
IL6R	1.29791e-18	0.159563	0.34	0.202	2.69368e-14	AT2 Alveolar	IL6R
HSD17B4	1.97067e-16	0.159198	0.487	0.363	4.08992e-12	AT2 Alveolar	HSD17B4
UNC13B	1.44365e-22	0.158019	0.347	0.188	2.99616e-18	AT2 Alveolar	UNC13B
UGCG	1.43557e-19	0.157713	0.467	0.325	2.97938e-15	AT2 Alveolar	UGCG
ERRFI1	1.59479e-21	0.157664	0.551	0.381	3.30982e-17	AT2 Alveolar	ERRFI1
JUN	3.29264e-15	0.157597	0.95	0.853	6.83355e-11	AT2 Alveolar	JUN
CNDP2	5.88399e-17	0.155186	0.634	0.504	1.22116e-12	AT2 Alveolar	CNDP2
IRF2BP2	8.07338e-17	0.154507	0.723	0.624	1.67555e-12	AT2 Alveolar	IRF2BP2
SYNPO	1.83202e-15	0.154311	0.321	0.203	3.80218e-11	AT2 Alveolar	SYNPO
GNPTAB	5.86768e-16	0.154265	0.423	0.307	1.21778e-11	AT2 Alveolar	GNPTAB
PPP4R1	1.20656e-14	0.154127	0.518	0.404	2.5041e-10	AT2 Alveolar	PPP4R1
CRYM	2.41072e-32	0.154081	0.46	0.243	5.0032e-28	AT2 Alveolar	CRYM
C5	2.62965e-18	0.153886	0.272	0.137	5.45758e-14	AT2 Alveolar	C5
SMARCA1	3.67733e-16	0.153853	0.428	0.299	7.63192e-12	AT2 Alveolar	SMARCA1
CFI	1.27733e-18	0.153235	0.412	0.262	2.65097e-14	AT2 Alveolar	CFI
RPS4Y1	1.14716e-13	0.152587	0.778	0.582	2.38081e-09	AT2 Alveolar	RPS4Y1
HAS3	9.76318e-15	0.152125	0.442	0.325	2.02625e-10	AT2 Alveolar	HAS3
NINJ1	4.7348e-11	0.152017	0.594	0.511	9.8266e-07	AT2 Alveolar	NINJ1
LRIG3	3.81806e-16	0.151881	0.367	0.24	7.92401e-12	AT2 Alveolar	LRIG3
NFAT5	2.60077e-15	0.151727	0.392	0.275	5.39763e-11	AT2 Alveolar	NFAT5
MT-CO3	4.46247e-14	0.151355	0.995	0.955	9.2614e-10	AT2 Alveolar	MT-CO3
MYO1B	6.82601e-15	0.150112	0.499	0.383	1.41667e-10	AT2 Alveolar	MYO1B
PPP1R12B	1.16962e-16	0.150072	0.432	0.299	2.42743e-12	AT2 Alveolar	PPP1R12B
PIGA	3.01895e-15	0.15001	0.251	0.14	6.26552e-11	AT2 Alveolar	PIGA
LIPH	1.18217e-22	0.149608	0.409	0.232	2.45348e-18	AT2 Alveolar	LIPH
SGK1	2.31766e-07	0.149312	0.589	0.521	0.00481007	AT2 Alveolar	SGK1
BCAM	4.22949e-20	0.148643	0.576	0.42	8.77789e-16	AT2 Alveolar	BCAM
DOK4	4.60413e-16	0.148199	0.29	0.17	9.55542e-12	AT2 Alveolar	DOK4
GLS	1.59485e-17	0.14761	0.536	0.401	3.30995e-13	AT2 Alveolar	GLS
IL37	3.37104e-17	0.147235	0.268	0.139	6.99625e-13	AT2 Alveolar	IL37
PRSS22	5.2556e-05	0.146866	0.431	0.369	1	AT2 Alveolar	PRSS22
SLC9A3R2	1.08736e-18	0.146653	0.674	0.547	2.2567e-14	AT2 Alveolar	SLC9A3R2
ADGRE5	1.07998e-15	0.146627	0.359	0.23	2.24139e-11	AT2 Alveolar	ADGRE5
RPS6KA2	5.47689e-20	0.145485	0.328	0.186	1.13667e-15	AT2 Alveolar	RPS6KA2
HK2	3.06566e-06	0.145189	0.212	0.15	0.0636247	AT2 Alveolar	HK2
ST6GALNAC4	1.31173e-13	0.14452	0.359	0.247	2.72236e-09	AT2 Alveolar	ST6GALNAC4
VAPA	4.16028e-17	0.144252	0.905	0.818	8.63424e-13	AT2 Alveolar	VAPA
ZBTB20	5.49935e-12	0.143939	0.447	0.332	1.14134e-07	AT2 Alveolar	ZBTB20
DUSP6	2.19465e-15	0.143928	0.435	0.304	4.55478e-11	AT2 Alveolar	DUSP6
SLC43A3	5.15363e-24	0.143901	0.37	0.196	1.06958e-19	AT2 Alveolar	SLC43A3
TMEM205	2.37511e-14	0.143394	0.693	0.58	4.9293e-10	AT2 Alveolar	TMEM205
DLC1	8.52904e-21	0.143046	0.272	0.133	1.77012e-16	AT2 Alveolar	DLC1
AREG	5.17009e-13	0.142891	0.491	0.367	1.073e-08	AT2 Alveolar	AREG
EFNA1	2.6392e-14	0.142838	0.796	0.671	5.47739e-10	AT2 Alveolar	EFNA1
SLC4A2	2.16817e-12	0.142669	0.415	0.312	4.49983e-08	AT2 Alveolar	SLC4A2
SERTAD1	1.41191e-11	0.142663	0.508	0.424	2.93027e-07	AT2 Alveolar	SERTAD1
IL1R1	5.28212e-20	0.142528	0.303	0.164	1.09625e-15	AT2 Alveolar	IL1R1
GADD45G	4.87982e-08	0.141818	0.393	0.306	0.00101276	AT2 Alveolar	GADD45G
CTSD	6.75568e-18	0.141712	0.936	0.867	1.40207e-13	AT2 Alveolar	CTSD
LPIN2	2.85332e-16	0.141657	0.375	0.238	5.92177e-12	AT2 Alveolar	LPIN2
CD2AP	2.70877e-15	0.141537	0.528	0.401	5.62179e-11	AT2 Alveolar	CD2AP
LINC00342	1.50611e-13	0.141316	0.266	0.153	3.12579e-09	AT2 Alveolar	LINC00342
RHOBTB2	8.34931e-16	0.141102	0.245	0.131	1.73282e-11	AT2 Alveolar	RHOBTB2
SMIM22	1.63892e-22	0.141026	0.827	0.584	3.40142e-18	AT2 Alveolar	SMIM22
CCPG1	1.01074e-18	0.141019	0.576	0.418	2.09769e-14	AT2 Alveolar	CCPG1
SEMA4A	1.82584e-05	0.140908	0.265	0.217	0.378934	AT2 Alveolar	SEMA4A
MKNK2	4.99376e-12	0.140718	0.536	0.459	1.03641e-07	AT2 Alveolar	MKNK2
CLIC6	5.21762e-26	0.140619	0.551	0.343	1.08286e-21	AT2 Alveolar	CLIC6
MFSD4A	1.12294e-15	0.14054	0.309	0.185	2.33055e-11	AT2 Alveolar	MFSD4A
PTP4A2	1.21169e-16	0.139235	0.796	0.701	2.51474e-12	AT2 Alveolar	PTP4A2
HIST1H1C	1.04489e-16	0.139202	0.746	0.63	2.16857e-12	AT2 Alveolar	HIST1H1C
ZDHHC9	2.9037e-13	0.13889	0.51	0.395	6.02634e-09	AT2 Alveolar	ZDHHC9
FLNA	5.65574e-13	0.138868	0.763	0.676	1.17379e-08	AT2 Alveolar	FLNA
CP	5.46776e-13	0.138698	0.45	0.305	1.13478e-08	AT2 Alveolar	CP
FLRT3	4.19283e-15	0.138533	0.266	0.149	8.7018e-11	AT2 Alveolar	FLRT3
PLS3	4.65703e-19	0.138495	0.694	0.564	9.66519e-15	AT2 Alveolar	PLS3
ROS1	8.55404e-19	0.13751	0.324	0.179	1.77531e-14	AT2 Alveolar	ROS1
GOLT1A	1.54536e-15	0.137194	0.28	0.159	3.20723e-11	AT2 Alveolar	GOLT1A
CD46	1.33863e-09	0.136987	0.786	0.72	2.77819e-05	AT2 Alveolar	CD46
ABHD2	1.75259e-18	0.136853	0.577	0.435	3.63733e-14	AT2 Alveolar	ABHD2
GGT5	1.20411e-16	0.136832	0.274	0.148	2.49901e-12	AT2 Alveolar	GGT5
MAST4	3.59228e-11	0.136301	0.476	0.374	7.45541e-07	AT2 Alveolar	MAST4
YPEL5	8.43899e-17	0.136215	0.742	0.66	1.75143e-12	AT2 Alveolar	YPEL5
XBP1	2.52256e-16	0.135096	0.837	0.746	5.23531e-12	AT2 Alveolar	XBP1
ABO	4.07229e-18	0.134959	0.454	0.295	8.45163e-14	AT2 Alveolar	ABO
RAB27B	2.75135e-15	0.134826	0.337	0.212	5.71016e-11	AT2 Alveolar	RAB27B
TACSTD2	4.58961e-16	0.134722	0.951	0.861	9.52527e-12	AT2 Alveolar	TACSTD2
FAM20A	1.30997e-12	0.134499	0.215	0.116	2.71871e-08	AT2 Alveolar	FAM20A
PALM3	6.04725e-20	0.134352	0.284	0.143	1.25505e-15	AT2 Alveolar	PALM3
PCP4L1	7.19243e-11	0.134043	0.317	0.21	1.49272e-06	AT2 Alveolar	PCP4L1
CEACAM1	6.10653e-19	0.133671	0.247	0.121	1.26735e-14	AT2 Alveolar	CEACAM1
AC020978.5	3.44792e-13	0.13324	0.288	0.18	7.15582e-09	AT2 Alveolar	AC020978.5
H1F0	5.79357e-11	0.132934	0.811	0.712	1.2024e-06	AT2 Alveolar	H1F0
GPD1L	7.34511e-16	0.132919	0.301	0.177	1.5244e-11	AT2 Alveolar	GPD1L
BTG3	1.52133e-11	0.13265	0.722	0.661	3.15737e-07	AT2 Alveolar	BTG3
TNKS1BP1	2.00568e-12	0.132205	0.398	0.293	4.16259e-08	AT2 Alveolar	TNKS1BP1
TSPAN3	2.34824e-13	0.132122	0.748	0.662	4.87354e-09	AT2 Alveolar	TSPAN3
TP53I11	2.5368e-17	0.132039	0.435	0.295	5.26488e-13	AT2 Alveolar	TP53I11
CHD2	1.96776e-12	0.131667	0.461	0.356	4.08389e-08	AT2 Alveolar	CHD2
PNRC1	3.86051e-13	0.131354	0.771	0.68	8.01209e-09	AT2 Alveolar	PNRC1
REL	3.58269e-07	0.130932	0.504	0.452	0.00743551	AT2 Alveolar	REL
TMC5	4.35708e-24	0.130307	0.544	0.35	9.04269e-20	AT2 Alveolar	TMC5
ASS1	4.59157e-15	0.129885	0.544	0.411	9.52933e-11	AT2 Alveolar	ASS1
MT-ND4L	2.46386e-06	0.129705	0.878	0.802	0.0511349	AT2 Alveolar	MT-ND4L
HSBP1L1	1.23865e-12	0.129135	0.54	0.442	2.5707e-08	AT2 Alveolar	HSBP1L1
NELL1	1.60978e-18	0.129124	0.282	0.145	3.34094e-14	AT2 Alveolar	NELL1
PFKFB3	6.56554e-12	0.129106	0.398	0.288	1.36261e-07	AT2 Alveolar	PFKFB3
GEM	0.000301844	0.129064	0.174	0.13	1	AT2 Alveolar	GEM
GOLPH3	6.32458e-15	0.129063	0.569	0.464	1.3126e-10	AT2 Alveolar	GOLPH3
CAMK2D	1.62346e-13	0.12875	0.33	0.22	3.36933e-09	AT2 Alveolar	CAMK2D
RAB5B	2.619e-13	0.128023	0.428	0.322	5.43547e-09	AT2 Alveolar	RAB5B
PARD6B	3.94794e-17	0.127862	0.303	0.172	8.19356e-13	AT2 Alveolar	PARD6B
NPEPPS	7.19703e-05	0.127841	0.485	0.459	1	AT2 Alveolar	NPEPPS
IGLC2	7.98962e-36	0.127543	0.195	0.402	1.65816e-31	AT2 Alveolar	IGLC2
HIST1H2AC	1.62323e-11	0.127189	0.617	0.513	3.36886e-07	AT2 Alveolar	HIST1H2AC
ADGRV1	8.44805e-10	0.126918	0.344	0.254	1.75331e-05	AT2 Alveolar	ADGRV1
SCTR	5.9978e-17	0.126574	0.28	0.148	1.24478e-12	AT2 Alveolar	SCTR
DPYSL2	1.1274e-16	0.12652	0.379	0.244	2.33981e-12	AT2 Alveolar	DPYSL2
FCHO2	9.47603e-17	0.126261	0.336	0.202	1.96666e-12	AT2 Alveolar	FCHO2
FAM129A	3.65147e-13	0.126247	0.353	0.242	7.57825e-09	AT2 Alveolar	FAM129A
TAGLN2	5.195e-12	0.12606	0.967	0.945	1.07817e-07	AT2 Alveolar	TAGLN2
ICAM4	4.15174e-10	0.12604	0.332	0.237	8.61652e-06	AT2 Alveolar	ICAM4
FUT8	1.11652e-13	0.125955	0.387	0.266	2.31722e-09	AT2 Alveolar	FUT8
DPM2	2.25992e-11	0.125824	0.717	0.654	4.69024e-07	AT2 Alveolar	DPM2
KCNK1	7.12796e-05	0.125811	0.449	0.401	1	AT2 Alveolar	KCNK1
JUNB	4.69773e-19	0.125692	0.921	0.816	9.74966e-15	AT2 Alveolar	JUNB
SSR4	9.21415e-15	0.125403	0.965	0.934	1.9123e-10	AT2 Alveolar	SSR4
CLIC2	7.63953e-16	0.125346	0.446	0.296	1.58551e-11	AT2 Alveolar	CLIC2
PTPRE	3.32283e-12	0.124843	0.392	0.286	6.89619e-08	AT2 Alveolar	PTPRE
RPS6KA3	9.46867e-14	0.124569	0.467	0.346	1.96513e-09	AT2 Alveolar	RPS6KA3
EPHA2	3.10613e-05	0.124562	0.271	0.215	0.644646	AT2 Alveolar	EPHA2
PON3	2.40283e-16	0.124346	0.304	0.177	4.98683e-12	AT2 Alveolar	PON3
FEZF1-AS1	1.02953e-13	0.123995	0.248	0.139	2.13668e-09	AT2 Alveolar	FEZF1-AS1
SH3BGRL2	3.9792e-14	0.123861	0.284	0.167	8.25842e-10	AT2 Alveolar	SH3BGRL2
CNN3	4.6324e-14	0.123776	0.553	0.422	9.61409e-10	AT2 Alveolar	CNN3
DDX17	1.05264e-13	0.123399	0.819	0.734	2.18465e-09	AT2 Alveolar	DDX17
EML4	1.44164e-10	0.123118	0.505	0.423	2.99198e-06	AT2 Alveolar	EML4
RCAN2	1.38149e-16	0.122843	0.207	0.095	2.86715e-12	AT2 Alveolar	RCAN2
TMEM245	1.01492e-10	0.122234	0.387	0.285	2.10636e-06	AT2 Alveolar	TMEM245
CAMK1D	2.99464e-14	0.122229	0.278	0.163	6.21508e-10	AT2 Alveolar	CAMK1D
MID1IP1	1.69077e-05	0.122013	0.393	0.342	0.350902	AT2 Alveolar	MID1IP1
CXCL1	0.00700035	0.121599	0.228	0.185	1	AT2 Alveolar	CXCL1
TOP1	2.5089e-06	0.121273	0.572	0.532	0.0520697	AT2 Alveolar	TOP1
ZNF281	1.1004e-08	0.120951	0.416	0.344	0.000228377	AT2 Alveolar	ZNF281
CNOT11	1.40049e-07	0.120837	0.41	0.345	0.00290658	AT2 Alveolar	CNOT11
AQP4	9.12576e-18	0.120674	0.311	0.168	1.89396e-13	AT2 Alveolar	AQP4
MRPS36	2.11908e-12	0.120658	0.793	0.737	4.39793e-08	AT2 Alveolar	MRPS36
SULT1A2	2.24893e-16	0.120275	0.274	0.149	4.66743e-12	AT2 Alveolar	SULT1A2
SPAG9	5.51985e-15	0.120253	0.511	0.397	1.14559e-10	AT2 Alveolar	SPAG9
ACSM3	2.5392e-15	0.119934	0.294	0.172	5.26985e-11	AT2 Alveolar	ACSM3
MEF2C	3.83161e-11	0.119587	0.249	0.153	7.95211e-07	AT2 Alveolar	MEF2C
GABARAPL2	2.46639e-12	0.11951	0.867	0.793	5.11875e-08	AT2 Alveolar	GABARAPL2
AFF4	8.41129e-11	0.119489	0.501	0.414	1.74568e-06	AT2 Alveolar	AFF4
CDH1	3.02915e-18	0.119486	0.698	0.566	6.28669e-14	AT2 Alveolar	CDH1
HILPDA	0.00156187	0.119357	0.129	0.174	1	AT2 Alveolar	HILPDA
PACSIN2	1.87351e-09	0.119205	0.434	0.356	3.88829e-05	AT2 Alveolar	PACSIN2
FAM13A	1.25946e-08	0.119039	0.372	0.283	0.000261388	AT2 Alveolar	FAM13A
SIAE	4.44992e-16	0.118826	0.294	0.169	9.23537e-12	AT2 Alveolar	SIAE
ERBB2	1.26027e-16	0.118638	0.566	0.44	2.61556e-12	AT2 Alveolar	ERBB2
EHD4	2.52478e-07	0.118436	0.427	0.354	0.00523992	AT2 Alveolar	EHD4
NKTR	1.19572e-05	0.118162	0.507	0.465	0.248159	AT2 Alveolar	NKTR
C9orf152	3.33737e-15	0.118083	0.373	0.237	6.92638e-11	AT2 Alveolar	C9orf152
FCGR2A	6.58989e-13	0.11806	0.244	0.137	1.36767e-08	AT2 Alveolar	FCGR2A
AGR2	6.91319e-25	0.117961	0.815	0.633	1.43476e-20	AT2 Alveolar	AGR2
CDC42BPA	8.13076e-10	0.11756	0.424	0.34	1.68746e-05	AT2 Alveolar	CDC42BPA
VEZT	7.22758e-08	0.117128	0.527	0.465	0.00150001	AT2 Alveolar	VEZT
RARRES3	6.60844e-11	0.117106	0.738	0.636	1.37151e-06	AT2 Alveolar	RARRES3
NUPR1	6.94514e-17	0.116947	0.729	0.583	1.44139e-12	AT2 Alveolar	NUPR1
PARP14	1.08317e-08	0.116826	0.496	0.426	0.000224801	AT2 Alveolar	PARP14
LRP6	2.75514e-14	0.116748	0.274	0.163	5.71802e-10	AT2 Alveolar	LRP6
SH3RF1	6.60867e-14	0.11663	0.336	0.218	1.37156e-09	AT2 Alveolar	SH3RF1
CAPN2	3.07825e-13	0.116441	0.834	0.76	6.3886e-09	AT2 Alveolar	CAPN2
APOH	5.65903e-13	0.116385	0.166	0.076	1.17448e-08	AT2 Alveolar	APOH
KMT2C	3.7953e-13	0.11573	0.456	0.339	7.87677e-09	AT2 Alveolar	KMT2C
SLC25A23	2.05312e-12	0.115622	0.303	0.196	4.26105e-08	AT2 Alveolar	SLC25A23
AVPI1	2.58188e-07	0.115504	0.336	0.266	0.00535843	AT2 Alveolar	AVPI1
ANKRD50	2.2901e-10	0.115495	0.267	0.175	4.75288e-06	AT2 Alveolar	ANKRD50
TXNIP	5.84847e-09	0.115473	0.61	0.503	0.000121379	AT2 Alveolar	TXNIP
ALCAM	7.43773e-18	0.115468	0.511	0.367	1.54363e-13	AT2 Alveolar	ALCAM
GPC4	8.97347e-12	0.11533	0.328	0.222	1.86235e-07	AT2 Alveolar	GPC4
ANG	1.04343e-14	0.115267	0.373	0.234	2.16554e-10	AT2 Alveolar	ANG
TRADD	3.6321e-10	0.115166	0.617	0.541	7.53806e-06	AT2 Alveolar	TRADD
GRAMD2B	9.33521e-15	0.115042	0.289	0.17	1.93743e-10	AT2 Alveolar	GRAMD2B
WFDC3	1.39575e-13	0.114974	0.414	0.276	2.89674e-09	AT2 Alveolar	WFDC3
KITLG	1.60359e-14	0.114895	0.307	0.189	3.32809e-10	AT2 Alveolar	KITLG
AC007405.3	4.22325e-14	0.114859	0.281	0.164	8.76494e-10	AT2 Alveolar	AC007405.3
IGFBP4	6.07952e-12	0.114759	0.646	0.538	1.26174e-07	AT2 Alveolar	IGFBP4
TRNAU1AP	1.01943e-08	0.114757	0.519	0.443	0.000211572	AT2 Alveolar	TRNAU1AP
PTP4A3	3.9345e-09	0.114111	0.304	0.214	8.16566e-05	AT2 Alveolar	PTP4A3
GOLM1	2.78748e-14	0.113836	0.568	0.421	5.78514e-10	AT2 Alveolar	GOLM1
SDC4	0.00519475	0.113806	0.362	0.325	1	AT2 Alveolar	SDC4
IRF1	2.59588e-06	0.113245	0.447	0.388	0.053875	AT2 Alveolar	IRF1
GNG5	1.23282e-11	0.113186	0.927	0.86	2.55859e-07	AT2 Alveolar	GNG5
HAGLR	2.45215e-14	0.113168	0.276	0.164	5.0892e-10	AT2 Alveolar	HAGLR
CYP27A1	1.19884e-12	0.11272	0.291	0.176	2.48808e-08	AT2 Alveolar	CYP27A1
PARM1	1.73428e-14	0.112656	0.227	0.119	3.59932e-10	AT2 Alveolar	PARM1
EMC3	7.30834e-10	0.112375	0.616	0.545	1.51677e-05	AT2 Alveolar	EMC3
RASEF	8.09442e-14	0.112284	0.362	0.236	1.67992e-09	AT2 Alveolar	RASEF
DEPP1	8.94671e-06	0.111856	0.207	0.148	0.18568	AT2 Alveolar	DEPP1
CMTR2	1.7399e-08	0.11185	0.339	0.259	0.000361099	AT2 Alveolar	CMTR2
AC027117.2	1.56533e-15	0.111486	0.224	0.112	3.24868e-11	AT2 Alveolar	AC027117.2
CGN	1.57157e-12	0.111227	0.311	0.197	3.26164e-08	AT2 Alveolar	CGN
ARSD	7.19779e-08	0.111037	0.354	0.278	0.00149383	AT2 Alveolar	ARSD
STARD10	8.32322e-11	0.110551	0.603	0.527	1.7274e-06	AT2 Alveolar	STARD10
AC009133.1	8.15807e-10	0.110422	0.246	0.156	1.69313e-05	AT2 Alveolar	AC009133.1
PDXDC1	5.36115e-12	0.110422	0.475	0.383	1.11265e-07	AT2 Alveolar	PDXDC1
RHOBTB3	2.17439e-12	0.110212	0.344	0.233	4.51273e-08	AT2 Alveolar	RHOBTB3
WWC1	4.17491e-14	0.109818	0.283	0.167	8.66461e-10	AT2 Alveolar	WWC1
CCDC14	6.75722e-08	0.109707	0.341	0.27	0.00140239	AT2 Alveolar	CCDC14
LARP4B	2.13383e-10	0.109369	0.413	0.319	4.42854e-06	AT2 Alveolar	LARP4B
FEZF1	9.10606e-09	0.109261	0.202	0.124	0.000188987	AT2 Alveolar	FEZF1
RUNX1	9.58871e-09	0.109246	0.525	0.449	0.000199004	AT2 Alveolar	RUNX1
ALDH1A1	2.9354e-20	0.109245	0.576	0.397	6.09212e-16	AT2 Alveolar	ALDH1A1
ERO1A	0.00288709	0.1088	0.477	0.446	1	AT2 Alveolar	ERO1A
ZBTB43	2.30352e-10	0.108711	0.374	0.272	4.78072e-06	AT2 Alveolar	ZBTB43
KLF2	4.68932e-09	0.108622	0.378	0.278	9.73222e-05	AT2 Alveolar	KLF2
PON2	6.87118e-14	0.108428	0.747	0.627	1.42604e-09	AT2 Alveolar	PON2
SCIN	4.31222e-12	0.108063	0.288	0.179	8.94958e-08	AT2 Alveolar	SCIN
CADM1	6.32262e-14	0.107886	0.271	0.157	1.3122e-09	AT2 Alveolar	CADM1
CETN3	1.17102e-08	0.107874	0.54	0.483	0.000243033	AT2 Alveolar	CETN3
TRAFD1	3.10658e-09	0.107458	0.329	0.244	6.44739e-05	AT2 Alveolar	TRAFD1
HMOX1	1.86403e-05	0.107024	0.338	0.28	0.38686	AT2 Alveolar	HMOX1
CHD9	2.07868e-08	0.106738	0.539	0.467	0.000431409	AT2 Alveolar	CHD9
VSIG2	6.30951e-16	0.106737	0.35	0.211	1.30948e-11	AT2 Alveolar	VSIG2
ELL2	5.88193e-10	0.106707	0.336	0.25	1.22074e-05	AT2 Alveolar	ELL2
EXPH5	3.66276e-12	0.106664	0.314	0.204	7.6017e-08	AT2 Alveolar	EXPH5
NT5E	6.19472e-07	0.106573	0.304	0.231	0.0128565	AT2 Alveolar	NT5E
GRHL1	0.000758641	0.106401	0.248	0.21	1	AT2 Alveolar	GRHL1
ARHGAP5	2.40949e-10	0.105806	0.475	0.379	5.00066e-06	AT2 Alveolar	ARHGAP5
CGNL1	6.13236e-12	0.105804	0.178	0.091	1.27271e-07	AT2 Alveolar	CGNL1
TOB1	1.4045e-11	0.105652	0.54	0.427	2.9149e-07	AT2 Alveolar	TOB1
AGPAT2	6.59546e-19	0.105454	0.802	0.673	1.36882e-14	AT2 Alveolar	AGPAT2
SLC6A6	7.27419e-10	0.10535	0.312	0.221	1.50969e-05	AT2 Alveolar	SLC6A6
MKRN1	1.31832e-08	0.105167	0.568	0.5	0.000273605	AT2 Alveolar	MKRN1
TGFBR2	1.41457e-11	0.104867	0.347	0.242	2.9358e-07	AT2 Alveolar	TGFBR2
BAMBI	1.7479e-11	0.104816	0.27	0.167	3.62759e-07	AT2 Alveolar	BAMBI
INSR	7.24073e-12	0.104811	0.283	0.175	1.50274e-07	AT2 Alveolar	INSR
LY96	2.82607e-13	0.104801	0.462	0.325	5.86523e-09	AT2 Alveolar	LY96
FAM83A	4.33131e-09	0.104681	0.283	0.192	8.98919e-05	AT2 Alveolar	FAM83A
PIM3	1.06864e-08	0.104554	0.667	0.599	0.000221785	AT2 Alveolar	PIM3
LACTB2	8.38918e-08	0.104479	0.548	0.472	0.00174109	AT2 Alveolar	LACTB2
B4GALT1	4.59209e-07	0.104051	0.567	0.502	0.00953042	AT2 Alveolar	B4GALT1
VPS13A	3.73331e-10	0.103956	0.331	0.237	7.74811e-06	AT2 Alveolar	VPS13A
LAMB2	1.43741e-07	0.103894	0.277	0.202	0.0029832	AT2 Alveolar	LAMB2
FGD6	1.81311e-09	0.103877	0.367	0.279	3.76294e-05	AT2 Alveolar	FGD6
BTBD9	1.15858e-10	0.103858	0.246	0.158	2.40452e-06	AT2 Alveolar	BTBD9
NPDC1	5.23094e-13	0.103688	0.394	0.267	1.08563e-08	AT2 Alveolar	NPDC1
PXMP4	7.96881e-11	0.103357	0.271	0.18	1.65385e-06	AT2 Alveolar	PXMP4
GOLGA4	7.30861e-09	0.103055	0.608	0.532	0.000151683	AT2 Alveolar	GOLGA4
COPA	8.67269e-08	0.102614	0.538	0.467	0.00179993	AT2 Alveolar	COPA
PRR15L	9.61087e-16	0.101939	0.318	0.184	1.99464e-11	AT2 Alveolar	PRR15L
TC2N	2.55687e-10	0.10179	0.401	0.311	5.30653e-06	AT2 Alveolar	TC2N
PPL	6.33578e-06	0.101716	0.416	0.361	0.131493	AT2 Alveolar	PPL
PLXNB2	3.98828e-10	0.101625	0.623	0.536	8.27729e-06	AT2 Alveolar	PLXNB2
ARHGEF2	3.54412e-09	0.101391	0.342	0.26	7.35546e-05	AT2 Alveolar	ARHGEF2
GRB7	1.45027e-09	0.100909	0.329	0.236	3.00988e-05	AT2 Alveolar	GRB7
CD47	9.2484e-12	0.100212	0.839	0.748	1.91941e-07	AT2 Alveolar	CD47
MAOA	1.06967e-08	0.100134	0.469	0.387	0.000221999	AT2 Alveolar	MAOA
FGG	1.63301e-05	0.820111	0.21	0.135	0.338915	Basal cell	FGG
S100A21	0.00196648	0.628598	0.476	0.407	1	Basal cell	S100A2
CD69	7.99384e-07	0.567071	0.123	0.058	0.0165904	Basal cell	CD69
RGS1	0.000375797	0.546115	0.21	0.141	1	Basal cell	RGS1
TRAC	2.29263e-08	0.541288	0.104	0.042	0.000475813	Basal cell	TRAC
CD52	0.000635585	0.509542	0.125	0.078	1	Basal cell	CD52
SERPINA11	0.000857661	0.502011	0.672	0.687	1	Basal cell	SERPINA1
LY6D1	0.00170543	0.487674	0.113	0.071	1	Basal cell	LY6D
IL32	2.36428e-14	0.441982	0.7	0.486	4.90682e-10	Basal cell	IL32
MT2A	5.23651e-14	0.435051	0.833	0.677	1.08679e-09	Basal cell	MT2A
CXCR4	4.65184e-06	0.428699	0.137	0.072	0.0965443	Basal cell	CXCR4
LTB	2.73377e-08	0.423977	0.101	0.04	0.000567367	Basal cell	LTB
KRT6A1	0.00150361	0.398812	0.3	0.247	1	Basal cell	KRT6A
CORO1A	4.75898e-08	0.391549	0.132	0.06	0.000987679	Basal cell	CORO1A
SRGN	0.00619424	0.370486	0.229	0.169	1	Basal cell	SRGN
RPS22	4.27894e-44	0.359502	0.998	0.994	8.88052e-40	Basal cell	RPS2
DUSP2	2.17716e-08	0.358739	0.255	0.146	0.000451847	Basal cell	DUSP2
GAPDH1	2.27912e-25	0.35566	0.993	0.968	4.73009e-21	Basal cell	GAPDH
MT1X	8.25855e-12	0.351006	0.842	0.687	1.71398e-07	Basal cell	MT1X
FABP51	0.00035106	0.347249	0.328	0.25	1	Basal cell	FABP5
NME11	1.18911e-24	0.342141	0.842	0.634	2.46788e-20	Basal cell	NME1
ODC11	1.10076e-07	0.334787	0.58	0.408	0.00228452	Basal cell	ODC1
MT1E	0.000102261	0.320012	0.696	0.662	1	Basal cell	MT1E
S100A41	0.00860234	0.315495	0.712	0.61	1	Basal cell	S100A4
RAN1	5.12273e-24	0.304993	0.969	0.843	1.06317e-19	Basal cell	RAN
RPS101	6.13085e-28	0.294236	0.995	0.951	1.2724e-23	Basal cell	RPS10
EEF1B2	2.43018e-31	0.294082	0.991	0.881	5.04359e-27	Basal cell	EEF1B2
UBE2S1	8.61737e-16	0.290835	0.41	0.222	1.78845e-11	Basal cell	UBE2S
DKK1	0.000376515	0.280735	0.163	0.104	1	Basal cell	DKK1
LDHA	5.96238e-23	0.280554	0.962	0.834	1.23743e-18	Basal cell	LDHA
RPL33	1.57741e-33	0.278359	0.998	0.99	3.27376e-29	Basal cell	RPL3
ENO1	7.19596e-19	0.276036	0.993	0.951	1.49345e-14	Basal cell	ENO1
YBX11	5.25756e-18	0.275485	0.969	0.91	1.09115e-13	Basal cell	YBX1
NPM1	3.13026e-28	0.274466	0.995	0.945	6.49653e-24	Basal cell	NPM1
RPSA1	5.83786e-28	0.272721	0.988	0.936	1.21159e-23	Basal cell	RPSA
APRT	1.34972e-18	0.269017	0.979	0.871	2.80121e-14	Basal cell	APRT
HMGA11	1.43702e-08	0.26586	0.611	0.44	0.000298239	Basal cell	HMGA1
RPS51	7.78992e-19	0.263071	0.988	0.952	1.61672e-14	Basal cell	RPS5
RPL81	2.81806e-28	0.259308	0.995	0.992	5.84861e-24	Basal cell	RPL8
FGFBP11	3.45298e-05	0.259004	0.269	0.182	0.716631	Basal cell	FGFBP1
PSME2	4.45564e-17	0.258398	0.922	0.786	9.24724e-13	Basal cell	PSME2
RPL71	1.95122e-30	0.253459	0.995	0.985	4.04956e-26	Basal cell	RPL7
TPI11	2.65929e-19	0.247855	0.993	0.923	5.51909e-15	Basal cell	TPI1
RPS71	1.26838e-24	0.245666	0.998	0.976	2.63239e-20	Basal cell	RPS7
MIF1	1.97119e-18	0.245164	0.991	0.916	4.09101e-14	Basal cell	MIF
SNRPB1	2.78158e-22	0.244448	0.946	0.782	5.77289e-18	Basal cell	SNRPB
PTTG11	1.07642e-16	0.241207	0.361	0.183	2.234e-12	Basal cell	PTTG1
TXNDC17	2.14872e-11	0.238315	0.946	0.853	4.45945e-07	Basal cell	TXNDC17
TUBA1B	1.9586e-17	0.2383	0.908	0.724	4.06487e-13	Basal cell	TUBA1B
RPL51	1.0233e-18	0.238164	0.991	0.934	2.12376e-14	Basal cell	RPL5
HCST	0.000108612	0.236731	0.196	0.126	1	Basal cell	HCST
LDHB1	9.80231e-10	0.235645	0.573	0.42	2.03437e-05	Basal cell	LDHB
RPS12	4.14273e-30	0.23456	0.998	0.989	8.59782e-26	Basal cell	RPS12
RPS31	7.53062e-30	0.23448	0.998	0.985	1.56291e-25	Basal cell	RPS3
SRM1	8.14317e-26	0.232678	0.693	0.41	1.69003e-21	Basal cell	SRM
H2AFZ1	8.39402e-12	0.232364	0.896	0.725	1.74209e-07	Basal cell	H2AFZ
HSPD11	3.738e-18	0.232087	0.87	0.684	7.75784e-14	Basal cell	HSPD1
PFN11	5.85915e-13	0.231894	0.998	0.96	1.21601e-08	Basal cell	PFN1
CFL11	3.10751e-20	0.22757	0.991	0.961	6.44932e-16	Basal cell	CFL1
LGALS11	8.77243e-07	0.225906	0.802	0.669	0.0182063	Basal cell	LGALS1
RPLP01	8.94269e-23	0.223916	0.995	0.972	1.85596e-18	Basal cell	RPLP0
CYCS1	1.24577e-12	0.223583	0.915	0.796	2.58547e-08	Basal cell	CYCS
MT1G	1.07314e-11	0.221127	0.248	0.124	2.22719e-07	Basal cell	MT1G
SH3BGRL31	4.40337e-11	0.220974	0.972	0.872	9.13876e-07	Basal cell	SH3BGRL3
SNRPF1	5.53908e-17	0.220238	0.932	0.779	1.14958e-12	Basal cell	SNRPF
RPS3A	1.31683e-28	0.218647	0.998	0.986	2.73294e-24	Basal cell	RPS3A
NHP2	4.47979e-14	0.218023	0.896	0.705	9.29736e-10	Basal cell	NHP2
RPL271	1.25648e-24	0.21663	0.993	0.974	2.6077e-20	Basal cell	RPL27
PGAM11	6.90068e-12	0.21511	0.887	0.706	1.43217e-07	Basal cell	PGAM1
FGA	4.53142e-09	0.212839	0.167	0.08	9.40452e-05	Basal cell	FGA
HNRNPA11	7.00214e-17	0.211727	0.995	0.949	1.45322e-12	Basal cell	HNRNPA1
NDUFA4L21	2.89591e-05	0.211713	0.224	0.143	0.601018	Basal cell	NDUFA4L2
PPP1R14B1	4.97538e-15	0.210641	0.802	0.586	1.03259e-10	Basal cell	PPP1R14B
RPS171	1.20705e-14	0.210502	0.993	0.943	2.50511e-10	Basal cell	RPS17
RANBP11	1.50042e-16	0.210069	0.889	0.716	3.11397e-12	Basal cell	RANBP1
RAC2	3.16943e-11	0.209596	0.25	0.126	6.57783e-07	Basal cell	RAC2
SPP11	0.000180466	0.209311	0.2	0.129	1	Basal cell	SPP1
RPL61	1.74588e-19	0.206463	1	0.967	3.62341e-15	Basal cell	RPL6
LAPTM5	2.70634e-05	0.2055	0.113	0.06	0.561674	Basal cell	LAPTM5
CKS21	4.95641e-16	0.205191	0.67	0.427	1.02865e-11	Basal cell	CKS2
PKM1	4.45444e-15	0.203954	0.976	0.928	9.24474e-11	Basal cell	PKM
PA2G4	6.89933e-19	0.203925	0.851	0.639	1.43189e-14	Basal cell	PA2G4
RPS27A1	2.50303e-21	0.203766	0.995	0.988	5.1948e-17	Basal cell	RPS27A
RPL7A1	3.79488e-23	0.202374	0.995	0.972	7.87589e-19	Basal cell	RPL7A
HSP90AB11	2.59075e-13	0.202044	0.983	0.947	5.37684e-09	Basal cell	HSP90AB1
COTL11	9.15519e-10	0.199572	0.384	0.235	1.90007e-05	Basal cell	COTL1
CNBP	1.997e-15	0.199187	0.936	0.791	4.14458e-11	Basal cell	CNBP
SSR41	4.45546e-08	0.198744	0.991	0.948	0.000924686	Basal cell	SSR4
CKS1B1	2.97794e-15	0.198738	0.762	0.527	6.18041e-11	Basal cell	CKS1B
MT1F	2.43483e-12	0.195678	0.448	0.271	5.05325e-08	Basal cell	MT1F
ANXA21	6.50767e-10	0.194574	0.995	0.949	1.3506e-05	Basal cell	ANXA2
[truncated: 3,840 more rows]
