# Supplementary material for: Single‐cell transcriptome analysis deciphers the CD74‐mediated immune evasion and tumour growth in lung squamous cell carcinoma with chronic obstructive pulmonary disease
Source: Clin Transl Med. 2024 Aug 7;14(8):e1786. doi: 10.1002/ctm2.1786 (PMC11306293; doi:10.1002/ctm2.1786)
Supplement: Supplementary file 31 — Supporting Information [file CTM2-14-e1786-s016.xlsx]

## Sheet: Table S9
Table S9. Differential expression genes between S1 subpopulation and S3 subpopulation.
	S1	S3	baseMean	log2FoldChange	lfcSE	stat	pvalue	padj
WFDC2	20.383	0.0830625	15.5681	6.50051	0.0970886	66.9544	0	0
CD74	65.7556	0.991657	50.3942	6.15438	0.0729142	84.4058	0	0
HLA-DRA	20.3542	0.4957	15.644	5.14539	0.0803293	64.0537	0	0
SLPI	12.2297	0.378231	9.41863	4.82115	0.106121	45.4306	0	0
KRT7	5.26795	0.0608449	4.03287	4.60191	0.102883	44.7294	0	0
C3	5.16159	0.0166383	3.94126	4.53708	0.113413	40.0049	0	0
MT1E	5.63323	0.129221	4.32773	4.36163	0.10246	42.569	0	0
RPS4Y1	5.26368	0.187309	4.05961	3.84193	0.0893577	42.9949	0	0
CRABP2	6.24224	0.390561	4.85427	3.83238	0.0962139	39.8319	0	0
CTSH	8.13804	0.628172	6.35677	3.75318	0.0806896	46.5138	0	0
AGR2	7.99696	0.649926	6.25431	3.74435	0.0894532	41.8582	0	0
IGKC	0.0786121	38.221	9.12564	-7.38635	0.0859588	-85.9289	0	0
ALDH3A1	0.0773633	16.9852	4.08775	-6.16075	0.138866	-44.3648	0	0
CALML3	0.152511	16.0177	3.91559	-5.73901	0.140134	-40.9537	0	0
AKR1C3	0.866957	33.7927	8.67664	-5.23825	0.0846164	-61.9059	0	0
GPX2	0.276599	13.5637	3.42819	-5.21118	0.0984254	-52.9454	0	0
GCLC	0.02187	6.81207	1.63244	-5.12338	0.128362	-39.9136	0	0
AKR1C2	0.749794	22.3554	5.87445	-5.06211	0.082353	-61.4685	0	0
PLAU	0.304367	12.2777	3.14433	-4.94059	0.137649	-35.8927	3.98e-282	2.36e-280
FSCN1	0.258415	10.6584	2.72521	-4.82778	0.133958	-36.0397	2e-284	1.19e-282
KRT17	6.27065	172.867	45.7857	-4.80702	0.225986	-21.2713	2.09e-100	3.24e-99
TP63	0.0718638	6.48819	1.59376	-4.78245	0.111529	-42.8808	0	0
PFN2	0.188925	7.888	2.01508	-4.74022	0.0769417	-61.608	0	0
LY6K	0.0629242	5.84771	1.43502	-4.6607	0.10331	-45.1137	0	0
SERPINB5	0.184547	6.97003	1.794	-4.56364	0.155588	-29.3316	4.1e-189	1.38e-187
SFN	2.31616	52.6997	14.2667	-4.5289	0.0804661	-56.2834	0	0
CYP4F11	0.0514162	4.82311	1.18322	-4.50049	0.10049	-44.7854	0	0
KRT5	1.21122	27.1293	7.35876	-4.49006	0.19301	-23.2633	1.04e-119	1.93e-118
IGLC2	0.0539004	4.82864	1.18642	-4.28169	0.0873111	-49.0396	0	0
IGHG4	0.583703	10.6641	2.97469	-4.2655	0.0806484	-52.89	0	0
CTSC	0.575148	10.7165	2.98058	-4.25412	0.0800058	-53.1727	0	0
ACKR3	0.0294918	3.47614	0.847006	-4.12228	0.149724	-27.5325	7.17e-167	2.03e-165
