# Supplementary material for: Single‐cell transcriptome analysis deciphers the CD74‐mediated immune evasion and tumour growth in lung squamous cell carcinoma with chronic obstructive pulmonary disease
Source: Clin Transl Med. 2024 Aug 7;14(8):e1786. doi: 10.1002/ctm2.1786 (PMC11306293; doi:10.1002/ctm2.1786)
Supplement: Supplementary file 32 — Supporting Information [file CTM2-14-e1786-s030.xlsx]

## Sheet: Table S10
Table S10.List of genes in immune meta-programs for malignant cells.
Immune meta-program	Epithelial meta-program
S100A2	SCGB3A2
PIGR	SPINK1
IGKC	KRT17
CD74	SFTPB
CXCL17	KRT14
HLA-DRB5	SPINK5
HLA-DRA	AGR3
IGHG3	KRT6A
CXCL14	KRT5
HLA-DPA1	SFTPA2
IGLC2	MMP10
S100A13	MUC1
HLA-DPB1	SFTA2
HLA-DRB1	SFTPA1
IGHG1	KRT15
CXCL2	WFDC2
IGHG4	SFTPC
S100A8	MMP1
HLA-DMA	SFTA1P
CD63	SFTA3
LY6D	TIMP1
C3	KRT16
IGHA1	KRT7
ICAM1	AGR2
S100A9	KRT18
TNFRSF18	MMP7
HLA-DQB1	SCGB1A1
CD55	MUC4
MIF
CXCL8
ITGB4
S100A14
HLA-DQA1
IL6
CD47
